# Supplementary material for: Effector Repertoire of Phytophthora betacei: In Search of Possible Virulence Factors Responsible for Its Host Specificity
Source: Front Genet. 2020 Jun 9;11:579. doi: 10.3389/fgene.2020.00579 (PMC7295944; doi:10.3389/fgene.2020.00579)
Supplement: TABLE S1 — Record of the net values and proportions obtained during the prediction and annotation of the secretome of the different Phytophthora species evaluated. [file Table_1.xlsx]

## Sheet: table_S1
Supplementary table 1. Record of the net values and proportions obtained during the prediction and annotation of the secretome of the different Pythophthora species evaluated.
Species	Proteome	Secretome	Secretome dereplicated	Apoplastic effectors	Cytoplasmic effectors	RxLR	CRN	Proteome proportion	Secret proportion	Cytoplasmatic proportion	Secret norm proteome	Apoplastic norm secretome	Cytoplasmic norm secretome	RxLR norm cytoplasmatic	CRN norm cytoplasmatic
P. ramorum (Pr102)	13555	1838	1747	645	183	170	13	1	1	1	0.128882	0.369204	0.104751	0.928962	0.0710383
P. infestans (T30-4)	17662	2112	2010	539	645	553	92	1	1	1	0.113804	0.268159	0.320896	0.857364	0.142636
P. cactorum (10300)	21678	3033	2715	741	240	226	14	1	1	1	0.125242	0.272928	0.0883978	0.941667	0.0583333
P. sojae (V3)	20861	3194	2870	858	430	376	54	1	1	1	0.137577	0.298955	0.149826	0.874419	0.125581
P. parasitica (INRA310)	27429	3269	2952	828	357	340	17	1	1	1	0.107623	0.280488	0.120935	0.952381	0.047619
P. palmivora (LILI)	36839	5717	3871	1091	247	214	33	1	1	1	0.105079	0.281839	0.0638078	0.866397	0.133603
P. betacei (P8084)	40543	6518	5653	1126	807	791	16	1	1	1	0.139432	0.199186	0.142756	0.980173	0.0198265
