# Supplementary material for: Effector Repertoire of Phytophthora betacei: In Search of Possible Virulence Factors Responsible for Its Host Specificity
Source: Front Genet. 2020 Jun 9;11:579. doi: 10.3389/fgene.2020.00579 (PMC7295944; doi:10.3389/fgene.2020.00579)
Supplement: TABLE S2 — Size of proteins secreted for each species of Phytophthora evaluated. [file Table_2.xlsx]

## Sheet: Table_S2
Supplementary table 2. Size of proteins secreted for each species of Phytophthora evaluated.
Species	Longest	Shortest
P. ramorum (Pr102)	788	75
P. infestans (T30-4)	1562	49
P. cactorum (10300)	1999	33
P. sojae (V3)	1660	52
P. parasitica (INRA310)	1999	32
P. palmivora (LILI)	1999	99
P. betacei (P8084)	1999	27
