# Supplementary material for: Effector Repertoire of Phytophthora betacei: In Search of Possible Virulence Factors Responsible for Its Host Specificity
Source: Front Genet. 2020 Jun 9;11:579. doi: 10.3389/fgene.2020.00579 (PMC7295944; doi:10.3389/fgene.2020.00579)
Supplement: TABLE S3 — Functional characterization of GO found in effector RxLR and CRN in species evaluated. [file Table_3.xlsx]

## Sheet: table_S3
Supplementary table 3. Functional characterization of GO found in effector RxLR and CRN in the Phytophthora species evaluated.
Species	ID	GO_Category	GO_name	evalue	GO_ID	GO_IDName
P. betacei	P8084_finalAssembly_25352_slice_M363	BIOLOGICAL_PROCESS	oxidation-reduction process	2.4e-32	GO:0055114	GO:0055114 oxidation-reduction process
P. betacei	P8084_finalAssembly_28714_slice_M315	BIOLOGICAL_PROCESS	signal transduction	9.02e-11	GO:0007165	GO:0007165 signal transduction
P. betacei	P8084_finalAssembly_25529	BIOLOGICAL_PROCESS	carbohydrate metabolic process	4.8e-163	GO:0005975	GO:0005975 carbohydrate metabolic process
P. betacei	P8084_finalAssembly_9876	BIOLOGICAL_PROCESS	carbohydrate metabolic process	3.53e-49	GO:0005975	GO:0005975 carbohydrate metabolic process
P. betacei	P8084_finalAssembly_10733_slice_M64	BIOLOGICAL_PROCESS	protein phosphorylation	2.4e-25	GO:0006468	GO:0006468 protein phosphorylation
P. betacei	P8084_finalAssembly_11809_truncated_slice_M242_truncated	BIOLOGICAL_PROCESS	oxidation-reduction process	2e-27	GO:0055114	GO:0055114 oxidation-reduction process
P. betacei	P8084_finalAssembly_11809_truncated_slice_M242_truncated	BIOLOGICAL_PROCESS	fatty acid biosynthetic process	2e-27	GO:0006633	GO:0006633 fatty acid biosynthetic process
P. betacei	P8084_finalAssembly_28623	BIOLOGICAL_PROCESS	lipid metabolic process	1.8e-18	GO:0006629	GO:0006629 lipid metabolic process
P. betacei	P8084_finalAssembly_35546_slice_M361	BIOLOGICAL_PROCESS	RNA processing	1.9e-15	GO:0006396	GO:0006396 RNA processing
P. betacei	P8084_finalAssembly_25079	BIOLOGICAL_PROCESS	polysaccharide catabolic process	3.2e-45	GO:0000272	GO:0000272 polysaccharide catabolic process
P. betacei	P8084_finalAssembly_29564_slice_M526	BIOLOGICAL_PROCESS	DNA repair	1.8e-11	GO:0006281	GO:0006281 DNA repair
P. betacei	P8084_finalAssembly_29564_slice_M526	BIOLOGICAL_PROCESS	telomere maintenance	1.8e-11	GO:0000723	GO:0000723 telomere maintenance
P. betacei	P8084_finalAssembly_21335_slice_M35	BIOLOGICAL_PROCESS	sphingolipid metabolic process	8.7e-22	GO:0006665	GO:0006665 sphingolipid metabolic process
P. betacei	P8084_finalAssembly_28517	BIOLOGICAL_PROCESS	proteolysis	1.4e-97	GO:0006508	GO:0006508 proteolysis
P. betacei	P8084_finalAssembly_24743	BIOLOGICAL_PROCESS	carbohydrate metabolic process	8.3e-09	GO:0005975	GO:0005975 carbohydrate metabolic process
P. betacei	P8084_finalAssembly_38827_slice_M1167	BIOLOGICAL_PROCESS	RNA processing	1.3e-25	GO:0006396	GO:0006396 RNA processing
P. betacei	P8084_finalAssembly_38405_slice_M214	BIOLOGICAL_PROCESS	protein phosphorylation	0.00035	GO:0006468	GO:0006468 protein phosphorylation
P. betacei	P8084_finalAssembly_25471	BIOLOGICAL_PROCESS	pathogenesis	7.19e-06	GO:0009405	GO:0009405 pathogenesis
P. betacei	P8084_finalAssembly_6919	BIOLOGICAL_PROCESS	oxidation-reduction process	3.6e-21	GO:0055114	GO:0055114 oxidation-reduction process
P. betacei	P8084_finalAssembly_6919	BIOLOGICAL_PROCESS	response to oxidative stress	3.6e-21	GO:0006979	GO:0006979 response to oxidative stress
P. betacei	P8084_finalAssembly_26771_truncated_slice_M1354_truncated	BIOLOGICAL_PROCESS	carbohydrate metabolic process	1e-05	GO:0005975	GO:0005975 carbohydrate metabolic process
P. betacei	P8084_finalAssembly_4526_slice_M52	BIOLOGICAL_PROCESS	lipid metabolic process	3.2e-45	GO:0006629	GO:0006629 lipid metabolic process
P. betacei	P8084_finalAssembly_21614_slice_M587	BIOLOGICAL_PROCESS	oxidation-reduction process	2.1e-19	GO:0055114	GO:0055114 oxidation-reduction process
P. betacei	P8084_finalAssembly_20802	BIOLOGICAL_PROCESS	pathogenesis	5.5e-21	GO:0009405	GO:0009405 pathogenesis
P. betacei	P8084_finalAssembly_26944	BIOLOGICAL_PROCESS	(1->6)-beta-D-glucan biosynthetic process	1.5e-42	GO:0006078	GO:0006078 (1->6)-beta-D-glucan biosynthetic process
P. betacei	P8084_finalAssembly_12611_slice_M669	BIOLOGICAL_PROCESS	protein phosphorylation	5.2e-27	GO:0006468	GO:0006468 protein phosphorylation
P. betacei	P8084_finalAssembly_14880	BIOLOGICAL_PROCESS	carbohydrate metabolic process	1.1e-74	GO:0005975	GO:0005975 carbohydrate metabolic process
P. betacei	P8084_finalAssembly_19736_slice_M29	BIOLOGICAL_PROCESS	protein glycosylation	1.7e-36	GO:0006486	GO:0006486 protein glycosylation
P. betacei	P8084_finalAssembly_20908	BIOLOGICAL_PROCESS	carbohydrate metabolic process	1.6e-70	GO:0005975	GO:0005975 carbohydrate metabolic process
P. betacei	P8084_finalAssembly_21674_slice_M221	BIOLOGICAL_PROCESS	proteolysis	2.5e-05	GO:0006508	GO:0006508 proteolysis
P. betacei	P8084_finalAssembly_25674	BIOLOGICAL_PROCESS	polysaccharide catabolic process	3.1e-38	GO:0000272	GO:0000272 polysaccharide catabolic process
P. betacei	P8084_finalAssembly_38556_slice_M234	BIOLOGICAL_PROCESS	protein phosphorylation	2.2e-13	GO:0006468	GO:0006468 protein phosphorylation
P. betacei	P8084_finalAssembly_11968	BIOLOGICAL_PROCESS	oxidation-reduction process	6.3e-16	GO:0055114	GO:0055114 oxidation-reduction process
P. betacei	P8084_finalAssembly_28827	BIOLOGICAL_PROCESS	tRNA methylation	4.6e-53	GO:0030488	GO:0030488 tRNA methylation
P. betacei	P8084_finalAssembly_13320	BIOLOGICAL_PROCESS	pathogenesis	7.19e-23	GO:0009405	GO:0009405 pathogenesis
P. betacei	P8084_finalAssembly_10131	BIOLOGICAL_PROCESS	pathogenesis	6.67e-25	GO:0009405	GO:0009405 pathogenesis
P. betacei	P8084_finalAssembly_23592_truncated	BIOLOGICAL_PROCESS	protein deubiquitination	3e-15	GO:0016579	GO:0016579 protein deubiquitination
P. betacei	P8084_finalAssembly_24055_slice_M182	BIOLOGICAL_PROCESS	cation transport	2.3e-17	GO:0006812	GO:0006812 cation transport
P. betacei	P8084_finalAssembly_24055_slice_M182	BIOLOGICAL_PROCESS	transmembrane transport	2.3e-17	GO:0055085	GO:0055085 transmembrane transport
P. betacei	P8084_finalAssembly_17808_slice_M142_truncated	BIOLOGICAL_PROCESS	ribosome biogenesis	8.3e-29	GO:0042254	GO:0042254 ribosome biogenesis
P. betacei	P8084_finalAssembly_38827_slice_M1190	BIOLOGICAL_PROCESS	RNA processing	1.1e-25	GO:0006396	GO:0006396 RNA processing
P. betacei	P8084_finalAssembly_12611_slice_M765	BIOLOGICAL_PROCESS	protein phosphorylation	3.3e-11	GO:0006468	GO:0006468 protein phosphorylation
P. betacei	P8084_finalAssembly_26828_slice_M294	BIOLOGICAL_PROCESS	protein phosphorylation	1.8e-40	GO:0006468	GO:0006468 protein phosphorylation
P. betacei	P8084_finalAssembly_39861	BIOLOGICAL_PROCESS	proteolysis	4.3e-107	GO:0006508	GO:0006508 proteolysis
P. betacei	P8084_finalAssembly_6223_slice_M1144	BIOLOGICAL_PROCESS	DNA repair	3.9e-85	GO:0006281	GO:0006281 DNA repair
P. betacei	P8084_finalAssembly_6223_slice_M1144	BIOLOGICAL_PROCESS	telomere maintenance	3.9e-85	GO:0000723	GO:0000723 telomere maintenance
P. betacei	P8084_finalAssembly_40424_slice_M329	BIOLOGICAL_PROCESS	regulation of phosphoprotein phosphatase activity	1.1e-16	GO:0043666	GO:0043666 regulation of phosphoprotein phosphatase activity
P. betacei	P8084_finalAssembly_26962_slice_M1035_truncated	BIOLOGICAL_PROCESS	DNA repair	2.2e-95	GO:0006281	GO:0006281 DNA repair
P. betacei	P8084_finalAssembly_26962_slice_M1035_truncated	BIOLOGICAL_PROCESS	telomere maintenance	2.2e-95	GO:0000723	GO:0000723 telomere maintenance
P. betacei	P8084_finalAssembly_38771	BIOLOGICAL_PROCESS	proteolysis	7e-61	GO:0006508	GO:0006508 proteolysis
P. betacei	P8084_finalAssembly_33005_slice_M264	BIOLOGICAL_PROCESS	protein phosphorylation	8.4e-09	GO:0006468	GO:0006468 protein phosphorylation
P. betacei	P8084_finalAssembly_1657_slice_M335	BIOLOGICAL_PROCESS	lipid metabolic process	2.3e-20	GO:0006629	GO:0006629 lipid metabolic process
P. betacei	P8084_finalAssembly_30073	BIOLOGICAL_PROCESS	proteolysis	2e-10	GO:0006508	GO:0006508 proteolysis
P. betacei	P8084_finalAssembly_17419_slice_M763_truncated	BIOLOGICAL_PROCESS	intracellular protein transport	2.1e-98	GO:0006886	GO:0006886 intracellular protein transport
P. betacei	P8084_finalAssembly_17419_slice_M763_truncated	BIOLOGICAL_PROCESS	vesicle-mediated transport	2.1e-98	GO:0016192	GO:0016192 vesicle-mediated transport
P. betacei	P8084_finalAssembly_4064	BIOLOGICAL_PROCESS	(1->6)-beta-D-glucan biosynthetic process	3.4e-15	GO:0006078	GO:0006078 (1->6)-beta-D-glucan biosynthetic process
P. betacei	P8084_finalAssembly_25482_slice_M280_truncated	BIOLOGICAL_PROCESS	protein phosphorylation	6.5e-23	GO:0006468	GO:0006468 protein phosphorylation
P. betacei	P8084_finalAssembly_17531	BIOLOGICAL_PROCESS	pathogenesis	1.3e-35	GO:0009405	GO:0009405 pathogenesis
P. betacei	P8084_finalAssembly_28582_slice_M19	BIOLOGICAL_PROCESS	protein peptidyl-prolyl isomerization	9.7e-37	GO:0000413	GO:0000413 protein peptidyl-prolyl isomerization
P. betacei	P8084_finalAssembly_15370	BIOLOGICAL_PROCESS	oxidation-reduction process	2.9e-37	GO:0055114	GO:0055114 oxidation-reduction process
P. betacei	P8084_finalAssembly_15370	BIOLOGICAL_PROCESS	inositol catabolic process	2.9e-37	GO:0019310	GO:0019310 inositol catabolic process
P. betacei	P8084_finalAssembly_12591	BIOLOGICAL_PROCESS	protein glycosylation	1.2e-13	GO:0006486	GO:0006486 protein glycosylation
P. betacei	P8084_finalAssembly_30116_slice_M1035_truncated	BIOLOGICAL_PROCESS	DNA repair	4.3e-96	GO:0006281	GO:0006281 DNA repair
P. betacei	P8084_finalAssembly_30116_slice_M1035_truncated	BIOLOGICAL_PROCESS	telomere maintenance	4.3e-96	GO:0000723	GO:0000723 telomere maintenance
P. betacei	P8084_finalAssembly_30132_slice_M292	BIOLOGICAL_PROCESS	vesicle-mediated transport	2.49e-11	GO:0016192	GO:0016192 vesicle-mediated transport
P. betacei	P8084_finalAssembly_30132_slice_M292	BIOLOGICAL_PROCESS	vesicle docking involved in exocytosis	2.49e-11	GO:0006904	GO:0006904 vesicle docking involved in exocytosis
P. betacei	P8084_finalAssembly_20502	BIOLOGICAL_PROCESS	proteolysis	9.3e-49	GO:0006508	GO:0006508 proteolysis
P. betacei	P8084_finalAssembly_3746_slice_M522	BIOLOGICAL_PROCESS	fatty acid beta-oxidation	3.5e-48	GO:0006635	GO:0006635 fatty acid beta-oxidation
P. betacei	P8084_finalAssembly_19961	BIOLOGICAL_PROCESS	proteolysis	6.8e-36	GO:0006508	GO:0006508 proteolysis
P. betacei	P8084_finalAssembly_2310	BIOLOGICAL_PROCESS	porphyrin-containing compound biosynthetic process	7e-14	GO:0006779	GO:0006779 porphyrin-containing compound biosynthetic process
P. betacei	P8084_finalAssembly_18377_slice_M162	BIOLOGICAL_PROCESS	intracellular signal transduction	7.5e-08	GO:0035556	GO:0035556 intracellular signal transduction
P. betacei	P8084_finalAssembly_22394_slice_M107	BIOLOGICAL_PROCESS	oxidation-reduction process	4.1e-27	GO:0055114	GO:0055114 oxidation-reduction process
P. betacei	P8084_finalAssembly_36937	BIOLOGICAL_PROCESS	superoxide metabolic process	1.65e-05	GO:0006801	GO:0006801 superoxide metabolic process
P. betacei	P8084_finalAssembly_20496	BIOLOGICAL_PROCESS	proteolysis	1.8e-12	GO:0006508	GO:0006508 proteolysis
P. betacei	P8084_finalAssembly_38550	BIOLOGICAL_PROCESS	protein phosphorylation	4.5e-19	GO:0006468	GO:0006468 protein phosphorylation
P. betacei	P8084_finalAssembly_25272_slice_M184	BIOLOGICAL_PROCESS	nucleobase-containing compound metabolic process	4.2e-32	GO:0006139	GO:0006139 nucleobase-containing compound metabolic process
P. betacei	P8084_finalAssembly_3105	BIOLOGICAL_PROCESS	carbohydrate metabolic process	5.5e-11	GO:0005975	GO:0005975 carbohydrate metabolic process
P. betacei	P8084_finalAssembly_18625	BIOLOGICAL_PROCESS	carbohydrate metabolic process	2.9e-15	GO:0005975	GO:0005975 carbohydrate metabolic process
P. betacei	P8084_finalAssembly_31197	BIOLOGICAL_PROCESS	superoxide metabolic process	1.1e-23	GO:0006801	GO:0006801 superoxide metabolic process
P. betacei	P8084_finalAssembly_13242	BIOLOGICAL_PROCESS	carbohydrate metabolic process	3.8e-261	GO:0005975	GO:0005975 carbohydrate metabolic process
P. betacei	P8084_finalAssembly_20900	BIOLOGICAL_PROCESS	carbohydrate metabolic process	1.5e-54	GO:0005975	GO:0005975 carbohydrate metabolic process
P. betacei	P8084_finalAssembly_26828_slice_M290	BIOLOGICAL_PROCESS	protein phosphorylation	3.4e-41	GO:0006468	GO:0006468 protein phosphorylation
P. betacei	P8084_finalAssembly_39742	BIOLOGICAL_PROCESS	sphingolipid metabolic process	5.4e-27	GO:0006665	GO:0006665 sphingolipid metabolic process
P. betacei	P8084_finalAssembly_13237	BIOLOGICAL_PROCESS	carbohydrate metabolic process	8.3e-59	GO:0005975	GO:0005975 carbohydrate metabolic process
P. betacei	P8084_finalAssembly_21637	BIOLOGICAL_PROCESS	nucleotide catabolic process	4.84e-27	GO:0009166	GO:0009166 nucleotide catabolic process
P. betacei	P8084_finalAssembly_35128_slice_M306	BIOLOGICAL_PROCESS	negative regulation of centrosome duplication	4.8e-47	GO:0010826	GO:0010826 negative regulation of centrosome duplication
P. betacei	P8084_finalAssembly_35128_slice_M306	BIOLOGICAL_PROCESS	cilium assembly	4.8e-47	GO:0060271	GO:0060271 cilium assembly
P. betacei	P8084_finalAssembly_29371	BIOLOGICAL_PROCESS	proteolysis	1.4e-55	GO:0006508	GO:0006508 proteolysis
P. betacei	P8084_finalAssembly_10842	BIOLOGICAL_PROCESS	protein phosphorylation	8.9e-16	GO:0006468	GO:0006468 protein phosphorylation
P. betacei	P8084_finalAssembly_15555	BIOLOGICAL_PROCESS	proteolysis	4.1e-26	GO:0006508	GO:0006508 proteolysis
P. betacei	P8084_finalAssembly_25197	BIOLOGICAL_PROCESS	proteolysis	9.3e-23	GO:0006508	GO:0006508 proteolysis
P. betacei	P8084_finalAssembly_35059_slice_M178	BIOLOGICAL_PROCESS	nitrogen compound metabolic process	1.5e-21	GO:0006807	GO:0006807 nitrogen compound metabolic process
P. betacei	P8084_finalAssembly_32642_slice_M78	BIOLOGICAL_PROCESS	proteolysis involved in cellular protein catabolic process	1.4e-23	GO:0051603	GO:0051603 proteolysis involved in cellular protein catabolic process
P. betacei	P8084_finalAssembly_6870_slice_M617	BIOLOGICAL_PROCESS	proton transmembrane transport	5.2e-44	GO:1902600	GO:1902600 proton transmembrane transport
P. betacei	P8084_finalAssembly_613_slice_M947	BIOLOGICAL_PROCESS	mismatch repair	3.9e-108	GO:0006298	GO:0006298 mismatch repair
P. betacei	P8084_finalAssembly_30658	BIOLOGICAL_PROCESS	proteolysis	8.1e-67	GO:0006508	GO:0006508 proteolysis
P. betacei	P8084_finalAssembly_26933_slice_M167_truncated	BIOLOGICAL_PROCESS	proteolysis	4.7e-53	GO:0006508	GO:0006508 proteolysis
P. betacei	P8084_finalAssembly_12784	BIOLOGICAL_PROCESS	polysaccharide catabolic process	1.8e-39	GO:0000272	GO:0000272 polysaccharide catabolic process
P. betacei	P8084_finalAssembly_29754	BIOLOGICAL_PROCESS	oxidation-reduction process	2e-33	GO:0055114	GO:0055114 oxidation-reduction process
P. betacei	P8084_finalAssembly_1622_slice_M26	BIOLOGICAL_PROCESS	DNA recombination	6.6e-08	GO:0006310	GO:0006310 DNA recombination
P. betacei	P8084_finalAssembly_1622_slice_M26	BIOLOGICAL_PROCESS	DNA integration	6.6e-08	GO:0015074	GO:0015074 DNA integration
P. betacei	P8084_finalAssembly_21991_slice_M61	BIOLOGICAL_PROCESS	proteolysis	1.2e-05	GO:0006508	GO:0006508 proteolysis
P. betacei	P8084_finalAssembly_19739	BIOLOGICAL_PROCESS	protein glycosylation	1.2e-32	GO:0006486	GO:0006486 protein glycosylation
P. betacei	P8084_finalAssembly_5464_slice_M394	BIOLOGICAL_PROCESS	proteolysis	3.4e-05	GO:0006508	GO:0006508 proteolysis
P. betacei	P8084_finalAssembly_39094	BIOLOGICAL_PROCESS	oxidation-reduction process	1.8e-16	GO:0055114	GO:0055114 oxidation-reduction process
P. betacei	P8084_finalAssembly_34501	BIOLOGICAL_PROCESS	oxidation-reduction process	7.9e-71	GO:0055114	GO:0055114 oxidation-reduction process
P. betacei	P8084_finalAssembly_1048	BIOLOGICAL_PROCESS	carbohydrate metabolic process	6.8e-44	GO:0005975	GO:0005975 carbohydrate metabolic process
P. betacei	P8084_finalAssembly_39812_slice_M889	BIOLOGICAL_PROCESS	organic substance metabolic process	2.88e-44	GO:0071704	GO:0071704 organic substance metabolic process
P. betacei	P8084_finalAssembly_31730	BIOLOGICAL_PROCESS	pathogenesis	8.9e-11	GO:0009405	GO:0009405 pathogenesis
P. betacei	P8084_finalAssembly_13316_slice_M273	BIOLOGICAL_PROCESS	pathogenesis	4e-10	GO:0009405	GO:0009405 pathogenesis
P. betacei	P8084_finalAssembly_20216_slice_M212	BIOLOGICAL_PROCESS	cell redox homeostasis	9.4e-26	GO:0045454	GO:0045454 cell redox homeostasis
P. betacei	P8084_finalAssembly_20216_slice_M212	BIOLOGICAL_PROCESS	oxidation-reduction process	9.4e-26	GO:0055114	GO:0055114 oxidation-reduction process
P. betacei	P8084_finalAssembly_23513	BIOLOGICAL_PROCESS	GPI anchor biosynthetic process	2.5e-07	GO:0006506	GO:0006506 GPI anchor biosynthetic process
P. betacei	P8084_finalAssembly_8831	BIOLOGICAL_PROCESS	carbohydrate catabolic process	1.8e-09	GO:0016052	GO:0016052 carbohydrate catabolic process
P. betacei	P8084_finalAssembly_25598	BIOLOGICAL_PROCESS	Golgi vesicle transport	9.6e-25	GO:0048193	GO:0048193 Golgi vesicle transport
P. betacei	P8084_finalAssembly_8779	BIOLOGICAL_PROCESS	carbohydrate metabolic process	5e-15	GO:0005975	GO:0005975 carbohydrate metabolic process
P. betacei	P8084_finalAssembly_8326_slice_M136_truncated	BIOLOGICAL_PROCESS	nucleobase-containing compound metabolic process	7.2e-09	GO:0006139	GO:0006139 nucleobase-containing compound metabolic process
P. betacei	P8084_finalAssembly_21598_slice_M569	BIOLOGICAL_PROCESS	potassium ion transport	9.29e-05	GO:0006813	GO:0006813 potassium ion transport
P. betacei	P8084_finalAssembly_28668_slice_M302	BIOLOGICAL_PROCESS	transmembrane transport	1.7e-15	GO:0055085	GO:0055085 transmembrane transport
P. betacei	P8084_finalAssembly_9888_slice_M588	BIOLOGICAL_PROCESS	proteolysis	1.1e-70	GO:0006508	GO:0006508 proteolysis
P. betacei	P8084_finalAssembly_15497_slice_M292	BIOLOGICAL_PROCESS	vesicle-mediated transport	8.5e-11	GO:0016192	GO:0016192 vesicle-mediated transport
P. betacei	P8084_finalAssembly_15497_slice_M292	BIOLOGICAL_PROCESS	vesicle docking involved in exocytosis	8.5e-11	GO:0006904	GO:0006904 vesicle docking involved in exocytosis
P. betacei	P8084_finalAssembly_21333_slice_M21_truncated	BIOLOGICAL_PROCESS	sphingolipid metabolic process	1.3e-24	GO:0006665	GO:0006665 sphingolipid metabolic process
P. betacei	P8084_finalAssembly_17943_slice_M533	BIOLOGICAL_PROCESS	proteolysis	4.3e-25	GO:0006508	GO:0006508 proteolysis
P. betacei	P8084_finalAssembly_10910	BIOLOGICAL_PROCESS	cellular aromatic compound metabolic process	4.7e-07	GO:0006725	GO:0006725 cellular aromatic compound metabolic process
P. betacei	P8084_finalAssembly_10910	BIOLOGICAL_PROCESS	oxidation-reduction process	4.7e-07	GO:0055114	GO:0055114 oxidation-reduction process
P. betacei	P8084_finalAssembly_19303_slice_M51	BIOLOGICAL_PROCESS	DNA recombination	5.3e-06	GO:0006310	GO:0006310 DNA recombination
P. betacei	P8084_finalAssembly_19303_slice_M51	BIOLOGICAL_PROCESS	DNA integration	5.3e-06	GO:0015074	GO:0015074 DNA integration
P. betacei	P8084_finalAssembly_24700	BIOLOGICAL_PROCESS	proteolysis	1.4e-57	GO:0006508	GO:0006508 proteolysis
P. betacei	P8084_finalAssembly_29162	BIOLOGICAL_PROCESS	lipid metabolic process	1.1e-47	GO:0006629	GO:0006629 lipid metabolic process
P. betacei	P8084_finalAssembly_12568_slice_M198	BIOLOGICAL_PROCESS	microtubule-based movement	2.5e-18	GO:0007018	GO:0007018 microtubule-based movement
P. betacei	P8084_finalAssembly_15632_slice_M767_truncated	BIOLOGICAL_PROCESS	protein glycosylation	8.6e-34	GO:0006486	GO:0006486 protein glycosylation
P. betacei	P8084_finalAssembly_22515	BIOLOGICAL_PROCESS	carbohydrate metabolic process	5.02e-08	GO:0005975	GO:0005975 carbohydrate metabolic process
P. betacei	P8084_finalAssembly_10943	BIOLOGICAL_PROCESS	cell wall modification	1.1e-48	GO:0042545	GO:0042545 cell wall modification
P. betacei	P8084_finalAssembly_5593	BIOLOGICAL_PROCESS	cell wall modification	1.9e-50	GO:0042545	GO:0042545 cell wall modification
P. betacei	P8084_finalAssembly_18282_slice_M512	BIOLOGICAL_PROCESS	nucleobase-containing compound metabolic process	5.4e-14	GO:0006139	GO:0006139 nucleobase-containing compound metabolic process
P. betacei	P8084_finalAssembly_32902_slice_M310	BIOLOGICAL_PROCESS	lipid metabolic process	2.6e-23	GO:0006629	GO:0006629 lipid metabolic process
P. betacei	P8084_finalAssembly_32772	BIOLOGICAL_PROCESS	proteolysis	1.3e-68	GO:0006508	GO:0006508 proteolysis
P. betacei	P8084_finalAssembly_15798_slice_M270	BIOLOGICAL_PROCESS	proteolysis	7.2e-15	GO:0006508	GO:0006508 proteolysis
P. betacei	P8084_finalAssembly_26941_truncated_slice_M1274_truncated	BIOLOGICAL_PROCESS	microtubule-based movement	6.8e-45	GO:0007018	GO:0007018 microtubule-based movement
P. betacei	P8084_finalAssembly_31762_slice_M265	BIOLOGICAL_PROCESS	gluconeogenesis	5.5e-128	GO:0006094	GO:0006094 gluconeogenesis
P. betacei	P8084_finalAssembly_37835	BIOLOGICAL_PROCESS	oxidation-reduction process	5.63e-32	GO:0055114	GO:0055114 oxidation-reduction process
P. betacei	P8084_finalAssembly_6393	BIOLOGICAL_PROCESS	proteolysis	3e-34	GO:0006508	GO:0006508 proteolysis
P. betacei	P8084_finalAssembly_12703_slice_M72	BIOLOGICAL_PROCESS	oxidation-reduction process	1e-21	GO:0055114	GO:0055114 oxidation-reduction process
P. betacei	P8084_finalAssembly_16866	BIOLOGICAL_PROCESS	proteolysis	0.0011	GO:0006508	GO:0006508 proteolysis
P. betacei	P8084_finalAssembly_10911	BIOLOGICAL_PROCESS	oxidation-reduction process	3.5e-45	GO:0055114	GO:0055114 oxidation-reduction process
P. betacei	P8084_finalAssembly_24314	BIOLOGICAL_PROCESS	sphingolipid metabolic process	3.8e-27	GO:0006665	GO:0006665 sphingolipid metabolic process
P. betacei	P8084_finalAssembly_19004_slice_M134	BIOLOGICAL_PROCESS	tRNA wobble uridine modification	9.3e-167	GO:0002098	GO:0002098 tRNA wobble uridine modification
P. betacei	P8084_finalAssembly_12433	BIOLOGICAL_PROCESS	proteolysis	2.3e-30	GO:0006508	GO:0006508 proteolysis
P. betacei	P8084_finalAssembly_20076_slice_M384	BIOLOGICAL_PROCESS	DNA recombination	1.1e-17	GO:0006310	GO:0006310 DNA recombination
P. betacei	P8084_finalAssembly_20076_slice_M384	BIOLOGICAL_PROCESS	DNA integration	1.1e-17	GO:0015074	GO:0015074 DNA integration
P. betacei	P8084_finalAssembly_19859_slice_M480	BIOLOGICAL_PROCESS	DNA recombination	6.1e-14	GO:0006310	GO:0006310 DNA recombination
P. betacei	P8084_finalAssembly_19859_slice_M480	BIOLOGICAL_PROCESS	DNA integration	6.1e-14	GO:0015074	GO:0015074 DNA integration
P. betacei	P8084_finalAssembly_25640	BIOLOGICAL_PROCESS	carbohydrate metabolic process	3.1e-21	GO:0005975	GO:0005975 carbohydrate metabolic process
P. betacei	P8084_finalAssembly_22430_slice_M317	BIOLOGICAL_PROCESS	protein metabolic process	3.4e-22	GO:0019538	GO:0019538 protein metabolic process
P. betacei	P8084_finalAssembly_26811_slice_M509	BIOLOGICAL_PROCESS	RNA metabolic process	1.8e-30	GO:0016070	GO:0016070 RNA metabolic process
P. betacei	P8084_finalAssembly_6299_slice_M161_truncated	BIOLOGICAL_PROCESS	protein phosphorylation	1.9e-12	GO:0006468	GO:0006468 protein phosphorylation
P. betacei	P8084_finalAssembly_15116_slice_M182	BIOLOGICAL_PROCESS	oxidation-reduction process	4.3e-126	GO:0055114	GO:0055114 oxidation-reduction process
P. betacei	P8084_finalAssembly_2322_slice_M42	BIOLOGICAL_PROCESS	tRNA wobble uridine modification	3.9e-37	GO:0002098	GO:0002098 tRNA wobble uridine modification
P. betacei	P8084_finalAssembly_20624	BIOLOGICAL_PROCESS	pathogenesis	3.9e-17	GO:0009405	GO:0009405 pathogenesis
P. betacei	P8084_finalAssembly_9298_slice_M135	BIOLOGICAL_PROCESS	oxidation-reduction process	2.6e-13	GO:0055114	GO:0055114 oxidation-reduction process
P. betacei	P8084_finalAssembly_38779	BIOLOGICAL_PROCESS	vesicle-mediated transport	9.5e-56	GO:0016192	GO:0016192 vesicle-mediated transport
P. betacei	P8084_finalAssembly_38779	BIOLOGICAL_PROCESS	vesicle docking involved in exocytosis	9.5e-56	GO:0006904	GO:0006904 vesicle docking involved in exocytosis
P. betacei	P8084_finalAssembly_25481_slice_M211_truncated	BIOLOGICAL_PROCESS	(1->6)-beta-D-glucan biosynthetic process	1.6e-42	GO:0006078	GO:0006078 (1->6)-beta-D-glucan biosynthetic process
P. betacei	P8084_finalAssembly_39750	BIOLOGICAL_PROCESS	sphingolipid metabolic process	8.2e-23	GO:0006665	GO:0006665 sphingolipid metabolic process
P. betacei	P8084_finalAssembly_8545	BIOLOGICAL_PROCESS	superoxide metabolic process	9.4e-14	GO:0006801	GO:0006801 superoxide metabolic process
P. betacei	P8084_finalAssembly_12611_slice_M95_truncated	BIOLOGICAL_PROCESS	cellular metabolic process	1.37e-09	GO:0044237	GO:0044237 cellular metabolic process
P. betacei	P8084_finalAssembly_14258_slice_M587_truncated	BIOLOGICAL_PROCESS	proteolysis	2.5e-52	GO:0006508	GO:0006508 proteolysis
P. betacei	P8084_finalAssembly_12719_slice_M196	BIOLOGICAL_PROCESS	carbohydrate metabolic process	5.8e-17	GO:0005975	GO:0005975 carbohydrate metabolic process
P. betacei	P8084_finalAssembly_19215	BIOLOGICAL_PROCESS	proteolysis	6.1e-32	GO:0006508	GO:0006508 proteolysis
P. betacei	P8084_finalAssembly_643	BIOLOGICAL_PROCESS	peptidyl-pyroglutamic acid biosynthetic process, using glutaminyl-peptide cyclotransferase	1.4e-83	GO:0017186	GO:0017186 peptidyl-pyroglutamic acid biosynthetic process, using glutaminyl-peptide cyclotransferase
P. betacei	P8084_finalAssembly_29370	BIOLOGICAL_PROCESS	proteolysis	4.1e-50	GO:0006508	GO:0006508 proteolysis
P. betacei	P8084_finalAssembly_19084_slice_M24	BIOLOGICAL_PROCESS	protein phosphorylation	5e-48	GO:0006468	GO:0006468 protein phosphorylation
P. betacei	P8084_finalAssembly_25121_slice_M421	BIOLOGICAL_PROCESS	vesicle-mediated transport	3.5e-20	GO:0016192	GO:0016192 vesicle-mediated transport
P. betacei	P8084_finalAssembly_25121_slice_M421	BIOLOGICAL_PROCESS	vesicle docking involved in exocytosis	3.5e-20	GO:0006904	GO:0006904 vesicle docking involved in exocytosis
P. betacei	P8084_finalAssembly_29239_slice_M140	BIOLOGICAL_PROCESS	tRNA modification	2.6e-21	GO:0006400	GO:0006400 tRNA modification
P. betacei	P8084_finalAssembly_27141_slice_M281	BIOLOGICAL_PROCESS	oxidation-reduction process	5.14e-33	GO:0055114	GO:0055114 oxidation-reduction process
P. betacei	P8084_finalAssembly_12832	BIOLOGICAL_PROCESS	cell wall modification	4e-48	GO:0042545	GO:0042545 cell wall modification
P. betacei	P8084_finalAssembly_12597	BIOLOGICAL_PROCESS	protein glycosylation	4.2e-23	GO:0006486	GO:0006486 protein glycosylation
P. betacei	P8084_finalAssembly_32140_slice_M131_truncated	BIOLOGICAL_PROCESS	aromatic amino acid family biosynthetic process	3.4e-54	GO:0009073	GO:0009073 aromatic amino acid family biosynthetic process
P. betacei	P8084_finalAssembly_22861_slice_M239_truncated	BIOLOGICAL_PROCESS	protein phosphorylation	7.4e-41	GO:0006468	GO:0006468 protein phosphorylation
P. betacei	P8084_finalAssembly_22475	BIOLOGICAL_PROCESS	protein peptidyl-prolyl isomerization	3.5e-39	GO:0000413	GO:0000413 protein peptidyl-prolyl isomerization
P. betacei	P8084_finalAssembly_20899	BIOLOGICAL_PROCESS	carbohydrate metabolic process	7.3e-70	GO:0005975	GO:0005975 carbohydrate metabolic process
P. betacei	P8084_finalAssembly_5462_slice_M23	BIOLOGICAL_PROCESS	oxidation-reduction process	4.8e-20	GO:0055114	GO:0055114 oxidation-reduction process
P. betacei	P8084_finalAssembly_1769_slice_M34_truncated	BIOLOGICAL_PROCESS	protein glycosylation	2.1e-34	GO:0006486	GO:0006486 protein glycosylation
P. betacei	P8084_finalAssembly_22498_slice_M302	BIOLOGICAL_PROCESS	microtubule-based movement	5.2e-10	GO:0007018	GO:0007018 microtubule-based movement
P. betacei	P8084_finalAssembly_13263	BIOLOGICAL_PROCESS	carbohydrate metabolic process	6.1e-63	GO:0005975	GO:0005975 carbohydrate metabolic process
P. betacei	P8084_finalAssembly_17652	BIOLOGICAL_PROCESS	pathogenesis	3.4e-12	GO:0009405	GO:0009405 pathogenesis
P. betacei	P8084_finalAssembly_6555_slice_M445	BIOLOGICAL_PROCESS	protein phosphorylation	6.5e-39	GO:0006468	GO:0006468 protein phosphorylation
P. betacei	P8084_finalAssembly_26983_slice_M969_truncated	BIOLOGICAL_PROCESS	DNA repair	2.6e-96	GO:0006281	GO:0006281 DNA repair
P. betacei	P8084_finalAssembly_26983_slice_M969_truncated	BIOLOGICAL_PROCESS	telomere maintenance	2.6e-96	GO:0000723	GO:0000723 telomere maintenance
P. betacei	P8084_finalAssembly_3288_slice_M721_truncated	BIOLOGICAL_PROCESS	DNA repair	1.1e-98	GO:0006281	GO:0006281 DNA repair
P. betacei	P8084_finalAssembly_3288_slice_M721_truncated	BIOLOGICAL_PROCESS	telomere maintenance	1.1e-98	GO:0000723	GO:0000723 telomere maintenance
P. betacei	P8084_finalAssembly_1657_slice_M318	BIOLOGICAL_PROCESS	lipid metabolic process	4.3e-23	GO:0006629	GO:0006629 lipid metabolic process
P. betacei	P8084_finalAssembly_27746	BIOLOGICAL_PROCESS	carbohydrate metabolic process	8.6e-71	GO:0005975	GO:0005975 carbohydrate metabolic process
P. betacei	P8084_finalAssembly_25665	BIOLOGICAL_PROCESS	polysaccharide catabolic process	6.9e-39	GO:0000272	GO:0000272 polysaccharide catabolic process
P. betacei	P8084_finalAssembly_18216_slice_M127	BIOLOGICAL_PROCESS	protein phosphorylation	1.7e-13	GO:0006468	GO:0006468 protein phosphorylation
P. betacei	P8084_finalAssembly_38220_slice_M361	BIOLOGICAL_PROCESS	RNA processing	8.8e-16	GO:0006396	GO:0006396 RNA processing
P. betacei	P8084_finalAssembly_17523	BIOLOGICAL_PROCESS	pathogenesis	2.2e-31	GO:0009405	GO:0009405 pathogenesis
P. betacei	P8084_finalAssembly_10113	BIOLOGICAL_PROCESS	pathogenesis	4.8e-23	GO:0009405	GO:0009405 pathogenesis
P. betacei	P8084_finalAssembly_38768	BIOLOGICAL_PROCESS	proteolysis	2.2e-69	GO:0006508	GO:0006508 proteolysis
P. betacei	P8084_finalAssembly_17526	BIOLOGICAL_PROCESS	pathogenesis	7e-40	GO:0009405	GO:0009405 pathogenesis
P. betacei	P8084_finalAssembly_16103	BIOLOGICAL_PROCESS	carbohydrate metabolic process	2.6e-09	GO:0005975	GO:0005975 carbohydrate metabolic process
P. betacei	P8084_finalAssembly_7415_slice_M82	BIOLOGICAL_PROCESS	vesicle-mediated transport	1.4e-90	GO:0016192	GO:0016192 vesicle-mediated transport
P. betacei	P8084_finalAssembly_7415_slice_M82	BIOLOGICAL_PROCESS	intracellular protein transport	1.4e-90	GO:0006886	GO:0006886 intracellular protein transport
P. betacei	P8084_finalAssembly_33099_slice_M589	BIOLOGICAL_PROCESS	nucleobase-containing compound metabolic process	3.2e-37	GO:0006139	GO:0006139 nucleobase-containing compound metabolic process
P. betacei	P8084_finalAssembly_9298_slice_M146	BIOLOGICAL_PROCESS	oxidation-reduction process	3.8e-13	GO:0055114	GO:0055114 oxidation-reduction process
P. betacei	P8084_finalAssembly_14497	BIOLOGICAL_PROCESS	oxidation-reduction process	8.3e-18	GO:0055114	GO:0055114 oxidation-reduction process
P. betacei	P8084_finalAssembly_14480_slice_M447	BIOLOGICAL_PROCESS	autophagy	1.9e-48	GO:0006914	GO:0006914 autophagy
P. betacei	P8084_finalAssembly_6068	BIOLOGICAL_PROCESS	carbohydrate metabolic process	4.32e-05	GO:0005975	GO:0005975 carbohydrate metabolic process
P. betacei	P8084_finalAssembly_671	BIOLOGICAL_PROCESS	carbohydrate metabolic process	2.2e-33	GO:0005975	GO:0005975 carbohydrate metabolic process
P. betacei	P8084_finalAssembly_19783	BIOLOGICAL_PROCESS	proteolysis	5.3e-68	GO:0006508	GO:0006508 proteolysis
P. betacei	P8084_finalAssembly_9475	BIOLOGICAL_PROCESS	sphingolipid metabolic process	1.5e-28	GO:0006665	GO:0006665 sphingolipid metabolic process
P. betacei	P8084_finalAssembly_12829	BIOLOGICAL_PROCESS	cell wall modification	6.4e-52	GO:0042545	GO:0042545 cell wall modification
P. betacei	P8084_finalAssembly_17530	BIOLOGICAL_PROCESS	pathogenesis	2.8e-29	GO:0009405	GO:0009405 pathogenesis
P. betacei	P8084_finalAssembly_25470	BIOLOGICAL_PROCESS	pathogenesis	5.2e-21	GO:0009405	GO:0009405 pathogenesis
P. betacei	P8084_finalAssembly_17171	BIOLOGICAL_PROCESS	oxidation-reduction process	1.3e-18	GO:0055114	GO:0055114 oxidation-reduction process
P. betacei	P8084_finalAssembly_31234_slice_M148	BIOLOGICAL_PROCESS	transmembrane transport	2e-17	GO:0055085	GO:0055085 transmembrane transport
P. betacei	P8084_finalAssembly_9905	BIOLOGICAL_PROCESS	proton transmembrane transport	3.7e-46	GO:1902600	GO:1902600 proton transmembrane transport
P. betacei	P8084_finalAssembly_24549_slice_M600	BIOLOGICAL_PROCESS	protein transport	1.9e-36	GO:0015031	GO:0015031 protein transport
P. betacei	P8084_finalAssembly_24549_slice_M600	BIOLOGICAL_PROCESS	retrograde transport, endosome to Golgi	1.9e-36	GO:0042147	GO:0042147 retrograde transport, endosome to Golgi
P. betacei	P8084_finalAssembly_14060_slice_M143	BIOLOGICAL_PROCESS	oxidation-reduction process	8.4e-26	GO:0055114	GO:0055114 oxidation-reduction process
P. betacei	P8084_finalAssembly_14969_truncated_slice_M504	BIOLOGICAL_PROCESS	regulation of small GTPase mediated signal transduction	2.5e-43	GO:0051056	GO:0051056 regulation of small GTPase mediated signal transduction
P. betacei	P8084_finalAssembly_34368_slice_M32	BIOLOGICAL_PROCESS	protein targeting to ER	7.5e-24	GO:0045047	GO:0045047 protein targeting to ER
P. betacei	P8084_finalAssembly_30264_slice_M48	BIOLOGICAL_PROCESS	carbohydrate metabolic process	7.5e-22	GO:0005975	GO:0005975 carbohydrate metabolic process
P. betacei	P8084_finalAssembly_9678_slice_M168	BIOLOGICAL_PROCESS	nucleoside metabolic process	4.32e-63	GO:0009116	GO:0009116 nucleoside metabolic process
P. betacei	P8084_finalAssembly_25264_slice_M184	BIOLOGICAL_PROCESS	nucleobase-containing compound metabolic process	9.6e-05	GO:0006139	GO:0006139 nucleobase-containing compound metabolic process
P. betacei	P8084_finalAssembly_15464	BIOLOGICAL_PROCESS	protein phosphorylation	4.8e-84	GO:0006468	GO:0006468 protein phosphorylation
P. betacei	P8084_finalAssembly_20081_slice_M246	BIOLOGICAL_PROCESS	gluconeogenesis	1.8e-73	GO:0006094	GO:0006094 gluconeogenesis
P. betacei	P8084_finalAssembly_28442	BIOLOGICAL_PROCESS	DNA catabolic process	6.1e-28	GO:0006308	GO:0006308 DNA catabolic process
P. betacei	P8084_finalAssembly_38728	BIOLOGICAL_PROCESS	polysaccharide catabolic process	1.4e-44	GO:0000272	GO:0000272 polysaccharide catabolic process
P. betacei	P8084_finalAssembly_2682_slice_M754_truncated	BIOLOGICAL_PROCESS	DNA repair	6.2e-96	GO:0006281	GO:0006281 DNA repair
P. betacei	P8084_finalAssembly_2682_slice_M754_truncated	BIOLOGICAL_PROCESS	telomere maintenance	6.2e-96	GO:0000723	GO:0000723 telomere maintenance
P. betacei	P8084_finalAssembly_19655	BIOLOGICAL_PROCESS	sphingolipid metabolic process	3.9e-28	GO:0006665	GO:0006665 sphingolipid metabolic process
P. betacei	P8084_finalAssembly_13260	BIOLOGICAL_PROCESS	carbohydrate metabolic process	1.4e-71	GO:0005975	GO:0005975 carbohydrate metabolic process
P. betacei	P8084_finalAssembly_2406_slice_M184	BIOLOGICAL_PROCESS	biosynthetic process	6.64e-13	GO:0009058	GO:0009058 biosynthetic process
P. betacei	P8084_finalAssembly_34369_slice_M412	BIOLOGICAL_PROCESS	protein phosphorylation	8.2e-09	GO:0006468	GO:0006468 protein phosphorylation
P. betacei	P8084_finalAssembly_4361_slice_M441_truncated	BIOLOGICAL_PROCESS	chloride transport	3.2e-28	GO:0006821	GO:0006821 chloride transport
P. betacei	P8084_finalAssembly_4361_slice_M441_truncated	BIOLOGICAL_PROCESS	transmembrane transport	3.2e-28	GO:0055085	GO:0055085 transmembrane transport
P. betacei	P8084_finalAssembly_24055_slice_M128	BIOLOGICAL_PROCESS	cation transport	9.1e-19	GO:0006812	GO:0006812 cation transport
P. betacei	P8084_finalAssembly_24055_slice_M128	BIOLOGICAL_PROCESS	transmembrane transport	9.1e-19	GO:0055085	GO:0055085 transmembrane transport
P. betacei	P8084_finalAssembly_642_slice_M549	BIOLOGICAL_PROCESS	oxidation-reduction process	1e-09	GO:0055114	GO:0055114 oxidation-reduction process
P. betacei	P8084_finalAssembly_30529	BIOLOGICAL_PROCESS	sphingolipid metabolic process	9e-07	GO:0006665	GO:0006665 sphingolipid metabolic process
P. betacei	P8084_finalAssembly_18098	BIOLOGICAL_PROCESS	oxidation-reduction process	3.1e-18	GO:0055114	GO:0055114 oxidation-reduction process
P. betacei	P8084_finalAssembly_20239	BIOLOGICAL_PROCESS	oxidation-reduction process	1e-26	GO:0055114	GO:0055114 oxidation-reduction process
P. betacei	P8084_finalAssembly_35019_slice_M136	BIOLOGICAL_PROCESS	protein transport	6e-09	GO:0015031	GO:0015031 protein transport
P. betacei	P8084_finalAssembly_5857	BIOLOGICAL_PROCESS	proteolysis	7.5e-103	GO:0006508	GO:0006508 proteolysis
P. betacei	P8084_finalAssembly_28068_slice_M258	BIOLOGICAL_PROCESS	proteolysis	1.9e-36	GO:0006508	GO:0006508 proteolysis
P. betacei	P8084_finalAssembly_7830	BIOLOGICAL_PROCESS	lipid metabolic process	7.4e-11	GO:0006629	GO:0006629 lipid metabolic process
P. betacei	P8084_finalAssembly_1657_slice_M310	BIOLOGICAL_PROCESS	lipid metabolic process	2.8e-23	GO:0006629	GO:0006629 lipid metabolic process
P. betacei	P8084_finalAssembly_35034_slice_M250_truncated	BIOLOGICAL_PROCESS	phosphatidylinositol metabolic process	2.7e-46	GO:0046488	GO:0046488 phosphatidylinositol metabolic process
P. betacei	P8084_finalAssembly_33783	BIOLOGICAL_PROCESS	polysaccharide catabolic process	8.6e-37	GO:0000272	GO:0000272 polysaccharide catabolic process
P. betacei	P8084_finalAssembly_24958	BIOLOGICAL_PROCESS	lipid metabolic process	1.6e-24	GO:0006629	GO:0006629 lipid metabolic process
P. betacei	P8084_finalAssembly_23898	BIOLOGICAL_PROCESS	proteolysis	4e-123	GO:0006508	GO:0006508 proteolysis
P. betacei	P8084_finalAssembly_15889_slice_M37	BIOLOGICAL_PROCESS	transmembrane transport	2.5e-31	GO:0055085	GO:0055085 transmembrane transport
P. betacei	P8084_finalAssembly_30825_slice_M77	BIOLOGICAL_PROCESS	protein phosphorylation	2.8e-38	GO:0006468	GO:0006468 protein phosphorylation
P. betacei	P8084_finalAssembly_5341_slice_M233_truncated	BIOLOGICAL_PROCESS	protein phosphorylation	8.7e-40	GO:0006468	GO:0006468 protein phosphorylation
P. betacei	P8084_finalAssembly_8435_slice_M1144	BIOLOGICAL_PROCESS	DNA repair	4.2e-51	GO:0006281	GO:0006281 DNA repair
P. betacei	P8084_finalAssembly_8435_slice_M1144	BIOLOGICAL_PROCESS	telomere maintenance	4.2e-51	GO:0000723	GO:0000723 telomere maintenance
P. betacei	P8084_finalAssembly_31194	BIOLOGICAL_PROCESS	superoxide metabolic process	9.48e-06	GO:0006801	GO:0006801 superoxide metabolic process
P. betacei	P8084_finalAssembly_13258	BIOLOGICAL_PROCESS	carbohydrate metabolic process	2.1e-70	GO:0005975	GO:0005975 carbohydrate metabolic process
P. betacei	P8084_finalAssembly_30024	BIOLOGICAL_PROCESS	proteolysis	1.4e-10	GO:0006508	GO:0006508 proteolysis
P. betacei	P8084_finalAssembly_14859	BIOLOGICAL_PROCESS	DNA recombination	6.6e-14	GO:0006310	GO:0006310 DNA recombination
P. betacei	P8084_finalAssembly_14859	BIOLOGICAL_PROCESS	DNA integration	6.6e-14	GO:0015074	GO:0015074 DNA integration
P. betacei	P8084_finalAssembly_37918	BIOLOGICAL_PROCESS	proteolysis	3.6e-71	GO:0006508	GO:0006508 proteolysis
P. betacei	P8084_finalAssembly_8663	BIOLOGICAL_PROCESS	(1->6)-beta-D-glucan biosynthetic process	5e-25	GO:0006078	GO:0006078 (1->6)-beta-D-glucan biosynthetic process
P. betacei	P8084_finalAssembly_1309_slice_M181	BIOLOGICAL_PROCESS	proteolysis	8.3e-13	GO:0006508	GO:0006508 proteolysis
P. betacei	P8084_finalAssembly_38827_slice_M1165	BIOLOGICAL_PROCESS	RNA processing	1.3e-25	GO:0006396	GO:0006396 RNA processing
P. betacei	P8084_finalAssembly_20886	BIOLOGICAL_PROCESS	carbohydrate metabolic process	1.6e-69	GO:0005975	GO:0005975 carbohydrate metabolic process
P. betacei	P8084_finalAssembly_21770_slice_M313	BIOLOGICAL_PROCESS	proteolysis	6.8e-65	GO:0006508	GO:0006508 proteolysis
P. betacei	P8084_finalAssembly_22538_slice_M998	BIOLOGICAL_PROCESS	protein phosphorylation	8.2e-09	GO:0006468	GO:0006468 protein phosphorylation
P. betacei	P8084_finalAssembly_4235_slice_M27	BIOLOGICAL_PROCESS	oxidation-reduction process	1e-20	GO:0055114	GO:0055114 oxidation-reduction process
P. betacei	P8084_finalAssembly_31393_slice_M19	BIOLOGICAL_PROCESS	oxidation-reduction process	7.47e-94	GO:0055114	GO:0055114 oxidation-reduction process
P. betacei	P8084_finalAssembly_4041	BIOLOGICAL_PROCESS	(1->6)-beta-D-glucan biosynthetic process	2.2e-52	GO:0006078	GO:0006078 (1->6)-beta-D-glucan biosynthetic process
P. betacei	P8084_finalAssembly_21770_slice_M317	BIOLOGICAL_PROCESS	proteolysis	7.2e-62	GO:0006508	GO:0006508 proteolysis
P. betacei	P8084_finalAssembly_26918_slice_M701	BIOLOGICAL_PROCESS	transmembrane transport	2.3e-17	GO:0055085	GO:0055085 transmembrane transport
P. betacei	P8084_finalAssembly_30865_slice_M498	BIOLOGICAL_PROCESS	ubiquitin-dependent protein catabolic process	2.1e-44	GO:0006511	GO:0006511 ubiquitin-dependent protein catabolic process
P. betacei	P8084_finalAssembly_1277_slice_M429	BIOLOGICAL_PROCESS	cyclic nucleotide biosynthetic process	2.1e-08	GO:0009190	GO:0009190 cyclic nucleotide biosynthetic process
P. betacei	P8084_finalAssembly_1277_slice_M429	BIOLOGICAL_PROCESS	intracellular signal transduction	2.1e-08	GO:0035556	GO:0035556 intracellular signal transduction
P. betacei	P8084_finalAssembly_20695_slice_M992	BIOLOGICAL_PROCESS	DNA repair	1.1e-115	GO:0006281	GO:0006281 DNA repair
P. betacei	P8084_finalAssembly_20695_slice_M992	BIOLOGICAL_PROCESS	telomere maintenance	1.1e-115	GO:0000723	GO:0000723 telomere maintenance
P. betacei	P8084_finalAssembly_32228	BIOLOGICAL_PROCESS	phosphatidylinositol phosphorylation	3.3e-37	GO:0046854	GO:0046854 phosphatidylinositol phosphorylation
P. betacei	P8084_finalAssembly_40147	BIOLOGICAL_PROCESS	carbohydrate metabolic process	1.8e-146	GO:0005975	GO:0005975 carbohydrate metabolic process
P. betacei	P8084_finalAssembly_6853_slice_M167	BIOLOGICAL_PROCESS	carbohydrate metabolic process	1.8e-50	GO:0005975	GO:0005975 carbohydrate metabolic process
P. betacei	P8084_finalAssembly_6553	BIOLOGICAL_PROCESS	proteolysis	3.6e-41	GO:0006508	GO:0006508 proteolysis
P. betacei	P8084_finalAssembly_30074	BIOLOGICAL_PROCESS	proteolysis	3.2e-05	GO:0006508	GO:0006508 proteolysis
P. betacei	P8084_finalAssembly_37850_slice_M1144	BIOLOGICAL_PROCESS	DNA repair	7.9e-119	GO:0006281	GO:0006281 DNA repair
P. betacei	P8084_finalAssembly_37850_slice_M1144	BIOLOGICAL_PROCESS	telomere maintenance	7.9e-119	GO:0000723	GO:0000723 telomere maintenance
P. betacei	P8084_finalAssembly_17894_slice_M1140_truncated	BIOLOGICAL_PROCESS	DNA repair	1.6e-98	GO:0006281	GO:0006281 DNA repair
P. betacei	P8084_finalAssembly_17894_slice_M1140_truncated	BIOLOGICAL_PROCESS	telomere maintenance	1.6e-98	GO:0000723	GO:0000723 telomere maintenance
P. betacei	P8084_finalAssembly_34746	BIOLOGICAL_PROCESS	carbohydrate metabolic process	1e-39	GO:0005975	GO:0005975 carbohydrate metabolic process
P. betacei	P8084_finalAssembly_19004_slice_M85	BIOLOGICAL_PROCESS	tRNA wobble uridine modification	5.4e-164	GO:0002098	GO:0002098 tRNA wobble uridine modification
P. betacei	P8084_finalAssembly_11064_slice_M218	BIOLOGICAL_PROCESS	oxidation-reduction process	4.6e-06	GO:0055114	GO:0055114 oxidation-reduction process
P. betacei	P8084_finalAssembly_2453_slice_M269	BIOLOGICAL_PROCESS	proteolysis	3.8e-20	GO:0006508	GO:0006508 proteolysis
P. betacei	P8084_finalAssembly_14314	BIOLOGICAL_PROCESS	carbohydrate metabolic process	1.1e-53	GO:0005975	GO:0005975 carbohydrate metabolic process
P. betacei	P8084_finalAssembly_9716	BIOLOGICAL_PROCESS	proteolysis	3.1e-16	GO:0006508	GO:0006508 proteolysis
P. betacei	P8084_finalAssembly_125_slice_M144	BIOLOGICAL_PROCESS	lipid metabolic process	1.6e-72	GO:0006629	GO:0006629 lipid metabolic process
P. betacei	P8084_finalAssembly_38790	BIOLOGICAL_PROCESS	carbohydrate metabolic process	1.9e-30	GO:0005975	GO:0005975 carbohydrate metabolic process
P. betacei	P8084_finalAssembly_17039	BIOLOGICAL_PROCESS	mannose metabolic process	1.3e-19	GO:0006013	GO:0006013 mannose metabolic process
P. betacei	P8084_finalAssembly_38289	BIOLOGICAL_PROCESS	superoxide metabolic process	2e-21	GO:0006801	GO:0006801 superoxide metabolic process
P. betacei	P8084_finalAssembly_35503_slice_M48_truncated	BIOLOGICAL_PROCESS	phosphatidylinositol metabolic process	2.4e-51	GO:0046488	GO:0046488 phosphatidylinositol metabolic process
P. betacei	P8084_finalAssembly_31198	BIOLOGICAL_PROCESS	superoxide metabolic process	5.9e-15	GO:0006801	GO:0006801 superoxide metabolic process
P. betacei	P8084_finalAssembly_21481_slice_M34	BIOLOGICAL_PROCESS	pathogenesis	2.3e-23	GO:0009405	GO:0009405 pathogenesis
P. betacei	P8084_finalAssembly_6050	BIOLOGICAL_PROCESS	carbohydrate metabolic process	5.1e-134	GO:0005975	GO:0005975 carbohydrate metabolic process
P. betacei	P8084_finalAssembly_24506	BIOLOGICAL_PROCESS	carbohydrate metabolic process	1.2e-47	GO:0005975	GO:0005975 carbohydrate metabolic process
P. betacei	P8084_finalAssembly_11064_slice_M215	BIOLOGICAL_PROCESS	oxidation-reduction process	4.7e-06	GO:0055114	GO:0055114 oxidation-reduction process
P. betacei	P8084_finalAssembly_14603_slice_M185	BIOLOGICAL_PROCESS	protein phosphorylation	1.4e-16	GO:0006468	GO:0006468 protein phosphorylation
P. betacei	P8084_finalAssembly_25600_slice_M219	BIOLOGICAL_PROCESS	protein phosphorylation	9.2e-11	GO:0006468	GO:0006468 protein phosphorylation
P. betacei	P8084_finalAssembly_21487	BIOLOGICAL_PROCESS	pathogenesis	7.7e-46	GO:0009405	GO:0009405 pathogenesis
P. betacei	P8084_finalAssembly_35313	BIOLOGICAL_PROCESS	proteolysis	7.1e-44	GO:0006508	GO:0006508 proteolysis
P. betacei	P8084_finalAssembly_7019	BIOLOGICAL_PROCESS	DNA damage checkpoint	8.4e-40	GO:0000077	GO:0000077 DNA damage checkpoint
P. betacei	P8084_finalAssembly_7043	BIOLOGICAL_PROCESS	oxidation-reduction process	8.5e-24	GO:0055114	GO:0055114 oxidation-reduction process
P. betacei	P8084_finalAssembly_38603_slice_M68	BIOLOGICAL_PROCESS	protein phosphorylation	1.4e-11	GO:0006468	GO:0006468 protein phosphorylation
P. betacei	P8084_finalAssembly_10511	BIOLOGICAL_PROCESS	carbohydrate metabolic process	8.2e-199	GO:0005975	GO:0005975 carbohydrate metabolic process
P. betacei	P8084_finalAssembly_29478_slice_M118	BIOLOGICAL_PROCESS	rRNA processing	3.1e-79	GO:0006364	GO:0006364 rRNA processing
P. betacei	P8084_finalAssembly_4235_slice_M33	BIOLOGICAL_PROCESS	oxidation-reduction process	9.8e-21	GO:0055114	GO:0055114 oxidation-reduction process
P. betacei	P8084_finalAssembly_21297	BIOLOGICAL_PROCESS	regulation of transcription by RNA polymerase II	2.7e-11	GO:0006357	GO:0006357 regulation of transcription by RNA polymerase II
P. betacei	P8084_finalAssembly_8358	BIOLOGICAL_PROCESS	cellulose catabolic process	2.7e-59	GO:0030245	GO:0030245 cellulose catabolic process
P. betacei	P8084_finalAssembly_3746_slice_M519	BIOLOGICAL_PROCESS	oxidation-reduction process	8.89e-41	GO:0055114	GO:0055114 oxidation-reduction process
P. betacei	P8084_finalAssembly_12828	BIOLOGICAL_PROCESS	cell wall modification	6.6e-45	GO:0042545	GO:0042545 cell wall modification
P. betacei	P8084_finalAssembly_28834	BIOLOGICAL_PROCESS	oxidation-reduction process	5.1e-25	GO:0055114	GO:0055114 oxidation-reduction process
P. betacei	P8084_finalAssembly_25276	BIOLOGICAL_PROCESS	carbohydrate metabolic process	3.5e-57	GO:0005975	GO:0005975 carbohydrate metabolic process
P. betacei	P8084_finalAssembly_23048	BIOLOGICAL_PROCESS	proteolysis	8.6e-23	GO:0006508	GO:0006508 proteolysis
P. betacei	P8084_finalAssembly_2567	BIOLOGICAL_PROCESS	tRNA aminoacylation for protein translation	3.9e-79	GO:0006418	GO:0006418 tRNA aminoacylation for protein translation
P. betacei	P8084_finalAssembly_12358	BIOLOGICAL_PROCESS	carbohydrate metabolic process	4.2e-07	GO:0005975	GO:0005975 carbohydrate metabolic process
P. betacei	P8084_finalAssembly_24042	BIOLOGICAL_PROCESS	protein phosphorylation	4.2e-34	GO:0006468	GO:0006468 protein phosphorylation
P. betacei	P8084_finalAssembly_12636_slice_M682	BIOLOGICAL_PROCESS	signal transduction	7.4e-23	GO:0007165	GO:0007165 signal transduction
P. betacei	P8084_finalAssembly_27141_slice_M522	BIOLOGICAL_PROCESS	oxidation-reduction process	6.28e-28	GO:0055114	GO:0055114 oxidation-reduction process
P. betacei	P8084_finalAssembly_2011	BIOLOGICAL_PROCESS	carbohydrate metabolic process	4.7e-19	GO:0005975	GO:0005975 carbohydrate metabolic process
P. betacei	P8084_finalAssembly_29345_slice_M397	BIOLOGICAL_PROCESS	lipid metabolic process	1.3e-24	GO:0006629	GO:0006629 lipid metabolic process
P. betacei	P8084_finalAssembly_8453_slice_M160	BIOLOGICAL_PROCESS	protein phosphorylation	6.5e-35	GO:0006468	GO:0006468 protein phosphorylation
P. betacei	P8084_finalAssembly_3473_slice_M111	BIOLOGICAL_PROCESS	protein targeting to ER	2.3e-22	GO:0045047	GO:0045047 protein targeting to ER
P. betacei	P8084_finalAssembly_9432_slice_M318_truncated	BIOLOGICAL_PROCESS	regulation of ARF protein signal transduction	1.1e-52	GO:0032012	GO:0032012 regulation of ARF protein signal transduction
P. betacei	P8084_finalAssembly_18254	BIOLOGICAL_PROCESS	carbohydrate metabolic process	2e-151	GO:0005975	GO:0005975 carbohydrate metabolic process
P. betacei	P8084_finalAssembly_4697_slice_M55	BIOLOGICAL_PROCESS	proteolysis	1.5e-07	GO:0006508	GO:0006508 proteolysis
P. betacei	P8084_finalAssembly_20785	BIOLOGICAL_PROCESS	cell wall modification	1.5e-46	GO:0042545	GO:0042545 cell wall modification
P. betacei	P8084_finalAssembly_32902_slice_M318	BIOLOGICAL_PROCESS	lipid metabolic process	4e-23	GO:0006629	GO:0006629 lipid metabolic process
P. betacei	P8084_finalAssembly_17635_slice_M370	BIOLOGICAL_PROCESS	chloride transport	4.8e-15	GO:0006821	GO:0006821 chloride transport
P. betacei	P8084_finalAssembly_17635_slice_M370	BIOLOGICAL_PROCESS	transmembrane transport	4.8e-15	GO:0055085	GO:0055085 transmembrane transport
P. betacei	P8084_finalAssembly_36064	BIOLOGICAL_PROCESS	carbohydrate metabolic process	2.7e-21	GO:0005975	GO:0005975 carbohydrate metabolic process
P. betacei	P8084_finalAssembly_38235	BIOLOGICAL_PROCESS	carbohydrate metabolic process	8.1e-96	GO:0005975	GO:0005975 carbohydrate metabolic process
P. betacei	P8084_finalAssembly_40272	BIOLOGICAL_PROCESS	carbohydrate metabolic process	1.1e-40	GO:0005975	GO:0005975 carbohydrate metabolic process
P. betacei	P8084_finalAssembly_7041_slice_M433	BIOLOGICAL_PROCESS	mismatch repair	3.6e-22	GO:0006298	GO:0006298 mismatch repair
P. betacei	P8084_finalAssembly_25594_slice_M556	BIOLOGICAL_PROCESS	microtubule-based movement	8.7e-30	GO:0007018	GO:0007018 microtubule-based movement
P. betacei	P8084_finalAssembly_11733	BIOLOGICAL_PROCESS	proteolysis	4.2e-08	GO:0006508	GO:0006508 proteolysis
P. betacei	P8084_finalAssembly_12611_slice_M83_truncated	BIOLOGICAL_PROCESS	cellular metabolic process	1.37e-09	GO:0044237	GO:0044237 cellular metabolic process
P. betacei	P8084_finalAssembly_29372	BIOLOGICAL_PROCESS	proteolysis	2.5e-13	GO:0006508	GO:0006508 proteolysis
P. betacei	P8084_finalAssembly_10228	BIOLOGICAL_PROCESS	cellulose catabolic process	2.8e-57	GO:0030245	GO:0030245 cellulose catabolic process
P. betacei	P8084_finalAssembly_17863	BIOLOGICAL_PROCESS	DNA repair	2.4e-43	GO:0006281	GO:0006281 DNA repair
P. betacei	P8084_finalAssembly_32753_slice_M1046	BIOLOGICAL_PROCESS	DNA repair	4.6e-68	GO:0006281	GO:0006281 DNA repair
P. betacei	P8084_finalAssembly_32753_slice_M1046	BIOLOGICAL_PROCESS	telomere maintenance	4.6e-68	GO:0000723	GO:0000723 telomere maintenance
P. betacei	P8084_finalAssembly_39607_slice_M668	BIOLOGICAL_PROCESS	DNA integration	1e-07	GO:0015074	GO:0015074 DNA integration
P. betacei	P8084_finalAssembly_39607_slice_M668	BIOLOGICAL_PROCESS	DNA recombination	1e-07	GO:0006310	GO:0006310 DNA recombination
P. betacei	P8084_finalAssembly_20487_slice_M992	BIOLOGICAL_PROCESS	DNA repair	3.6e-118	GO:0006281	GO:0006281 DNA repair
P. betacei	P8084_finalAssembly_20487_slice_M992	BIOLOGICAL_PROCESS	telomere maintenance	3.6e-118	GO:0000723	GO:0000723 telomere maintenance
P. betacei	P8084_finalAssembly_5436	BIOLOGICAL_PROCESS	proteolysis	4.1e-06	GO:0006508	GO:0006508 proteolysis
P. betacei	P8084_finalAssembly_17892_slice_M750	BIOLOGICAL_PROCESS	DNA repair	4.1e-116	GO:0006281	GO:0006281 DNA repair
P. betacei	P8084_finalAssembly_17892_slice_M750	BIOLOGICAL_PROCESS	telomere maintenance	4.1e-116	GO:0000723	GO:0000723 telomere maintenance
P. betacei	P8084_finalAssembly_7818_slice_M1133_truncated	BIOLOGICAL_PROCESS	DNA repair	4.1e-99	GO:0006281	GO:0006281 DNA repair
P. betacei	P8084_finalAssembly_7818_slice_M1133_truncated	BIOLOGICAL_PROCESS	telomere maintenance	4.1e-99	GO:0000723	GO:0000723 telomere maintenance
P. betacei	P8084_finalAssembly_31967_slice_M497	BIOLOGICAL_PROCESS	phosphatidylinositol metabolic process	1.1e-05	GO:0046488	GO:0046488 phosphatidylinositol metabolic process
P. betacei	P8084_finalAssembly_11064_slice_M204	BIOLOGICAL_PROCESS	oxidation-reduction process	4.6e-13	GO:0055114	GO:0055114 oxidation-reduction process
P. betacei	P8084_finalAssembly_20907	BIOLOGICAL_PROCESS	carbohydrate metabolic process	5e-06	GO:0005975	GO:0005975 carbohydrate metabolic process
P. betacei	P8084_finalAssembly_27911_slice_M122	BIOLOGICAL_PROCESS	lipid catabolic process	8e-43	GO:0016042	GO:0016042 lipid catabolic process
P. betacei	P8084_finalAssembly_35537_slice_M1144	BIOLOGICAL_PROCESS	DNA repair	4.4e-119	GO:0006281	GO:0006281 DNA repair
P. betacei	P8084_finalAssembly_35537_slice_M1144	BIOLOGICAL_PROCESS	telomere maintenance	4.4e-119	GO:0000723	GO:0000723 telomere maintenance
P. betacei	P8084_finalAssembly_12837	BIOLOGICAL_PROCESS	cell wall modification	6.5e-45	GO:0042545	GO:0042545 cell wall modification
P. betacei	P8084_finalAssembly_19817	BIOLOGICAL_PROCESS	oxidation-reduction process	1.31e-31	GO:0055114	GO:0055114 oxidation-reduction process
P. betacei	P8084_finalAssembly_14096_slice_M39	BIOLOGICAL_PROCESS	DNA recombination	2.5e-16	GO:0006310	GO:0006310 DNA recombination
P. betacei	P8084_finalAssembly_14096_slice_M39	BIOLOGICAL_PROCESS	DNA integration	2.5e-16	GO:0015074	GO:0015074 DNA integration
P. betacei	P8084_finalAssembly_33106	BIOLOGICAL_PROCESS	carbohydrate metabolic process	8.3e-76	GO:0005975	GO:0005975 carbohydrate metabolic process
P. betacei	P8084_finalAssembly_2133	BIOLOGICAL_PROCESS	calcium ion import across plasma membrane	8.1e-17	GO:0098703	GO:0098703 calcium ion import across plasma membrane
P. betacei	P8084_finalAssembly_25502	BIOLOGICAL_PROCESS	(1->6)-beta-D-glucan biosynthetic process	2.2e-56	GO:0006078	GO:0006078 (1->6)-beta-D-glucan biosynthetic process
P. betacei	P8084_finalAssembly_33047_slice_M497_truncated	BIOLOGICAL_PROCESS	phosphatidylinositol metabolic process	1.5e-44	GO:0046488	GO:0046488 phosphatidylinositol metabolic process
P. betacei	P8084_finalAssembly_38198_slice_M319	BIOLOGICAL_PROCESS	transmembrane transport	7.5e-05	GO:0055085	GO:0055085 transmembrane transport
P. betacei	P8084_finalAssembly_8611_slice_M68	BIOLOGICAL_PROCESS	protein phosphorylation	5.3e-11	GO:0006468	GO:0006468 protein phosphorylation
P. betacei	P8084_finalAssembly_27759	BIOLOGICAL_PROCESS	carbohydrate metabolic process	4.5e-58	GO:0005975	GO:0005975 carbohydrate metabolic process
P. betacei	P8084_finalAssembly_5585	BIOLOGICAL_PROCESS	cell wall modification	1.6e-45	GO:0042545	GO:0042545 cell wall modification
P. betacei	P8084_finalAssembly_17797_slice_M600_truncated	BIOLOGICAL_PROCESS	protein ubiquitination	4.9e-08	GO:0016567	GO:0016567 protein ubiquitination
P. betacei	P8084_finalAssembly_27957_slice_M246	BIOLOGICAL_PROCESS	regulation of phosphoprotein phosphatase activity	1.5e-58	GO:0043666	GO:0043666 regulation of phosphoprotein phosphatase activity
P. betacei	P8084_finalAssembly_8452	BIOLOGICAL_PROCESS	protein phosphorylation	1.1e-44	GO:0006468	GO:0006468 protein phosphorylation
P. betacei	P8084_finalAssembly_29057_slice_M42	BIOLOGICAL_PROCESS	oxidation-reduction process	2.7e-78	GO:0055114	GO:0055114 oxidation-reduction process
P. betacei	P8084_finalAssembly_21626	BIOLOGICAL_PROCESS	protein phosphorylation	3.3e-12	GO:0006468	GO:0006468 protein phosphorylation
P. betacei	P8084_finalAssembly_6343	BIOLOGICAL_PROCESS	response to oxidative stress	1.9e-32	GO:0006979	GO:0006979 response to oxidative stress
P. betacei	P8084_finalAssembly_6343	BIOLOGICAL_PROCESS	oxidation-reduction process	1.9e-32	GO:0055114	GO:0055114 oxidation-reduction process
P. betacei	P8084_finalAssembly_24552_slice_M241	BIOLOGICAL_PROCESS	proteolysis	3.9e-46	GO:0006508	GO:0006508 proteolysis
P. betacei	P8084_finalAssembly_6094_slice_M313	BIOLOGICAL_PROCESS	signal transduction	0.0077	GO:0007165	GO:0007165 signal transduction
P. betacei	P8084_finalAssembly_22430_slice_M313	BIOLOGICAL_PROCESS	proteolysis	2.3e-65	GO:0006508	GO:0006508 proteolysis
P. betacei	P8084_finalAssembly_3685_slice_M66	BIOLOGICAL_PROCESS	regulation of transcription, DNA-templated	5.6e-31	GO:0006355	GO:0006355 regulation of transcription, DNA-templated
P. betacei	P8084_finalAssembly_27808	BIOLOGICAL_PROCESS	pathogenesis	7.19e-23	GO:0009405	GO:0009405 pathogenesis
P. betacei	P8084_finalAssembly_13409_slice_M309	BIOLOGICAL_PROCESS	oxidation-reduction process	6e-38	GO:0055114	GO:0055114 oxidation-reduction process
P. betacei	P8084_finalAssembly_36843_slice_M1168	BIOLOGICAL_PROCESS	RNA processing	6.9e-26	GO:0006396	GO:0006396 RNA processing
P. betacei	P8084_finalAssembly_39743	BIOLOGICAL_PROCESS	sphingolipid metabolic process	3.5e-16	GO:0006665	GO:0006665 sphingolipid metabolic process
P. betacei	P8084_finalAssembly_21038_slice_M271	BIOLOGICAL_PROCESS	oxidation-reduction process	8.8e-38	GO:0055114	GO:0055114 oxidation-reduction process
P. betacei	P8084_finalAssembly_22329	BIOLOGICAL_PROCESS	nucleotide catabolic process	2.2e-26	GO:0009166	GO:0009166 nucleotide catabolic process
P. betacei	P8084_finalAssembly_36166	BIOLOGICAL_PROCESS	translation	3.9e-60	GO:0006412	GO:0006412 translation
P. betacei	P8084_finalAssembly_21282_truncated_slice_M1724	BIOLOGICAL_PROCESS	cyclic nucleotide biosynthetic process	1.9e-53	GO:0009190	GO:0009190 cyclic nucleotide biosynthetic process
P. betacei	P8084_finalAssembly_21282_truncated_slice_M1724	BIOLOGICAL_PROCESS	intracellular signal transduction	1.9e-53	GO:0035556	GO:0035556 intracellular signal transduction
P. betacei	P8084_finalAssembly_34663	BIOLOGICAL_PROCESS	proteolysis	1.7e-09	GO:0006508	GO:0006508 proteolysis
P. betacei	P8084_finalAssembly_25352_slice_M385	BIOLOGICAL_PROCESS	oxidation-reduction process	2.1e-32	GO:0055114	GO:0055114 oxidation-reduction process
P. betacei	P8084_finalAssembly_2645	BIOLOGICAL_PROCESS	oxidation-reduction process	5.8e-16	GO:0055114	GO:0055114 oxidation-reduction process
P. betacei	P8084_finalAssembly_17443	BIOLOGICAL_PROCESS	carbohydrate metabolic process	1.2e-12	GO:0005975	GO:0005975 carbohydrate metabolic process
P. betacei	P8084_finalAssembly_31226_slice_M120_truncated	BIOLOGICAL_PROCESS	proteolysis	1.3e-53	GO:0006508	GO:0006508 proteolysis
P. betacei	P8084_finalAssembly_25406_slice_M83_truncated	BIOLOGICAL_PROCESS	potassium ion transport	8.7e-20	GO:0006813	GO:0006813 potassium ion transport
P. betacei	P8084_finalAssembly_38795	BIOLOGICAL_PROCESS	carbohydrate metabolic process	1.2e-09	GO:0005975	GO:0005975 carbohydrate metabolic process
P. betacei	P8084_finalAssembly_14406	BIOLOGICAL_PROCESS	carbohydrate metabolic process	3.7e-77	GO:0005975	GO:0005975 carbohydrate metabolic process
P. betacei	P8084_finalAssembly_26077_slice_M185	BIOLOGICAL_PROCESS	protein phosphorylation	9.1e-17	GO:0006468	GO:0006468 protein phosphorylation
P. betacei	P8084_finalAssembly_6383	BIOLOGICAL_PROCESS	proteolysis	9.4e-09	GO:0006508	GO:0006508 proteolysis
P. betacei	P8084_finalAssembly_31732	BIOLOGICAL_PROCESS	pathogenesis	8.9e-11	GO:0009405	GO:0009405 pathogenesis
P. betacei	P8084_finalAssembly_11151	BIOLOGICAL_PROCESS	carbohydrate metabolic process	1.05e-10	GO:0005975	GO:0005975 carbohydrate metabolic process
P. betacei	P8084_finalAssembly_16750_slice_M136	BIOLOGICAL_PROCESS	oxidation-reduction process	3.93e-46	GO:0055114	GO:0055114 oxidation-reduction process
P. betacei	P8084_finalAssembly_6792_slice_M509	BIOLOGICAL_PROCESS	RNA metabolic process	5.4e-14	GO:0016070	GO:0016070 RNA metabolic process
P. betacei	P8084_finalAssembly_21015	BIOLOGICAL_PROCESS	carbohydrate metabolic process	7.53e-41	GO:0005975	GO:0005975 carbohydrate metabolic process
P. betacei	P8084_finalAssembly_19004_slice_M736	BIOLOGICAL_PROCESS	tRNA wobble uridine modification	2.7e-62	GO:0002098	GO:0002098 tRNA wobble uridine modification
P. betacei	P8084_finalAssembly_22538_slice_M429_truncated	BIOLOGICAL_PROCESS	protein phosphorylation	2.4e-13	GO:0006468	GO:0006468 protein phosphorylation
P. betacei	P8084_finalAssembly_27113	BIOLOGICAL_PROCESS	carbohydrate metabolic process	1.5e-12	GO:0005975	GO:0005975 carbohydrate metabolic process
P. betacei	P8084_finalAssembly_15556	BIOLOGICAL_PROCESS	proteolysis	6.2e-34	GO:0006508	GO:0006508 proteolysis
P. betacei	P8084_finalAssembly_25669	BIOLOGICAL_PROCESS	polysaccharide catabolic process	1.9e-38	GO:0000272	GO:0000272 polysaccharide catabolic process
P. betacei	P8084_finalAssembly_21247_slice_M293	BIOLOGICAL_PROCESS	protein phosphorylation	9.3e-13	GO:0006468	GO:0006468 protein phosphorylation
P. betacei	P8084_finalAssembly_26811_slice_M719	BIOLOGICAL_PROCESS	RNA metabolic process	1e-18	GO:0016070	GO:0016070 RNA metabolic process
P. betacei	P8084_finalAssembly_29086_slice_M28	BIOLOGICAL_PROCESS	retrograde vesicle-mediated transport, Golgi to endoplasmic reticulum	1e-70	GO:0006890	GO:0006890 retrograde vesicle-mediated transport, Golgi to endoplasmic reticulum
P. betacei	P8084_finalAssembly_38628_slice_M68	BIOLOGICAL_PROCESS	protein phosphorylation	1.1e-11	GO:0006468	GO:0006468 protein phosphorylation
P. betacei	P8084_finalAssembly_16501_slice_M608	BIOLOGICAL_PROCESS	negative regulation of transcription, DNA-templated	4e-19	GO:0045892	GO:0045892 negative regulation of transcription, DNA-templated
P. betacei	P8084_finalAssembly_20501	BIOLOGICAL_PROCESS	proteolysis	2.1e-08	GO:0006508	GO:0006508 proteolysis
P. betacei	P8084_finalAssembly_18485	BIOLOGICAL_PROCESS	protein phosphorylation	2.8e-09	GO:0006468	GO:0006468 protein phosphorylation
P. betacei	P8084_finalAssembly_5325	BIOLOGICAL_PROCESS	protein glycosylation	3.5e-24	GO:0006486	GO:0006486 protein glycosylation
P. betacei	P8084_finalAssembly_34023	BIOLOGICAL_PROCESS	carbohydrate metabolic process	3.8e-30	GO:0005975	GO:0005975 carbohydrate metabolic process
P. betacei	P8084_finalAssembly_4033	BIOLOGICAL_PROCESS	pathogenesis	1e-17	GO:0009405	GO:0009405 pathogenesis
P. betacei	P8084_finalAssembly_20659_slice_M92	BIOLOGICAL_PROCESS	transmembrane transport	4e-22	GO:0055085	GO:0055085 transmembrane transport
P. betacei	P8084_finalAssembly_12422_slice_M754_truncated	BIOLOGICAL_PROCESS	DNA repair	1.9e-99	GO:0006281	GO:0006281 DNA repair
P. betacei	P8084_finalAssembly_12422_slice_M754_truncated	BIOLOGICAL_PROCESS	telomere maintenance	1.9e-99	GO:0000723	GO:0000723 telomere maintenance
P. betacei	P8084_finalAssembly_12431_slice_M660	BIOLOGICAL_PROCESS	trehalose biosynthetic process	1.6e-25	GO:0005992	GO:0005992 trehalose biosynthetic process
P. betacei	P8084_finalAssembly_2544_slice_M658	BIOLOGICAL_PROCESS	chloride transport	2e-09	GO:0006821	GO:0006821 chloride transport
P. betacei	P8084_finalAssembly_2544_slice_M658	BIOLOGICAL_PROCESS	transmembrane transport	2e-09	GO:0055085	GO:0055085 transmembrane transport
P. betacei	P8084_finalAssembly_19960	BIOLOGICAL_PROCESS	proteolysis	2.8e-34	GO:0006508	GO:0006508 proteolysis
P. betacei	P8084_finalAssembly_28734	BIOLOGICAL_PROCESS	proteolysis	1.2e-06	GO:0006508	GO:0006508 proteolysis
P. betacei	P8084_finalAssembly_27592_slice_M479	BIOLOGICAL_PROCESS	translation	1.1e-35	GO:0006412	GO:0006412 translation
P. betacei	P8084_finalAssembly_6277_slice_M330_truncated	BIOLOGICAL_PROCESS	protein phosphorylation	2.6e-24	GO:0006468	GO:0006468 protein phosphorylation
P. betacei	P8084_finalAssembly_21674_slice_M217	BIOLOGICAL_PROCESS	proteolysis	2.6e-05	GO:0006508	GO:0006508 proteolysis
P. betacei	P8084_finalAssembly_39217	BIOLOGICAL_PROCESS	proteolysis	1.4e-105	GO:0006508	GO:0006508 proteolysis
P. betacei	P8084_finalAssembly_2170	BIOLOGICAL_PROCESS	carbohydrate metabolic process	2e-56	GO:0005975	GO:0005975 carbohydrate metabolic process
P. betacei	P8084_finalAssembly_13252	BIOLOGICAL_PROCESS	carbohydrate metabolic process	1e-66	GO:0005975	GO:0005975 carbohydrate metabolic process
P. betacei	P8084_finalAssembly_8582_slice_M830	BIOLOGICAL_PROCESS	DNA repair	2.1e-49	GO:0006281	GO:0006281 DNA repair
P. betacei	P8084_finalAssembly_8582_slice_M830	BIOLOGICAL_PROCESS	telomere maintenance	2.1e-49	GO:0000723	GO:0000723 telomere maintenance
P. betacei	P8084_finalAssembly_38827_slice_M1183	BIOLOGICAL_PROCESS	RNA processing	1.2e-25	GO:0006396	GO:0006396 RNA processing
P. betacei	P8084_finalAssembly_8087	BIOLOGICAL_PROCESS	proteolysis	2.6e-19	GO:0006508	GO:0006508 proteolysis
P. betacei	P8084_finalAssembly_4929	BIOLOGICAL_PROCESS	carbohydrate metabolic process	1.4e-38	GO:0005975	GO:0005975 carbohydrate metabolic process
P. betacei	P8084_finalAssembly_9439	BIOLOGICAL_PROCESS	pathogenesis	1.96e-18	GO:0009405	GO:0009405 pathogenesis
P. betacei	P8084_finalAssembly_25644	BIOLOGICAL_PROCESS	carbohydrate metabolic process	5.4e-26	GO:0005975	GO:0005975 carbohydrate metabolic process
P. betacei	P8084_finalAssembly_6792_slice_M719	BIOLOGICAL_PROCESS	RNA metabolic process	4.7e-18	GO:0016070	GO:0016070 RNA metabolic process
P. betacei	P8084_finalAssembly_12564_slice_M247	BIOLOGICAL_PROCESS	chloride transport	9.3e-24	GO:0006821	GO:0006821 chloride transport
P. betacei	P8084_finalAssembly_12564_slice_M247	BIOLOGICAL_PROCESS	transmembrane transport	9.3e-24	GO:0055085	GO:0055085 transmembrane transport
P. betacei	P8084_finalAssembly_25110	BIOLOGICAL_PROCESS	proteolysis	7.2e-52	GO:0006508	GO:0006508 proteolysis
P. betacei	P8084_finalAssembly_29405_slice_M809	BIOLOGICAL_PROCESS	proteolysis	1.1e-14	GO:0006508	GO:0006508 proteolysis
P. betacei	P8084_finalAssembly_24055_slice_M111	BIOLOGICAL_PROCESS	cation transport	3.7e-21	GO:0006812	GO:0006812 cation transport
P. betacei	P8084_finalAssembly_24055_slice_M111	BIOLOGICAL_PROCESS	transmembrane transport	3.7e-21	GO:0055085	GO:0055085 transmembrane transport
P. betacei	P8084_finalAssembly_23704	BIOLOGICAL_PROCESS	pathogenesis	8.89e-23	GO:0009405	GO:0009405 pathogenesis
P. betacei	P8084_finalAssembly_20234_slice_M173	BIOLOGICAL_PROCESS	DNA recombination	1.7e-13	GO:0006310	GO:0006310 DNA recombination
P. betacei	P8084_finalAssembly_20234_slice_M173	BIOLOGICAL_PROCESS	DNA integration	1.7e-13	GO:0015074	GO:0015074 DNA integration
P. betacei	P8084_finalAssembly_32071_slice_M109	BIOLOGICAL_PROCESS	cation transport	7.3e-21	GO:0006812	GO:0006812 cation transport
P. betacei	P8084_finalAssembly_32071_slice_M109	BIOLOGICAL_PROCESS	transmembrane transport	7.3e-21	GO:0055085	GO:0055085 transmembrane transport
P. betacei	P8084_finalAssembly_5339_slice_M330_truncated	BIOLOGICAL_PROCESS	protein phosphorylation	2.3e-08	GO:0006468	GO:0006468 protein phosphorylation
P. betacei	P8084_finalAssembly_13244	BIOLOGICAL_PROCESS	carbohydrate metabolic process	2.2e-66	GO:0005975	GO:0005975 carbohydrate metabolic process
P. betacei	P8084_finalAssembly_16099	BIOLOGICAL_PROCESS	anaphase-promoting complex-dependent catabolic process	3.5e-59	GO:0031145	GO:0031145 anaphase-promoting complex-dependent catabolic process
P. betacei	P8084_finalAssembly_26756	BIOLOGICAL_PROCESS	polysaccharide catabolic process	3.7e-35	GO:0000272	GO:0000272 polysaccharide catabolic process
P. betacei	P8084_finalAssembly_34981_slice_M107	BIOLOGICAL_PROCESS	mismatch repair	1.7e-83	GO:0006298	GO:0006298 mismatch repair
P. betacei	P8084_finalAssembly_23601_slice_M202	BIOLOGICAL_PROCESS	protein phosphorylation	9.3e-10	GO:0006468	GO:0006468 protein phosphorylation
P. betacei	P8084_finalAssembly_38234	BIOLOGICAL_PROCESS	carbohydrate metabolic process	2.9e-64	GO:0005975	GO:0005975 carbohydrate metabolic process
P. betacei	P8084_finalAssembly_28238	BIOLOGICAL_PROCESS	carbohydrate metabolic process	6.9e-46	GO:0005975	GO:0005975 carbohydrate metabolic process
P. betacei	P8084_finalAssembly_31031	BIOLOGICAL_PROCESS	oxidation-reduction process	2.1e-26	GO:0055114	GO:0055114 oxidation-reduction process
P. betacei	P8084_finalAssembly_17543_slice_M22	BIOLOGICAL_PROCESS	protein phosphorylation	4.9e-64	GO:0006468	GO:0006468 protein phosphorylation
P. betacei	P8084_finalAssembly_22130_slice_M269	BIOLOGICAL_PROCESS	cyclic nucleotide biosynthetic process	1.8e-11	GO:0009190	GO:0009190 cyclic nucleotide biosynthetic process
P. betacei	P8084_finalAssembly_22130_slice_M269	BIOLOGICAL_PROCESS	intracellular signal transduction	1.8e-11	GO:0035556	GO:0035556 intracellular signal transduction
P. betacei	P8084_finalAssembly_13034_slice_M662	BIOLOGICAL_PROCESS	chloride transport	1.9e-09	GO:0006821	GO:0006821 chloride transport
P. betacei	P8084_finalAssembly_13034_slice_M662	BIOLOGICAL_PROCESS	transmembrane transport	1.9e-09	GO:0055085	GO:0055085 transmembrane transport
P. betacei	P8084_finalAssembly_34981_slice_M110	BIOLOGICAL_PROCESS	mismatch repair	3.8e-65	GO:0006298	GO:0006298 mismatch repair
P. betacei	P8084_finalAssembly_38054	BIOLOGICAL_PROCESS	carbohydrate metabolic process	4.5e-32	GO:0005975	GO:0005975 carbohydrate metabolic process
P. betacei	P8084_finalAssembly_16655_slice_M182	BIOLOGICAL_PROCESS	oxidation-reduction process	1.9e-126	GO:0055114	GO:0055114 oxidation-reduction process
P. betacei	P8084_finalAssembly_35619_slice_M686	BIOLOGICAL_PROCESS	retrograde transport, endosome to Golgi	2.8e-21	GO:0042147	GO:0042147 retrograde transport, endosome to Golgi
P. betacei	P8084_finalAssembly_40240	BIOLOGICAL_PROCESS	proteolysis	9.7e-70	GO:0006508	GO:0006508 proteolysis
P. betacei	P8084_finalAssembly_7785_slice_M1039_truncated	BIOLOGICAL_PROCESS	DNA repair	2.1e-98	GO:0006281	GO:0006281 DNA repair
P. betacei	P8084_finalAssembly_7785_slice_M1039_truncated	BIOLOGICAL_PROCESS	telomere maintenance	2.1e-98	GO:0000723	GO:0000723 telomere maintenance
P. betacei	P8084_finalAssembly_25664	BIOLOGICAL_PROCESS	polysaccharide catabolic process	1.9e-09	GO:0000272	GO:0000272 polysaccharide catabolic process
P. betacei	P8084_finalAssembly_33681	BIOLOGICAL_PROCESS	proteolysis	1.8e-12	GO:0006508	GO:0006508 proteolysis
P. betacei	P8084_finalAssembly_38220_slice_M360	BIOLOGICAL_PROCESS	RNA processing	8.8e-16	GO:0006396	GO:0006396 RNA processing
P. betacei	P8084_finalAssembly_13257	BIOLOGICAL_PROCESS	carbohydrate metabolic process	6.7e-56	GO:0005975	GO:0005975 carbohydrate metabolic process
P. betacei	P8084_finalAssembly_12901	BIOLOGICAL_PROCESS	cell wall modification	1.1e-43	GO:0042545	GO:0042545 cell wall modification
P. betacei	P8084_finalAssembly_9988	BIOLOGICAL_PROCESS	carbohydrate metabolic process	1.1e-57	GO:0005975	GO:0005975 carbohydrate metabolic process
P. betacei	P8084_finalAssembly_39646_slice_M1144_truncated	BIOLOGICAL_PROCESS	DNA repair	1.2e-97	GO:0006281	GO:0006281 DNA repair
P. betacei	P8084_finalAssembly_39646_slice_M1144_truncated	BIOLOGICAL_PROCESS	telomere maintenance	1.2e-97	GO:0000723	GO:0000723 telomere maintenance
P. betacei	P8084_finalAssembly_25676	BIOLOGICAL_PROCESS	polysaccharide catabolic process	9.3e-39	GO:0000272	GO:0000272 polysaccharide catabolic process
P. betacei	P8084_finalAssembly_5968_slice_M282	BIOLOGICAL_PROCESS	fatty acid beta-oxidation	6.3e-56	GO:0006635	GO:0006635 fatty acid beta-oxidation
P. betacei	P8084_finalAssembly_27500_slice_M194	BIOLOGICAL_PROCESS	U6 snRNA 3'-end processing	7.5e-08	GO:0034477	GO:0034477 U6 snRNA 3'-end processing
P. betacei	P8084_finalAssembly_27572	BIOLOGICAL_PROCESS	proteolysis	2.7e-11	GO:0006508	GO:0006508 proteolysis
P. betacei	P8084_finalAssembly_5825_slice_M600_truncated	BIOLOGICAL_PROCESS	protein ubiquitination	3.2e-108	GO:0016567	GO:0016567 protein ubiquitination
P. betacei	P8084_finalAssembly_5825_slice_M600_truncated	BIOLOGICAL_PROCESS	ubiquitin-dependent protein catabolic process	3.2e-108	GO:0006511	GO:0006511 ubiquitin-dependent protein catabolic process
P. betacei	P8084_finalAssembly_16896_slice_M234	BIOLOGICAL_PROCESS	oxidation-reduction process	1.1e-34	GO:0055114	GO:0055114 oxidation-reduction process
P. betacei	P8084_finalAssembly_5698_slice_M192	BIOLOGICAL_PROCESS	carbohydrate metabolic process	2.9e-15	GO:0005975	GO:0005975 carbohydrate metabolic process
P. betacei	P8084_finalAssembly_22627_slice_M889	BIOLOGICAL_PROCESS	organic substance metabolic process	1.44e-44	GO:0071704	GO:0071704 organic substance metabolic process
P. betacei	P8084_finalAssembly_17877_slice_M44	BIOLOGICAL_PROCESS	protein phosphorylation	6.4e-09	GO:0006468	GO:0006468 protein phosphorylation
P. betacei	P8084_finalAssembly_21903_slice_M337	BIOLOGICAL_PROCESS	oxidation-reduction process	3.8e-33	GO:0055114	GO:0055114 oxidation-reduction process
P. betacei	P8084_finalAssembly_18086_slice_M74	BIOLOGICAL_PROCESS	oxidation-reduction process	1.5e-33	GO:0055114	GO:0055114 oxidation-reduction process
P. betacei	P8084_finalAssembly_25487_slice_M16	BIOLOGICAL_PROCESS	(1->6)-beta-D-glucan biosynthetic process	4.2e-59	GO:0006078	GO:0006078 (1->6)-beta-D-glucan biosynthetic process
P. betacei	P8084_finalAssembly_17159_slice_M157	BIOLOGICAL_PROCESS	proteolysis	2.09e-62	GO:0006508	GO:0006508 proteolysis
P. betacei	P8084_finalAssembly_39064_slice_M211	BIOLOGICAL_PROCESS	microtubule-based process	5.4e-06	GO:0007017	GO:0007017 microtubule-based process
P. betacei	P8084_finalAssembly_26527	BIOLOGICAL_PROCESS	arabinan metabolic process	3.7e-140	GO:0031221	GO:0031221 arabinan metabolic process
P. betacei	P8084_finalAssembly_23236	BIOLOGICAL_PROCESS	rRNA processing	5e-27	GO:0006364	GO:0006364 rRNA processing
P. betacei	P8084_finalAssembly_20697_slice_M882_truncated	BIOLOGICAL_PROCESS	DNA repair	4.2e-97	GO:0006281	GO:0006281 DNA repair
P. betacei	P8084_finalAssembly_20697_slice_M882_truncated	BIOLOGICAL_PROCESS	telomere maintenance	4.2e-97	GO:0000723	GO:0000723 telomere maintenance
P. betacei	P8084_finalAssembly_10502_slice_M153	BIOLOGICAL_PROCESS	oxidation-reduction process	7.3e-19	GO:0055114	GO:0055114 oxidation-reduction process
P. betacei	P8084_finalAssembly_19982	BIOLOGICAL_PROCESS	proteolysis	3.3e-34	GO:0006508	GO:0006508 proteolysis
P. betacei	P8084_finalAssembly_20166	BIOLOGICAL_PROCESS	pathogenesis	2.09e-36	GO:0009405	GO:0009405 pathogenesis
P. betacei	P8084_finalAssembly_38646_slice_M510	BIOLOGICAL_PROCESS	protein phosphorylation	7.6e-50	GO:0006468	GO:0006468 protein phosphorylation
P. betacei	P8084_finalAssembly_10627_slice_M27_truncated	BIOLOGICAL_PROCESS	'de novo' IMP biosynthetic process	2.7e-17	GO:0006189	GO:0006189 'de novo' IMP biosynthetic process
P. betacei	P8084_finalAssembly_36027_slice_M199	BIOLOGICAL_PROCESS	regulation of transcription, DNA-templated	1.6e-61	GO:0006355	GO:0006355 regulation of transcription, DNA-templated
P. betacei	P8084_finalAssembly_36038_slice_M634_truncated	BIOLOGICAL_PROCESS	regulation of transcription, DNA-templated	1.7e-42	GO:0006355	GO:0006355 regulation of transcription, DNA-templated
P. betacei	P8084_finalAssembly_9496	BIOLOGICAL_PROCESS	signal peptide processing	4.6e-42	GO:0006465	GO:0006465 signal peptide processing
P. betacei	P8084_finalAssembly_20506	BIOLOGICAL_PROCESS	proteolysis	8.7e-29	GO:0006508	GO:0006508 proteolysis
P. betacei	P8084_finalAssembly_27152_slice_M52_truncated	BIOLOGICAL_PROCESS	proteolysis	6.4e-81	GO:0006508	GO:0006508 proteolysis
P. betacei	P8084_finalAssembly_13511_slice_M816_truncated	BIOLOGICAL_PROCESS	(1->3)-beta-D-glucan biosynthetic process	1.6e-138	GO:0006075	GO:0006075 (1->3)-beta-D-glucan biosynthetic process
P. betacei	P8084_finalAssembly_9678_slice_M178	BIOLOGICAL_PROCESS	nucleoside metabolic process	2.4e-73	GO:0009116	GO:0009116 nucleoside metabolic process
P. betacei	P8084_finalAssembly_18809_slice_M643	BIOLOGICAL_PROCESS	translational initiation	2.1e-41	GO:0006413	GO:0006413 translational initiation
P. betacei	P8084_finalAssembly_9474	BIOLOGICAL_PROCESS	pathogenesis	1.6e-19	GO:0009405	GO:0009405 pathogenesis
P. betacei	P8084_finalAssembly_15632_slice_M935	BIOLOGICAL_PROCESS	protein glycosylation	5.5e-34	GO:0006486	GO:0006486 protein glycosylation
P. betacei	P8084_finalAssembly_27237_slice_M269	BIOLOGICAL_PROCESS	cyclic nucleotide biosynthetic process	0.0066	GO:0009190	GO:0009190 cyclic nucleotide biosynthetic process
P. betacei	P8084_finalAssembly_27237_slice_M269	BIOLOGICAL_PROCESS	intracellular signal transduction	0.0066	GO:0035556	GO:0035556 intracellular signal transduction
P. betacei	P8084_finalAssembly_34874	BIOLOGICAL_PROCESS	oxidation-reduction process	5.9e-46	GO:0055114	GO:0055114 oxidation-reduction process
P. betacei	P8084_finalAssembly_11381	BIOLOGICAL_PROCESS	DNA damage checkpoint	2.7e-40	GO:0000077	GO:0000077 DNA damage checkpoint
P. betacei	P8084_finalAssembly_2183_slice_M405	BIOLOGICAL_PROCESS	protein phosphorylation	8.8e-16	GO:0006468	GO:0006468 protein phosphorylation
P. betacei	P8084_finalAssembly_17689	BIOLOGICAL_PROCESS	oxidation-reduction process	8.8e-20	GO:0055114	GO:0055114 oxidation-reduction process
P. betacei	P8084_finalAssembly_22541	BIOLOGICAL_PROCESS	translation	1.8e-17	GO:0006412	GO:0006412 translation
P. betacei	P8084_finalAssembly_16684_slice_M627	BIOLOGICAL_PROCESS	nucleobase-containing compound metabolic process	5e-52	GO:0006139	GO:0006139 nucleobase-containing compound metabolic process
P. betacei	P8084_finalAssembly_32689_slice_M68	BIOLOGICAL_PROCESS	protein phosphorylation	1.3e-11	GO:0006468	GO:0006468 protein phosphorylation
P. betacei	P8084_finalAssembly_4979_slice_M38	BIOLOGICAL_PROCESS	nitrogen compound metabolic process	5.9e-25	GO:0006807	GO:0006807 nitrogen compound metabolic process
P. betacei	P8084_finalAssembly_2145_slice_M51	BIOLOGICAL_PROCESS	proteolysis	4.8e-20	GO:0006508	GO:0006508 proteolysis
P. betacei	P8084_finalAssembly_12611_slice_M92_truncated	BIOLOGICAL_PROCESS	cellular metabolic process	1.37e-09	GO:0044237	GO:0044237 cellular metabolic process
P. betacei	P8084_finalAssembly_5592	BIOLOGICAL_PROCESS	cell wall modification	1.5e-48	GO:0042545	GO:0042545 cell wall modification
P. betacei	P8084_finalAssembly_22430_slice_M310	BIOLOGICAL_PROCESS	protein metabolic process	1.4e-24	GO:0019538	GO:0019538 protein metabolic process
P. betacei	P8084_finalAssembly_17635_slice_M362	BIOLOGICAL_PROCESS	chloride transport	2.3e-16	GO:0006821	GO:0006821 chloride transport
P. betacei	P8084_finalAssembly_17635_slice_M362	BIOLOGICAL_PROCESS	transmembrane transport	2.3e-16	GO:0055085	GO:0055085 transmembrane transport
P. betacei	P8084_finalAssembly_19004_slice_M728	BIOLOGICAL_PROCESS	tRNA wobble uridine modification	5.2e-69	GO:0002098	GO:0002098 tRNA wobble uridine modification
P. betacei	P8084_finalAssembly_20057	BIOLOGICAL_PROCESS	proteolysis	9.1e-67	GO:0006508	GO:0006508 proteolysis
P. betacei	P8084_finalAssembly_20057	BIOLOGICAL_PROCESS	cell adhesion	9.1e-67	GO:0007155	GO:0007155 cell adhesion
P. betacei	P8084_finalAssembly_6299_slice_M157_truncated	BIOLOGICAL_PROCESS	protein phosphorylation	1.5e-14	GO:0006468	GO:0006468 protein phosphorylation
P. betacei	P8084_finalAssembly_16669_slice_M587_truncated	BIOLOGICAL_PROCESS	proteolysis	9.7e-53	GO:0006508	GO:0006508 proteolysis
P. betacei	P8084_finalAssembly_14969_truncated_slice_M517	BIOLOGICAL_PROCESS	regulation of small GTPase mediated signal transduction	2.4e-43	GO:0051056	GO:0051056 regulation of small GTPase mediated signal transduction
P. betacei	P8084_finalAssembly_13238	BIOLOGICAL_PROCESS	carbohydrate metabolic process	4.7e-57	GO:0005975	GO:0005975 carbohydrate metabolic process
P. betacei	P8084_finalAssembly_1495	BIOLOGICAL_PROCESS	carbohydrate metabolic process	1.9e-18	GO:0005975	GO:0005975 carbohydrate metabolic process
P. betacei	P8084_finalAssembly_18145	BIOLOGICAL_PROCESS	protein glycosylation	1.4e-29	GO:0006486	GO:0006486 protein glycosylation
P. betacei	P8084_finalAssembly_37498_slice_M127	BIOLOGICAL_PROCESS	protein phosphorylation	6.1e-40	GO:0006468	GO:0006468 protein phosphorylation
P. betacei	P8084_finalAssembly_30865_slice_M514	BIOLOGICAL_PROCESS	ubiquitin-dependent protein catabolic process	1.1e-37	GO:0006511	GO:0006511 ubiquitin-dependent protein catabolic process
P. betacei	P8084_finalAssembly_31008	BIOLOGICAL_PROCESS	oxidation-reduction process	1.4e-74	GO:0055114	GO:0055114 oxidation-reduction process
P. betacei	P8084_finalAssembly_31008	BIOLOGICAL_PROCESS	porphyrin-containing compound biosynthetic process	1.4e-74	GO:0006779	GO:0006779 porphyrin-containing compound biosynthetic process
P. betacei	P8084_finalAssembly_18834	BIOLOGICAL_PROCESS	(1->6)-beta-D-glucan biosynthetic process	6.1e-13	GO:0006078	GO:0006078 (1->6)-beta-D-glucan biosynthetic process
P. betacei	P8084_finalAssembly_12611_slice_M767	BIOLOGICAL_PROCESS	protein phosphorylation	8.5e-10	GO:0006468	GO:0006468 protein phosphorylation
P. betacei	P8084_finalAssembly_21148_slice_M550	BIOLOGICAL_PROCESS	proteolysis	3e-07	GO:0006508	GO:0006508 proteolysis
P. betacei	P8084_finalAssembly_19222_slice_M224	BIOLOGICAL_PROCESS	protein phosphorylation	1.2e-11	GO:0006468	GO:0006468 protein phosphorylation
P. betacei	P8084_finalAssembly_18995	BIOLOGICAL_PROCESS	porphyrin-containing compound biosynthetic process	6.5e-14	GO:0006779	GO:0006779 porphyrin-containing compound biosynthetic process
P. betacei	P8084_finalAssembly_1719	BIOLOGICAL_PROCESS	proteolysis	1.3e-67	GO:0006508	GO:0006508 proteolysis
P. betacei	P8084_finalAssembly_23574	BIOLOGICAL_PROCESS	cell wall modification	7.7e-47	GO:0042545	GO:0042545 cell wall modification
P. betacei	P8084_finalAssembly_32608_slice_M77	BIOLOGICAL_PROCESS	proteolysis	3.5e-39	GO:0006508	GO:0006508 proteolysis
P. betacei	P8084_finalAssembly_40359_slice_M16	BIOLOGICAL_PROCESS	metal ion transport	3.93e-09	GO:0030001	GO:0030001 metal ion transport
P. betacei	P8084_finalAssembly_5968_slice_M522	BIOLOGICAL_PROCESS	oxidation-reduction process	5.13e-41	GO:0055114	GO:0055114 oxidation-reduction process
P. betacei	P8084_finalAssembly_17684	BIOLOGICAL_PROCESS	oxidation-reduction process	1.1e-07	GO:0055114	GO:0055114 oxidation-reduction process
P. betacei	P8084_finalAssembly_9473	BIOLOGICAL_PROCESS	pathogenesis	1.5e-24	GO:0009405	GO:0009405 pathogenesis
P. betacei	P8084_finalAssembly_18377_slice_M153	BIOLOGICAL_PROCESS	protein kinase C-activating G protein-coupled receptor signaling pathway	2.3e-51	GO:0007205	GO:0007205 protein kinase C-activating G protein-coupled receptor signaling pathway
P. betacei	P8084_finalAssembly_36938	BIOLOGICAL_PROCESS	superoxide metabolic process	8.9e-24	GO:0006801	GO:0006801 superoxide metabolic process
P. betacei	P8084_finalAssembly_23530	BIOLOGICAL_PROCESS	pathogenesis	3.8e-31	GO:0009405	GO:0009405 pathogenesis
P. betacei	P8084_finalAssembly_26511	BIOLOGICAL_PROCESS	lipid metabolic process	3.3e-08	GO:0006629	GO:0006629 lipid metabolic process
P. betacei	P8084_finalAssembly_37067	BIOLOGICAL_PROCESS	phosphatidylinositol phosphorylation	2.4e-33	GO:0046854	GO:0046854 phosphatidylinositol phosphorylation
P. betacei	P8084_finalAssembly_11146	BIOLOGICAL_PROCESS	oxidation-reduction process	1.18e-48	GO:0055114	GO:0055114 oxidation-reduction process
P. betacei	P8084_finalAssembly_36509_slice_M57	BIOLOGICAL_PROCESS	DNA recombination	7.7e-17	GO:0006310	GO:0006310 DNA recombination
P. betacei	P8084_finalAssembly_36509_slice_M57	BIOLOGICAL_PROCESS	DNA integration	7.7e-17	GO:0015074	GO:0015074 DNA integration
P. betacei	P8084_finalAssembly_29402_slice_M130_truncated	BIOLOGICAL_PROCESS	N-terminal peptidyl-methionine acetylation	1.2e-05	GO:0017196	GO:0017196 N-terminal peptidyl-methionine acetylation
P. betacei	P8084_finalAssembly_22342_slice_M623	BIOLOGICAL_PROCESS	intracellular protein transport	4.3e-29	GO:0006886	GO:0006886 intracellular protein transport
P. betacei	P8084_finalAssembly_15622_slice_M73	BIOLOGICAL_PROCESS	protein glycosylation	5.5e-05	GO:0006486	GO:0006486 protein glycosylation
P. betacei	P8084_finalAssembly_4361_slice_M442_truncated	BIOLOGICAL_PROCESS	chloride transport	3.2e-28	GO:0006821	GO:0006821 chloride transport
P. betacei	P8084_finalAssembly_4361_slice_M442_truncated	BIOLOGICAL_PROCESS	transmembrane transport	3.2e-28	GO:0055085	GO:0055085 transmembrane transport
P. betacei	P8084_finalAssembly_35758	BIOLOGICAL_PROCESS	cellular protein modification process	3.1e-18	GO:0006464	GO:0006464 cellular protein modification process
P. betacei	P8084_finalAssembly_10920	BIOLOGICAL_PROCESS	protein phosphorylation	5.9e-49	GO:0006468	GO:0006468 protein phosphorylation
P. betacei	P8084_finalAssembly_22342_slice_M95_truncated	BIOLOGICAL_PROCESS	intracellular protein transport	1.5e-48	GO:0006886	GO:0006886 intracellular protein transport
P. betacei	P8084_finalAssembly_33067_slice_M1165	BIOLOGICAL_PROCESS	vesicle-mediated transport	6.6e-07	GO:0016192	GO:0016192 vesicle-mediated transport
P. betacei	P8084_finalAssembly_12354	BIOLOGICAL_PROCESS	carbohydrate metabolic process	6.02e-05	GO:0005975	GO:0005975 carbohydrate metabolic process
P. betacei	P8084_finalAssembly_22220	BIOLOGICAL_PROCESS	pathogenesis	4.7e-18	GO:0009405	GO:0009405 pathogenesis
P. betacei	P8084_finalAssembly_38960_slice_M169	BIOLOGICAL_PROCESS	cellular protein modification process	1.4e-47	GO:0006464	GO:0006464 cellular protein modification process
P. betacei	P8084_finalAssembly_39023	BIOLOGICAL_PROCESS	proteolysis	1.3e-06	GO:0006508	GO:0006508 proteolysis
P. betacei	P8084_finalAssembly_17360_slice_M705	BIOLOGICAL_PROCESS	oxidation-reduction process	6.68e-85	GO:0055114	GO:0055114 oxidation-reduction process
P. betacei	P8084_finalAssembly_22741_slice_M85	BIOLOGICAL_PROCESS	signal transduction	1.3e-82	GO:0007165	GO:0007165 signal transduction
P. betacei	P8084_finalAssembly_6373_slice_M255	BIOLOGICAL_PROCESS	cyclic nucleotide biosynthetic process	5e-10	GO:0009190	GO:0009190 cyclic nucleotide biosynthetic process
P. betacei	P8084_finalAssembly_6373_slice_M255	BIOLOGICAL_PROCESS	intracellular signal transduction	5e-10	GO:0035556	GO:0035556 intracellular signal transduction
P. betacei	P8084_finalAssembly_24449_slice_M90	BIOLOGICAL_PROCESS	proteolysis	2.5e-09	GO:0006508	GO:0006508 proteolysis
P. betacei	P8084_finalAssembly_16236_slice_M1144_truncated	BIOLOGICAL_PROCESS	DNA repair	1.5e-97	GO:0006281	GO:0006281 DNA repair
P. betacei	P8084_finalAssembly_16236_slice_M1144_truncated	BIOLOGICAL_PROCESS	telomere maintenance	1.5e-97	GO:0000723	GO:0000723 telomere maintenance
P. betacei	P8084_finalAssembly_16104_slice_M61	BIOLOGICAL_PROCESS	proteolysis	6.4e-06	GO:0006508	GO:0006508 proteolysis
P. betacei	P8084_finalAssembly_9276	BIOLOGICAL_PROCESS	autophagy	7.4e-37	GO:0006914	GO:0006914 autophagy
P. betacei	P8084_finalAssembly_15620_slice_M28	BIOLOGICAL_PROCESS	protein glycosylation	9e-36	GO:0006486	GO:0006486 protein glycosylation
P. betacei	P8084_finalAssembly_5177	BIOLOGICAL_PROCESS	lipid metabolic process	3.66e-17	GO:0006629	GO:0006629 lipid metabolic process
P. betacei	P8084_finalAssembly_2533_slice_M1077	BIOLOGICAL_PROCESS	transmembrane transport	1.5e-14	GO:0055085	GO:0055085 transmembrane transport
P. betacei	P8084_finalAssembly_28714_slice_M281	BIOLOGICAL_PROCESS	signal transduction	1.53e-22	GO:0007165	GO:0007165 signal transduction
P. betacei	P8084_finalAssembly_32071_slice_M180	BIOLOGICAL_PROCESS	cation transport	4.3e-17	GO:0006812	GO:0006812 cation transport
P. betacei	P8084_finalAssembly_32071_slice_M180	BIOLOGICAL_PROCESS	transmembrane transport	4.3e-17	GO:0055085	GO:0055085 transmembrane transport
P. betacei	P8084_finalAssembly_16808	BIOLOGICAL_PROCESS	proteolysis	1.1e-24	GO:0006508	GO:0006508 proteolysis
P. betacei	P8084_finalAssembly_21654_slice_M623	BIOLOGICAL_PROCESS	intracellular protein transport	4.2e-29	GO:0006886	GO:0006886 intracellular protein transport
P. betacei	P8084_finalAssembly_29505	BIOLOGICAL_PROCESS	proteolysis	5.1e-120	GO:0006508	GO:0006508 proteolysis
P. betacei	P8084_finalAssembly_2852	BIOLOGICAL_PROCESS	proteolysis	1.1e-42	GO:0006508	GO:0006508 proteolysis
P. betacei	P8084_finalAssembly_4753_slice_M112_truncated	BIOLOGICAL_PROCESS	oxidation-reduction process	2.7e-54	GO:0055114	GO:0055114 oxidation-reduction process
P. betacei	P8084_finalAssembly_33155	BIOLOGICAL_PROCESS	oxidation-reduction process	1.8e-22	GO:0055114	GO:0055114 oxidation-reduction process
P. betacei	P8084_finalAssembly_3817_slice_M1144_truncated	BIOLOGICAL_PROCESS	DNA repair	2.6e-97	GO:0006281	GO:0006281 DNA repair
P. betacei	P8084_finalAssembly_3817_slice_M1144_truncated	BIOLOGICAL_PROCESS	telomere maintenance	2.6e-97	GO:0000723	GO:0000723 telomere maintenance
P. betacei	P8084_finalAssembly_9188	BIOLOGICAL_PROCESS	cellulose catabolic process	2.09e-56	GO:0030245	GO:0030245 cellulose catabolic process
P. betacei	P8084_finalAssembly_32080	BIOLOGICAL_PROCESS	carbohydrate metabolic process	2.2e-32	GO:0005975	GO:0005975 carbohydrate metabolic process
P. betacei	P8084_finalAssembly_29945	BIOLOGICAL_PROCESS	proteolysis	7e-43	GO:0006508	GO:0006508 proteolysis
P. betacei	P8084_finalAssembly_29434_slice_M60_truncated	BIOLOGICAL_PROCESS	lipid metabolic process	1.1e-24	GO:0006629	GO:0006629 lipid metabolic process
P. betacei	P8084_finalAssembly_24690	BIOLOGICAL_PROCESS	proteolysis	7.9e-25	GO:0006508	GO:0006508 proteolysis
P. betacei	P8084_finalAssembly_1769_slice_M43_truncated	BIOLOGICAL_PROCESS	protein glycosylation	2.7e-36	GO:0006486	GO:0006486 protein glycosylation
P. betacei	P8084_finalAssembly_40008	BIOLOGICAL_PROCESS	proteolysis	2.3e-08	GO:0006508	GO:0006508 proteolysis
P. betacei	P8084_finalAssembly_17843	BIOLOGICAL_PROCESS	oxidation-reduction process	4.9e-07	GO:0055114	GO:0055114 oxidation-reduction process
P. betacei	P8084_finalAssembly_16352_slice_M337	BIOLOGICAL_PROCESS	oxidation-reduction process	1.8e-126	GO:0055114	GO:0055114 oxidation-reduction process
P. betacei	P8084_finalAssembly_18644_slice_M55	BIOLOGICAL_PROCESS	proteolysis	1.7e-07	GO:0006508	GO:0006508 proteolysis
P. betacei	P8084_finalAssembly_21674_slice_M214	BIOLOGICAL_PROCESS	proteolysis	2.6e-05	GO:0006508	GO:0006508 proteolysis
P. betacei	P8084_finalAssembly_27020	BIOLOGICAL_PROCESS	pathogenesis	3.4e-40	GO:0009405	GO:0009405 pathogenesis
P. betacei	P8084_finalAssembly_37694	BIOLOGICAL_PROCESS	biosynthetic process	4e-97	GO:0009058	GO:0009058 biosynthetic process
P. betacei	P8084_finalAssembly_1769_slice_M29_truncated	BIOLOGICAL_PROCESS	protein glycosylation	4e-34	GO:0006486	GO:0006486 protein glycosylation
P. betacei	P8084_finalAssembly_4632_truncated_slice_M1633	BIOLOGICAL_PROCESS	protein deubiquitination	2.1e-07	GO:0016579	GO:0016579 protein deubiquitination
P. betacei	P8084_finalAssembly_29564_slice_M537	BIOLOGICAL_PROCESS	DNA repair	1.6e-11	GO:0006281	GO:0006281 DNA repair
P. betacei	P8084_finalAssembly_29564_slice_M537	BIOLOGICAL_PROCESS	telomere maintenance	1.6e-11	GO:0000723	GO:0000723 telomere maintenance
P. betacei	P8084_finalAssembly_36539_slice_M48	BIOLOGICAL_PROCESS	phosphatidylinositol metabolic process	8.4e-74	GO:0046488	GO:0046488 phosphatidylinositol metabolic process
P. betacei	P8084_finalAssembly_28821	BIOLOGICAL_PROCESS	proteolysis	8.9e-57	GO:0006508	GO:0006508 proteolysis
P. betacei	P8084_finalAssembly_2419	BIOLOGICAL_PROCESS	carbohydrate metabolic process	4.32e-46	GO:0005975	GO:0005975 carbohydrate metabolic process
P. betacei	P8084_finalAssembly_39411	BIOLOGICAL_PROCESS	(1->6)-beta-D-glucan biosynthetic process	4.1e-17	GO:0006078	GO:0006078 (1->6)-beta-D-glucan biosynthetic process
P. betacei	P8084_finalAssembly_8764_slice_M634	BIOLOGICAL_PROCESS	regulation of transcription, DNA-templated	2.8e-79	GO:0006355	GO:0006355 regulation of transcription, DNA-templated
P. betacei	P8084_finalAssembly_24720_slice_M175	BIOLOGICAL_PROCESS	vesicle-mediated transport	9.9e-06	GO:0016192	GO:0016192 vesicle-mediated transport
P. betacei	P8084_finalAssembly_29409_slice_M1035	BIOLOGICAL_PROCESS	DNA repair	2e-85	GO:0006281	GO:0006281 DNA repair
P. betacei	P8084_finalAssembly_29409_slice_M1035	BIOLOGICAL_PROCESS	telomere maintenance	2e-85	GO:0000723	GO:0000723 telomere maintenance
P. betacei	P8084_finalAssembly_26977_truncated_slice_M26_truncated	BIOLOGICAL_PROCESS	proteasome assembly	2.5e-43	GO:0043248	GO:0043248 proteasome assembly
P. betacei	P8084_finalAssembly_20521	BIOLOGICAL_PROCESS	proteolysis	9.2e-43	GO:0006508	GO:0006508 proteolysis
P. betacei	P8084_finalAssembly_26941_truncated_slice_M1376_truncated	BIOLOGICAL_PROCESS	microtubule-based movement	6.7e-45	GO:0007018	GO:0007018 microtubule-based movement
P. betacei	P8084_finalAssembly_2298_slice_M265	BIOLOGICAL_PROCESS	intracellular protein transport	8.5e-13	GO:0006886	GO:0006886 intracellular protein transport
P. betacei	P8084_finalAssembly_28822_slice_M79	BIOLOGICAL_PROCESS	proteolysis	4e-06	GO:0006508	GO:0006508 proteolysis
P. betacei	P8084_finalAssembly_27348	BIOLOGICAL_PROCESS	carbohydrate metabolic process	5.5e-07	GO:0005975	GO:0005975 carbohydrate metabolic process
P. betacei	P8084_finalAssembly_35546_slice_M362	BIOLOGICAL_PROCESS	RNA processing	2e-15	GO:0006396	GO:0006396 RNA processing
P. betacei	P8084_finalAssembly_5594	BIOLOGICAL_PROCESS	cell wall modification	9.1e-45	GO:0042545	GO:0042545 cell wall modification
P. betacei	P8084_finalAssembly_28881	BIOLOGICAL_PROCESS	proteolysis	1.6e-24	GO:0006508	GO:0006508 proteolysis
P. betacei	P8084_finalAssembly_1049	BIOLOGICAL_PROCESS	cell wall modification	4e-46	GO:0042545	GO:0042545 cell wall modification
P. betacei	P8084_finalAssembly_13076_slice_M54	BIOLOGICAL_PROCESS	iron-sulfur cluster assembly	8.5e-26	GO:0016226	GO:0016226 iron-sulfur cluster assembly
P. betacei	P8084_finalAssembly_7600_slice_M94	BIOLOGICAL_PROCESS	oxidation-reduction process	5.8e-50	GO:0055114	GO:0055114 oxidation-reduction process
P. betacei	P8084_finalAssembly_7600_slice_M94	BIOLOGICAL_PROCESS	tRNA processing	5.8e-50	GO:0008033	GO:0008033 tRNA processing
P. betacei	P8084_finalAssembly_20890	BIOLOGICAL_PROCESS	carbohydrate metabolic process	1.4e-187	GO:0005975	GO:0005975 carbohydrate metabolic process
P. betacei	P8084_finalAssembly_33674	BIOLOGICAL_PROCESS	proteolysis	2.3e-20	GO:0006508	GO:0006508 proteolysis
P. betacei	P8084_finalAssembly_2417	BIOLOGICAL_PROCESS	carbohydrate metabolic process	6.4e-18	GO:0005975	GO:0005975 carbohydrate metabolic process
P. betacei	P8084_finalAssembly_25600_slice_M205	BIOLOGICAL_PROCESS	protein phosphorylation	3.4e-14	GO:0006468	GO:0006468 protein phosphorylation
P. betacei	P8084_finalAssembly_38463_slice_M25	BIOLOGICAL_PROCESS	lipid metabolic process	2.6e-22	GO:0006629	GO:0006629 lipid metabolic process
P. betacei	P8084_finalAssembly_23405_slice_M17	BIOLOGICAL_PROCESS	protein glycosylation	8.3e-28	GO:0006486	GO:0006486 protein glycosylation
P. betacei	P8084_finalAssembly_31731	BIOLOGICAL_PROCESS	pathogenesis	7.4e-07	GO:0009405	GO:0009405 pathogenesis
P. betacei	P8084_finalAssembly_37915_slice_M128	BIOLOGICAL_PROCESS	DNA replication initiation	1e-35	GO:0006270	GO:0006270 DNA replication initiation
P. betacei	P8084_finalAssembly_30550	BIOLOGICAL_PROCESS	signal peptide processing	7e-54	GO:0006465	GO:0006465 signal peptide processing
P. betacei	P8084_finalAssembly_30174_slice_M73	BIOLOGICAL_PROCESS	glycerol metabolic process	4.97e-48	GO:0006071	GO:0006071 glycerol metabolic process
P. betacei	P8084_finalAssembly_19809	BIOLOGICAL_PROCESS	dephosphorylation	2.4e-17	GO:0016311	GO:0016311 dephosphorylation
P. betacei	P8084_finalAssembly_8408	BIOLOGICAL_PROCESS	oxidation-reduction process	1.4e-74	GO:0055114	GO:0055114 oxidation-reduction process
P. betacei	P8084_finalAssembly_8408	BIOLOGICAL_PROCESS	porphyrin-containing compound biosynthetic process	1.4e-74	GO:0006779	GO:0006779 porphyrin-containing compound biosynthetic process
P. betacei	P8084_finalAssembly_887_slice_M388	BIOLOGICAL_PROCESS	RNA processing	1.5e-20	GO:0006396	GO:0006396 RNA processing
P. betacei	P8084_finalAssembly_39037	BIOLOGICAL_PROCESS	oxidation-reduction process	8e-09	GO:0055114	GO:0055114 oxidation-reduction process
P. betacei	P8084_finalAssembly_7378	BIOLOGICAL_PROCESS	carbohydrate metabolic process	3.77e-09	GO:0005975	GO:0005975 carbohydrate metabolic process
P. betacei	P8084_finalAssembly_33679	BIOLOGICAL_PROCESS	proteolysis	5.2e-49	GO:0006508	GO:0006508 proteolysis
P. betacei	P8084_finalAssembly_23991	BIOLOGICAL_PROCESS	lipid metabolic process	9.2e-21	GO:0006629	GO:0006629 lipid metabolic process
P. betacei	P8084_finalAssembly_37537	BIOLOGICAL_PROCESS	carbohydrate metabolic process	9.73e-35	GO:0005975	GO:0005975 carbohydrate metabolic process
P. betacei	P8084_finalAssembly_8433_slice_M1144_truncated	BIOLOGICAL_PROCESS	DNA repair	3.1e-94	GO:0006281	GO:0006281 DNA repair
P. betacei	P8084_finalAssembly_8433_slice_M1144_truncated	BIOLOGICAL_PROCESS	telomere maintenance	3.1e-94	GO:0000723	GO:0000723 telomere maintenance
P. betacei	P8084_finalAssembly_26072	BIOLOGICAL_PROCESS	proteolysis	6.4e-56	GO:0006508	GO:0006508 proteolysis
P. betacei	P8084_finalAssembly_15530	BIOLOGICAL_PROCESS	proteolysis	2.1e-36	GO:0006508	GO:0006508 proteolysis
P. betacei	P8084_finalAssembly_30197_slice_M103	BIOLOGICAL_PROCESS	protein deubiquitination	2.1e-33	GO:0016579	GO:0016579 protein deubiquitination
P. betacei	P8084_finalAssembly_13034_slice_M658	BIOLOGICAL_PROCESS	chloride transport	5.2e-07	GO:0006821	GO:0006821 chloride transport
P. betacei	P8084_finalAssembly_13034_slice_M658	BIOLOGICAL_PROCESS	transmembrane transport	5.2e-07	GO:0055085	GO:0055085 transmembrane transport
P. betacei	P8084_finalAssembly_40242	BIOLOGICAL_PROCESS	proteolysis	9.3e-52	GO:0006508	GO:0006508 proteolysis
P. betacei	P8084_finalAssembly_19517	BIOLOGICAL_PROCESS	oxidation-reduction process	8.8e-56	GO:0055114	GO:0055114 oxidation-reduction process
P. betacei	P8084_finalAssembly_33622	BIOLOGICAL_PROCESS	lipid metabolic process	1.36e-07	GO:0006629	GO:0006629 lipid metabolic process
P. betacei	P8084_finalAssembly_2616	BIOLOGICAL_PROCESS	carbohydrate metabolic process	5.15e-46	GO:0005975	GO:0005975 carbohydrate metabolic process
P. betacei	P8084_finalAssembly_25003_slice_M349	BIOLOGICAL_PROCESS	protein phosphorylation	2.1e-11	GO:0006468	GO:0006468 protein phosphorylation
P. betacei	P8084_finalAssembly_33047_slice_M256_truncated	BIOLOGICAL_PROCESS	phosphatidylinositol metabolic process	4.3e-15	GO:0046488	GO:0046488 phosphatidylinositol metabolic process
P. betacei	P8084_finalAssembly_9432_slice_M460_truncated	BIOLOGICAL_PROCESS	regulation of ARF protein signal transduction	3.6e-64	GO:0032012	GO:0032012 regulation of ARF protein signal transduction
P. betacei	P8084_finalAssembly_25487_slice_M530	BIOLOGICAL_PROCESS	(1->6)-beta-D-glucan biosynthetic process	1.4e-12	GO:0006078	GO:0006078 (1->6)-beta-D-glucan biosynthetic process
P. betacei	P8084_finalAssembly_33883	BIOLOGICAL_PROCESS	proteolysis	8.9e-36	GO:0006508	GO:0006508 proteolysis
P. betacei	P8084_finalAssembly_16276	BIOLOGICAL_PROCESS	cellulose catabolic process	6e-66	GO:0030245	GO:0030245 cellulose catabolic process
P. betacei	P8084_finalAssembly_31077	BIOLOGICAL_PROCESS	carbohydrate metabolic process	1.3e-08	GO:0005975	GO:0005975 carbohydrate metabolic process
P. betacei	P8084_finalAssembly_38465	BIOLOGICAL_PROCESS	lipid metabolic process	9.4e-18	GO:0006629	GO:0006629 lipid metabolic process
P. betacei	P8084_finalAssembly_13789	BIOLOGICAL_PROCESS	oxidation-reduction process	1.3e-16	GO:0055114	GO:0055114 oxidation-reduction process
P. betacei	P8084_finalAssembly_22021_slice_M435	BIOLOGICAL_PROCESS	poly(A)+ mRNA export from nucleus	1.6e-15	GO:0016973	GO:0016973 poly(A)+ mRNA export from nucleus
P. betacei	P8084_finalAssembly_18165	BIOLOGICAL_PROCESS	carbohydrate metabolic process	4.39e-53	GO:0005975	GO:0005975 carbohydrate metabolic process
P. betacei	P8084_finalAssembly_2142_slice_M605	BIOLOGICAL_PROCESS	protein phosphorylation	1.4e-09	GO:0006468	GO:0006468 protein phosphorylation
P. betacei	P8084_finalAssembly_35519_slice_M319	BIOLOGICAL_PROCESS	transmembrane transport	7.5e-05	GO:0055085	GO:0055085 transmembrane transport
P. betacei	P8084_finalAssembly_25153_slice_M35	BIOLOGICAL_PROCESS	proteolysis	8.4e-06	GO:0006508	GO:0006508 proteolysis
P. betacei	P8084_finalAssembly_2724_slice_M291	BIOLOGICAL_PROCESS	protein phosphorylation	1.6e-11	GO:0006468	GO:0006468 protein phosphorylation
P. betacei	P8084_finalAssembly_26381_slice_M1144	BIOLOGICAL_PROCESS	DNA repair	2e-34	GO:0006281	GO:0006281 DNA repair
P. betacei	P8084_finalAssembly_26381_slice_M1144	BIOLOGICAL_PROCESS	telomere maintenance	2e-34	GO:0000723	GO:0000723 telomere maintenance
P. betacei	P8084_finalAssembly_26101	BIOLOGICAL_PROCESS	carbohydrate metabolic process	4.9e-100	GO:0005975	GO:0005975 carbohydrate metabolic process
P. betacei	P8084_finalAssembly_29946	BIOLOGICAL_PROCESS	proteolysis	6.5e-43	GO:0006508	GO:0006508 proteolysis
P. betacei	P8084_finalAssembly_18144_slice_M21	BIOLOGICAL_PROCESS	protein glycosylation	3.7e-28	GO:0006486	GO:0006486 protein glycosylation
P. betacei	P8084_finalAssembly_33682	BIOLOGICAL_PROCESS	proteolysis	1.8e-12	GO:0006508	GO:0006508 proteolysis
P. betacei	P8084_finalAssembly_19736_slice_M43	BIOLOGICAL_PROCESS	protein glycosylation	1.6e-36	GO:0006486	GO:0006486 protein glycosylation
P. betacei	P8084_finalAssembly_8229_slice_M94	BIOLOGICAL_PROCESS	protein phosphorylation	1.9e-38	GO:0006468	GO:0006468 protein phosphorylation
P. betacei	P8084_finalAssembly_8832	BIOLOGICAL_PROCESS	pathogenesis	2.3e-21	GO:0009405	GO:0009405 pathogenesis
P. betacei	P8084_finalAssembly_24359_slice_M1144_truncated	BIOLOGICAL_PROCESS	DNA repair	3.8e-99	GO:0006281	GO:0006281 DNA repair
P. betacei	P8084_finalAssembly_24359_slice_M1144_truncated	BIOLOGICAL_PROCESS	telomere maintenance	3.8e-99	GO:0000723	GO:0000723 telomere maintenance
P. betacei	P8084_finalAssembly_18095	BIOLOGICAL_PROCESS	oxidation-reduction process	7e-18	GO:0055114	GO:0055114 oxidation-reduction process
P. betacei	P8084_finalAssembly_18149	BIOLOGICAL_PROCESS	protein glycosylation	1.2e-23	GO:0006486	GO:0006486 protein glycosylation
P. betacei	P8084_finalAssembly_13250	BIOLOGICAL_PROCESS	carbohydrate metabolic process	2.1e-69	GO:0005975	GO:0005975 carbohydrate metabolic process
P. betacei	P8084_finalAssembly_38462	BIOLOGICAL_PROCESS	lipid metabolic process	2.4e-20	GO:0006629	GO:0006629 lipid metabolic process
P. betacei	P8084_finalAssembly_27425	BIOLOGICAL_PROCESS	cell communication	0.006	GO:0007154	GO:0007154 cell communication
P. betacei	P8084_finalAssembly_37803	BIOLOGICAL_PROCESS	carbohydrate metabolic process	0.009	GO:0005975	GO:0005975 carbohydrate metabolic process
P. betacei	P8084_finalAssembly_38569	BIOLOGICAL_PROCESS	lipid metabolic process	3.24e-17	GO:0006629	GO:0006629 lipid metabolic process
P. betacei	P8084_finalAssembly_27553	BIOLOGICAL_PROCESS	pathogenesis	1e-06	GO:0009405	GO:0009405 pathogenesis
P. betacei	P8084_finalAssembly_30600_slice_M1144_truncated	BIOLOGICAL_PROCESS	DNA repair	2.3e-97	GO:0006281	GO:0006281 DNA repair
P. betacei	P8084_finalAssembly_30600_slice_M1144_truncated	BIOLOGICAL_PROCESS	telomere maintenance	2.3e-97	GO:0000723	GO:0000723 telomere maintenance
P. betacei	P8084_finalAssembly_19016_slice_M265	BIOLOGICAL_PROCESS	protein phosphorylation	9.5e-13	GO:0006468	GO:0006468 protein phosphorylation
P. betacei	P8084_finalAssembly_27145_slice_M288	BIOLOGICAL_PROCESS	oxidation-reduction process	1.48e-40	GO:0055114	GO:0055114 oxidation-reduction process
P. betacei	P8084_finalAssembly_3915_slice_M660	BIOLOGICAL_PROCESS	trehalose biosynthetic process	3.9e-10	GO:0005992	GO:0005992 trehalose biosynthetic process
P. betacei	P8084_finalAssembly_5319_slice_M157	BIOLOGICAL_PROCESS	protein phosphorylation	9.3e-14	GO:0006468	GO:0006468 protein phosphorylation
P. betacei	P8084_finalAssembly_13243	BIOLOGICAL_PROCESS	carbohydrate metabolic process	5.1e-52	GO:0005975	GO:0005975 carbohydrate metabolic process
P. betacei	P8084_finalAssembly_32129	BIOLOGICAL_PROCESS	carbohydrate metabolic process	8.5e-28	GO:0005975	GO:0005975 carbohydrate metabolic process
P. betacei	P8084_finalAssembly_3684_slice_M763_truncated	BIOLOGICAL_PROCESS	intracellular protein transport	8.3e-99	GO:0006886	GO:0006886 intracellular protein transport
P. betacei	P8084_finalAssembly_3684_slice_M763_truncated	BIOLOGICAL_PROCESS	vesicle-mediated transport	8.3e-99	GO:0016192	GO:0016192 vesicle-mediated transport
P. betacei	P8084_finalAssembly_14309	BIOLOGICAL_PROCESS	carbohydrate metabolic process	2.3e-18	GO:0005975	GO:0005975 carbohydrate metabolic process
P. betacei	P8084_finalAssembly_17691	BIOLOGICAL_PROCESS	oxidation-reduction process	4.7e-18	GO:0055114	GO:0055114 oxidation-reduction process
P. betacei	P8084_finalAssembly_23859	BIOLOGICAL_PROCESS	carbohydrate metabolic process	4.1e-10	GO:0005975	GO:0005975 carbohydrate metabolic process
P. betacei	P8084_finalAssembly_36843_slice_M1193	BIOLOGICAL_PROCESS	RNA processing	6e-26	GO:0006396	GO:0006396 RNA processing
P. betacei	P8084_finalAssembly_13185	BIOLOGICAL_PROCESS	oxidation-reduction process	3.4e-21	GO:0055114	GO:0055114 oxidation-reduction process
P. betacei	P8084_finalAssembly_1021	BIOLOGICAL_PROCESS	oxidation-reduction process	8.3e-07	GO:0055114	GO:0055114 oxidation-reduction process
P. betacei	P8084_finalAssembly_16870	BIOLOGICAL_PROCESS	oxidation-reduction process	3.1e-92	GO:0055114	GO:0055114 oxidation-reduction process
P. betacei	P8084_finalAssembly_31734	BIOLOGICAL_PROCESS	pathogenesis	6.54e-05	GO:0009405	GO:0009405 pathogenesis
P. betacei	P8084_finalAssembly_40424_slice_M354	BIOLOGICAL_PROCESS	regulation of phosphoprotein phosphatase activity	1.4e-16	GO:0043666	GO:0043666 regulation of phosphoprotein phosphatase activity
P. betacei	P8084_finalAssembly_34626_slice_M153_truncated	BIOLOGICAL_PROCESS	vesicle-mediated transport	1.4e-92	GO:0016192	GO:0016192 vesicle-mediated transport
P. betacei	P8084_finalAssembly_34626_slice_M153_truncated	BIOLOGICAL_PROCESS	vesicle docking involved in exocytosis	1.4e-92	GO:0006904	GO:0006904 vesicle docking involved in exocytosis
P. betacei	P8084_finalAssembly_37761	BIOLOGICAL_PROCESS	arabinan metabolic process	1.2e-140	GO:0031221	GO:0031221 arabinan metabolic process
P. betacei	P8084_finalAssembly_37917	BIOLOGICAL_PROCESS	proteolysis	5.6e-26	GO:0006508	GO:0006508 proteolysis
P. betacei	P8084_finalAssembly_32179_slice_M592	BIOLOGICAL_PROCESS	nucleobase-containing compound metabolic process	3.2e-37	GO:0006139	GO:0006139 nucleobase-containing compound metabolic process
P. betacei	P8084_finalAssembly_3027_slice_M27	BIOLOGICAL_PROCESS	'de novo' IMP biosynthetic process	7.1e-214	GO:0006189	GO:0006189 'de novo' IMP biosynthetic process
P. betacei	P8084_finalAssembly_4551	BIOLOGICAL_PROCESS	carbohydrate metabolic process	2e-21	GO:0005975	GO:0005975 carbohydrate metabolic process
P. betacei	P8084_finalAssembly_33	BIOLOGICAL_PROCESS	carbohydrate metabolic process	0.00017	GO:0005975	GO:0005975 carbohydrate metabolic process
P. betacei	P8084_finalAssembly_28230	BIOLOGICAL_PROCESS	carbohydrate metabolic process	2.7e-60	GO:0005975	GO:0005975 carbohydrate metabolic process
P. betacei	P8084_finalAssembly_9990	BIOLOGICAL_PROCESS	carbohydrate metabolic process	3.9e-27	GO:0005975	GO:0005975 carbohydrate metabolic process
P. betacei	P8084_finalAssembly_25148	BIOLOGICAL_PROCESS	lipid metabolic process	9.6e-43	GO:0006629	GO:0006629 lipid metabolic process
P. betacei	P8084_finalAssembly_17851	BIOLOGICAL_PROCESS	oxidation-reduction process	5.2e-08	GO:0055114	GO:0055114 oxidation-reduction process
P. betacei	P8084_finalAssembly_28840	BIOLOGICAL_PROCESS	proteolysis	0.0011	GO:0006508	GO:0006508 proteolysis
P. betacei	P8084_finalAssembly_28155_slice_M128	BIOLOGICAL_PROCESS	transmembrane transport	2.4e-36	GO:0055085	GO:0055085 transmembrane transport
P. betacei	P8084_finalAssembly_26924_slice_M206	BIOLOGICAL_PROCESS	transmembrane transport	4e-15	GO:0055085	GO:0055085 transmembrane transport
P. betacei	P8084_finalAssembly_22861_slice_M248_truncated	BIOLOGICAL_PROCESS	protein phosphorylation	2.2e-13	GO:0006468	GO:0006468 protein phosphorylation
P. betacei	P8084_finalAssembly_26374_slice_M184	BIOLOGICAL_PROCESS	biosynthetic process	6.64e-13	GO:0009058	GO:0009058 biosynthetic process
P. betacei	P8084_finalAssembly_11570_slice_M1144	BIOLOGICAL_PROCESS	DNA repair	1.2e-61	GO:0006281	GO:0006281 DNA repair
P. betacei	P8084_finalAssembly_11570_slice_M1144	BIOLOGICAL_PROCESS	telomere maintenance	1.2e-61	GO:0000723	GO:0000723 telomere maintenance
P. betacei	P8084_finalAssembly_23548	BIOLOGICAL_PROCESS	pathogenesis	8.4e-23	GO:0009405	GO:0009405 pathogenesis
P. betacei	P8084_finalAssembly_16896_slice_M238	BIOLOGICAL_PROCESS	oxidation-reduction process	3e-33	GO:0055114	GO:0055114 oxidation-reduction process
P. betacei	P8084_finalAssembly_14969_truncated_slice_M1169	BIOLOGICAL_PROCESS	regulation of small GTPase mediated signal transduction	2.62e-59	GO:0051056	GO:0051056 regulation of small GTPase mediated signal transduction
P. betacei	P8084_finalAssembly_12980	BIOLOGICAL_PROCESS	proteolysis	4.1e-06	GO:0006508	GO:0006508 proteolysis
P. betacei	P8084_finalAssembly_40009	BIOLOGICAL_PROCESS	proteolysis	1.9e-07	GO:0006508	GO:0006508 proteolysis
P. betacei	P8084_finalAssembly_30409	BIOLOGICAL_PROCESS	oxidation-reduction process	4.06e-49	GO:0055114	GO:0055114 oxidation-reduction process
P. betacei	P8084_finalAssembly_4138	BIOLOGICAL_PROCESS	pathogenesis	5e-11	GO:0009405	GO:0009405 pathogenesis
P. betacei	P8084_finalAssembly_10337	BIOLOGICAL_PROCESS	carbohydrate metabolic process	1.1e-09	GO:0005975	GO:0005975 carbohydrate metabolic process
P. betacei	P8084_finalAssembly_27605	BIOLOGICAL_PROCESS	protein phosphorylation	1.1e-35	GO:0006468	GO:0006468 protein phosphorylation
P. betacei	P8084_finalAssembly_21903_slice_M112	BIOLOGICAL_PROCESS	oxidation-reduction process	8.7e-08	GO:0055114	GO:0055114 oxidation-reduction process
P. betacei	P8084_finalAssembly_2543_slice_M477_truncated	BIOLOGICAL_PROCESS	cellular protein modification process	2.2e-18	GO:0006464	GO:0006464 cellular protein modification process
P. betacei	P8084_finalAssembly_2543_slice_M477_truncated	BIOLOGICAL_PROCESS	protein transport	2.2e-18	GO:0015031	GO:0015031 protein transport
P. betacei	P8084_finalAssembly_22049_slice_M131_truncated	BIOLOGICAL_PROCESS	transcription, DNA-templated	1.2e-108	GO:0006351	GO:0006351 transcription, DNA-templated
P. betacei	P8084_finalAssembly_22049_slice_M131_truncated	BIOLOGICAL_PROCESS	nucleotide-excision repair	1.2e-108	GO:0006289	GO:0006289 nucleotide-excision repair
P. betacei	P8084_finalAssembly_25347_slice_M72	BIOLOGICAL_PROCESS	carbohydrate metabolic process	6.6e-62	GO:0005975	GO:0005975 carbohydrate metabolic process
P. betacei	P8084_finalAssembly_20684_slice_M865_truncated	BIOLOGICAL_PROCESS	DNA repair	2.8e-98	GO:0006281	GO:0006281 DNA repair
P. betacei	P8084_finalAssembly_20684_slice_M865_truncated	BIOLOGICAL_PROCESS	telomere maintenance	2.8e-98	GO:0000723	GO:0000723 telomere maintenance
P. betacei	P8084_finalAssembly_30261	BIOLOGICAL_PROCESS	protein phosphorylation	6.3e-38	GO:0006468	GO:0006468 protein phosphorylation
P. betacei	P8084_finalAssembly_3526_slice_M182	BIOLOGICAL_PROCESS	oxidation-reduction process	3.7e-118	GO:0055114	GO:0055114 oxidation-reduction process
P. betacei	P8084_finalAssembly_25663	BIOLOGICAL_PROCESS	polysaccharide catabolic process	1.5e-38	GO:0000272	GO:0000272 polysaccharide catabolic process
P. betacei	P8084_finalAssembly_21770_slice_M310	BIOLOGICAL_PROCESS	protein metabolic process	1.4e-24	GO:0019538	GO:0019538 protein metabolic process
P. betacei	P8084_finalAssembly_14871_slice_M237	BIOLOGICAL_PROCESS	tRNA wobble uridine modification	3.4e-27	GO:0002098	GO:0002098 tRNA wobble uridine modification
P. betacei	P8084_finalAssembly_4194	BIOLOGICAL_PROCESS	cell wall modification	1.8e-42	GO:0042545	GO:0042545 cell wall modification
P. betacei	P8084_finalAssembly_15434_slice_M154	BIOLOGICAL_PROCESS	protein deubiquitination	3.1e-33	GO:0016579	GO:0016579 protein deubiquitination
P. betacei	P8084_finalAssembly_28221	BIOLOGICAL_PROCESS	proteolysis	1.3e-67	GO:0006508	GO:0006508 proteolysis
P. betacei	P8084_finalAssembly_28221	BIOLOGICAL_PROCESS	cell adhesion	1.3e-67	GO:0007155	GO:0007155 cell adhesion
P. betacei	P8084_finalAssembly_30957	BIOLOGICAL_PROCESS	cellulose catabolic process	1.4e-22	GO:0030245	GO:0030245 cellulose catabolic process
P. betacei	P8084_finalAssembly_6963	BIOLOGICAL_PROCESS	proteolysis	1.3e-98	GO:0006508	GO:0006508 proteolysis
P. betacei	P8084_finalAssembly_9576_slice_M999	BIOLOGICAL_PROCESS	dephosphorylation	7.6e-07	GO:0016311	GO:0016311 dephosphorylation
P. betacei	P8084_finalAssembly_31952_slice_M15	BIOLOGICAL_PROCESS	protein phosphorylation	1.4e-19	GO:0006468	GO:0006468 protein phosphorylation
P. betacei	P8084_finalAssembly_21861_slice_M367	BIOLOGICAL_PROCESS	protein phosphorylation	1e-46	GO:0006468	GO:0006468 protein phosphorylation
P. betacei	P8084_finalAssembly_18652_slice_M269	BIOLOGICAL_PROCESS	protein phosphorylation	1.6e-33	GO:0006468	GO:0006468 protein phosphorylation
P. betacei	P8084_finalAssembly_10970	BIOLOGICAL_PROCESS	oxidation-reduction process	1.01e-40	GO:0055114	GO:0055114 oxidation-reduction process
P. betacei	P8084_finalAssembly_32071_slice_M126	BIOLOGICAL_PROCESS	cation transport	1.7e-18	GO:0006812	GO:0006812 cation transport
P. betacei	P8084_finalAssembly_32071_slice_M126	BIOLOGICAL_PROCESS	transmembrane transport	1.7e-18	GO:0055085	GO:0055085 transmembrane transport
P. betacei	P8084_finalAssembly_31234_slice_M113	BIOLOGICAL_PROCESS	transmembrane transport	3e-21	GO:0055085	GO:0055085 transmembrane transport
P. betacei	P8084_finalAssembly_34949_truncated_slice_M1648	BIOLOGICAL_PROCESS	double-strand break repair via nonhomologous end joining	3.8e-50	GO:0006303	GO:0006303 double-strand break repair via nonhomologous end joining
P. betacei	P8084_finalAssembly_40372	BIOLOGICAL_PROCESS	carbohydrate metabolic process	7.22e-53	GO:0005975	GO:0005975 carbohydrate metabolic process
P. betacei	P8084_finalAssembly_32169	BIOLOGICAL_PROCESS	cell wall macromolecule catabolic process	2.4e-46	GO:0016998	GO:0016998 cell wall macromolecule catabolic process
P. betacei	P8084_finalAssembly_32169	BIOLOGICAL_PROCESS	chitin catabolic process	2.4e-46	GO:0006032	GO:0006032 chitin catabolic process
P. betacei	P8084_finalAssembly_6545	BIOLOGICAL_PROCESS	proteolysis	2.5e-09	GO:0006508	GO:0006508 proteolysis
P. betacei	P8084_finalAssembly_20072	BIOLOGICAL_PROCESS	carbohydrate metabolic process	1.2e-07	GO:0005975	GO:0005975 carbohydrate metabolic process
P. betacei	P8084_finalAssembly_30160	BIOLOGICAL_PROCESS	protein phosphorylation	4.1e-62	GO:0006468	GO:0006468 protein phosphorylation
P. betacei	P8084_finalAssembly_30865_slice_M493	BIOLOGICAL_PROCESS	ubiquitin-dependent protein catabolic process	1.2e-44	GO:0006511	GO:0006511 ubiquitin-dependent protein catabolic process
P. betacei	P8084_finalAssembly_27720	BIOLOGICAL_PROCESS	RNA polyadenylation	5.3e-20	GO:0043631	GO:0043631 RNA polyadenylation
P. betacei	P8084_finalAssembly_30097	BIOLOGICAL_PROCESS	proteolysis	4e-40	GO:0006508	GO:0006508 proteolysis
P. betacei	P8084_finalAssembly_17476	BIOLOGICAL_PROCESS	lipid metabolic process	8.9e-17	GO:0006629	GO:0006629 lipid metabolic process
P. betacei	P8084_finalAssembly_28298_slice_M329	BIOLOGICAL_PROCESS	regulation of phosphoprotein phosphatase activity	2e-16	GO:0043666	GO:0043666 regulation of phosphoprotein phosphatase activity
P. betacei	P8084_finalAssembly_20066	BIOLOGICAL_PROCESS	carbohydrate metabolic process	5.3e-60	GO:0005975	GO:0005975 carbohydrate metabolic process
P. betacei	P8084_finalAssembly_2590_slice_M302	BIOLOGICAL_PROCESS	iron-sulfur cluster assembly	8.6e-26	GO:0016226	GO:0016226 iron-sulfur cluster assembly
P. betacei	P8084_finalAssembly_27471_slice_M119	BIOLOGICAL_PROCESS	proteolysis	1e-11	GO:0006508	GO:0006508 proteolysis
P. betacei	P8084_finalAssembly_38621_slice_M738	BIOLOGICAL_PROCESS	proteolysis	2.2e-12	GO:0006508	GO:0006508 proteolysis
P. betacei	P8084_finalAssembly_20165	BIOLOGICAL_PROCESS	pathogenesis	5.9e-30	GO:0009405	GO:0009405 pathogenesis
P. betacei	P8084_finalAssembly_7041_slice_M417	BIOLOGICAL_PROCESS	mismatch repair	8.1e-31	GO:0006298	GO:0006298 mismatch repair
P. betacei	P8084_finalAssembly_11186	BIOLOGICAL_PROCESS	carbohydrate metabolic process	3.7e-07	GO:0005975	GO:0005975 carbohydrate metabolic process
P. betacei	P8084_finalAssembly_441	BIOLOGICAL_PROCESS	lipid metabolic process	8.7e-18	GO:0006629	GO:0006629 lipid metabolic process
P. betacei	P8084_finalAssembly_27710_slice_M235	BIOLOGICAL_PROCESS	RNA 3'-end processing	1.63e-16	GO:0031123	GO:0031123 RNA 3'-end processing
P. betacei	P8084_finalAssembly_13034_slice_M649	BIOLOGICAL_PROCESS	chloride transport	2.1e-09	GO:0006821	GO:0006821 chloride transport
P. betacei	P8084_finalAssembly_13034_slice_M649	BIOLOGICAL_PROCESS	transmembrane transport	2.1e-09	GO:0055085	GO:0055085 transmembrane transport
P. betacei	P8084_finalAssembly_36526	BIOLOGICAL_PROCESS	carbohydrate metabolic process	4.5e-80	GO:0005975	GO:0005975 carbohydrate metabolic process
P. betacei	P8084_finalAssembly_5591	BIOLOGICAL_PROCESS	cell wall modification	3.5e-51	GO:0042545	GO:0042545 cell wall modification
P. betacei	P8084_finalAssembly_38621_slice_M742	BIOLOGICAL_PROCESS	proteolysis	2.1e-12	GO:0006508	GO:0006508 proteolysis
P. betacei	P8084_finalAssembly_23983	BIOLOGICAL_PROCESS	carbohydrate metabolic process	3.6e-178	GO:0005975	GO:0005975 carbohydrate metabolic process
P. betacei	P8084_finalAssembly_30272	BIOLOGICAL_PROCESS	cell wall modification	6.7e-52	GO:0042545	GO:0042545 cell wall modification
P. betacei	P8084_finalAssembly_27948_slice_M185	BIOLOGICAL_PROCESS	protein glycosylation	8.5e-23	GO:0006486	GO:0006486 protein glycosylation
P. betacei	P8084_finalAssembly_2851	BIOLOGICAL_PROCESS	proteolysis	7.1e-32	GO:0006508	GO:0006508 proteolysis
P. betacei	P8084_finalAssembly_17522	BIOLOGICAL_PROCESS	pathogenesis	1.83e-30	GO:0009405	GO:0009405 pathogenesis
P. betacei	P8084_finalAssembly_26875_slice_M378	BIOLOGICAL_PROCESS	cation transport	3.6e-22	GO:0006812	GO:0006812 cation transport
P. betacei	P8084_finalAssembly_26875_slice_M378	BIOLOGICAL_PROCESS	transmembrane transport	3.6e-22	GO:0055085	GO:0055085 transmembrane transport
P. betacei	P8084_finalAssembly_20897	BIOLOGICAL_PROCESS	carbohydrate metabolic process	9.4e-70	GO:0005975	GO:0005975 carbohydrate metabolic process
P. betacei	P8084_finalAssembly_16387_slice_M330	BIOLOGICAL_PROCESS	protein phosphorylation	1.9e-16	GO:0006468	GO:0006468 protein phosphorylation
P. betacei	P8084_finalAssembly_9333_slice_M214	BIOLOGICAL_PROCESS	protein phosphorylation	6.3e-05	GO:0006468	GO:0006468 protein phosphorylation
P. betacei	P8084_finalAssembly_6337	BIOLOGICAL_PROCESS	fatty acid biosynthetic process	3.3e-64	GO:0006633	GO:0006633 fatty acid biosynthetic process
P. betacei	P8084_finalAssembly_23688	BIOLOGICAL_PROCESS	carbohydrate catabolic process	3.4e-09	GO:0016052	GO:0016052 carbohydrate catabolic process
P. betacei	P8084_finalAssembly_32175	BIOLOGICAL_PROCESS	carbohydrate metabolic process	8.5e-75	GO:0005975	GO:0005975 carbohydrate metabolic process
P. betacei	P8084_finalAssembly_2621	BIOLOGICAL_PROCESS	carbohydrate metabolic process	2.51e-42	GO:0005975	GO:0005975 carbohydrate metabolic process
P. betacei	P8084_finalAssembly_18673_slice_M64	BIOLOGICAL_PROCESS	protein phosphorylation	1.4e-06	GO:0006468	GO:0006468 protein phosphorylation
P. betacei	P8084_finalAssembly_26828_slice_M170	BIOLOGICAL_PROCESS	protein phosphorylation	1.1e-43	GO:0006468	GO:0006468 protein phosphorylation
P. betacei	P8084_finalAssembly_2375_slice_M52	BIOLOGICAL_PROCESS	pathogenesis	1.57e-21	GO:0009405	GO:0009405 pathogenesis
P. betacei	P8084_finalAssembly_37834	BIOLOGICAL_PROCESS	oxidation-reduction process	3.7e-27	GO:0055114	GO:0055114 oxidation-reduction process
P. betacei	P8084_finalAssembly_2544_slice_M662	BIOLOGICAL_PROCESS	chloride transport	1.9e-09	GO:0006821	GO:0006821 chloride transport
P. betacei	P8084_finalAssembly_2544_slice_M662	BIOLOGICAL_PROCESS	transmembrane transport	1.9e-09	GO:0055085	GO:0055085 transmembrane transport
P. betacei	P8084_finalAssembly_1085	BIOLOGICAL_PROCESS	proteolysis	2.2e-62	GO:0006508	GO:0006508 proteolysis
P. betacei	P8084_finalAssembly_4753_slice_M337_truncated	BIOLOGICAL_PROCESS	oxidation-reduction process	2.6e-28	GO:0055114	GO:0055114 oxidation-reduction process
P. betacei	P8084_finalAssembly_38244	BIOLOGICAL_PROCESS	lipid metabolic process	3.24e-17	GO:0006629	GO:0006629 lipid metabolic process
P. betacei	P8084_finalAssembly_8229_slice_M77	BIOLOGICAL_PROCESS	protein phosphorylation	1.9e-38	GO:0006468	GO:0006468 protein phosphorylation
P. betacei	P8084_finalAssembly_8013	BIOLOGICAL_PROCESS	carbohydrate metabolic process	6.3e-130	GO:0005975	GO:0005975 carbohydrate metabolic process
P. betacei	P8084_finalAssembly_5319_slice_M161	BIOLOGICAL_PROCESS	protein phosphorylation	1.2e-11	GO:0006468	GO:0006468 protein phosphorylation
P. betacei	P8084_finalAssembly_34674_slice_M490	BIOLOGICAL_PROCESS	signal transduction	4.2e-14	GO:0007165	GO:0007165 signal transduction
P. betacei	P8084_finalAssembly_39426	BIOLOGICAL_PROCESS	proteolysis	2.1e-18	GO:0006508	GO:0006508 proteolysis
P. betacei	P8084_finalAssembly_11578_slice_M82	BIOLOGICAL_PROCESS	vesicle-mediated transport	1.1e-226	GO:0016192	GO:0016192 vesicle-mediated transport
P. betacei	P8084_finalAssembly_20224_slice_M495	BIOLOGICAL_PROCESS	proteolysis	1.4e-57	GO:0006508	GO:0006508 proteolysis
P. betacei	P8084_finalAssembly_6275_slice_M233	BIOLOGICAL_PROCESS	protein phosphorylation	1.6e-36	GO:0006468	GO:0006468 protein phosphorylation
P. betacei	P8084_finalAssembly_15371	BIOLOGICAL_PROCESS	protein phosphorylation	6.3e-38	GO:0006468	GO:0006468 protein phosphorylation
P. betacei	P8084_finalAssembly_17389_slice_M353_truncated	BIOLOGICAL_PROCESS	protein phosphorylation	5.1e-45	GO:0006468	GO:0006468 protein phosphorylation
P. betacei	P8084_finalAssembly_23395	BIOLOGICAL_PROCESS	protein glycosylation	6.3e-24	GO:0006486	GO:0006486 protein glycosylation
P. betacei	P8084_finalAssembly_40389_slice_M754_truncated	BIOLOGICAL_PROCESS	DNA repair	1.6e-97	GO:0006281	GO:0006281 DNA repair
P. betacei	P8084_finalAssembly_40389_slice_M754_truncated	BIOLOGICAL_PROCESS	telomere maintenance	1.6e-97	GO:0000723	GO:0000723 telomere maintenance
P. betacei	P8084_finalAssembly_1657_slice_M325	BIOLOGICAL_PROCESS	lipid metabolic process	3.1e-22	GO:0006629	GO:0006629 lipid metabolic process
P. betacei	P8084_finalAssembly_36577_slice_M296	BIOLOGICAL_PROCESS	protein phosphorylation	4.3e-09	GO:0006468	GO:0006468 protein phosphorylation
P. betacei	P8084_finalAssembly_474	BIOLOGICAL_PROCESS	carbohydrate metabolic process	6.4e-45	GO:0005975	GO:0005975 carbohydrate metabolic process
P. betacei	P8084_finalAssembly_16439	BIOLOGICAL_PROCESS	DNA recombination	6.5e-13	GO:0006310	GO:0006310 DNA recombination
P. betacei	P8084_finalAssembly_16439	BIOLOGICAL_PROCESS	DNA integration	6.5e-13	GO:0015074	GO:0015074 DNA integration
P. betacei	P8084_finalAssembly_60	BIOLOGICAL_PROCESS	polysaccharide catabolic process	2.2e-26	GO:0000272	GO:0000272 polysaccharide catabolic process
P. betacei	P8084_finalAssembly_20068	BIOLOGICAL_PROCESS	carbohydrate metabolic process	1.9e-37	GO:0005975	GO:0005975 carbohydrate metabolic process
P. betacei	P8084_finalAssembly_27747	BIOLOGICAL_PROCESS	carbohydrate metabolic process	5.3e-69	GO:0005975	GO:0005975 carbohydrate metabolic process
P. betacei	P8084_finalAssembly_32343	BIOLOGICAL_PROCESS	proteolysis	0.00059	GO:0006508	GO:0006508 proteolysis
P. betacei	P8084_finalAssembly_5968_slice_M519	BIOLOGICAL_PROCESS	oxidation-reduction process	2.51e-41	GO:0055114	GO:0055114 oxidation-reduction process
P. betacei	P8084_finalAssembly_35137_slice_M625	BIOLOGICAL_PROCESS	proton transmembrane transport	8.5e-41	GO:1902600	GO:1902600 proton transmembrane transport
P. betacei	P8084_finalAssembly_27951	BIOLOGICAL_PROCESS	protein glycosylation	1.2e-13	GO:0006486	GO:0006486 protein glycosylation
P. betacei	P8084_finalAssembly_21844_slice_M302	BIOLOGICAL_PROCESS	microtubule-based movement	5.4e-10	GO:0007018	GO:0007018 microtubule-based movement
P. betacei	P8084_finalAssembly_5255	BIOLOGICAL_PROCESS	oxidation-reduction process	4.9e-21	GO:0055114	GO:0055114 oxidation-reduction process
P. betacei	P8084_finalAssembly_5255	BIOLOGICAL_PROCESS	response to oxidative stress	4.9e-21	GO:0006979	GO:0006979 response to oxidative stress
P. betacei	P8084_finalAssembly_37843	BIOLOGICAL_PROCESS	protein dephosphorylation	4.3e-06	GO:0006470	GO:0006470 protein dephosphorylation
P. betacei	P8084_finalAssembly_18984_slice_M266	BIOLOGICAL_PROCESS	intracellular protein transport	2.3e-12	GO:0006886	GO:0006886 intracellular protein transport
P. betacei	P8084_finalAssembly_25594_slice_M547	BIOLOGICAL_PROCESS	microtubule-based movement	9e-30	GO:0007018	GO:0007018 microtubule-based movement
P. betacei	P8084_finalAssembly_20787	BIOLOGICAL_PROCESS	carbohydrate metabolic process	1.2e-32	GO:0005975	GO:0005975 carbohydrate metabolic process
P. betacei	P8084_finalAssembly_2420	BIOLOGICAL_PROCESS	carbohydrate metabolic process	1.57e-45	GO:0005975	GO:0005975 carbohydrate metabolic process
P. betacei	P8084_finalAssembly_6138	BIOLOGICAL_PROCESS	pathogenesis	1.2e-16	GO:0009405	GO:0009405 pathogenesis
P. betacei	P8084_finalAssembly_23342	BIOLOGICAL_PROCESS	carbohydrate metabolic process	7e-97	GO:0005975	GO:0005975 carbohydrate metabolic process
P. betacei	P8084_finalAssembly_6384	BIOLOGICAL_PROCESS	proteolysis	9.2e-56	GO:0006508	GO:0006508 proteolysis
P. betacei	P8084_finalAssembly_10914	BIOLOGICAL_PROCESS	oxidation-reduction process	5.36e-46	GO:0055114	GO:0055114 oxidation-reduction process
P. betacei	P8084_finalAssembly_34369_slice_M417	BIOLOGICAL_PROCESS	protein phosphorylation	2.1e-28	GO:0006468	GO:0006468 protein phosphorylation
P. betacei	P8084_finalAssembly_19736_slice_M34	BIOLOGICAL_PROCESS	protein glycosylation	1.6e-36	GO:0006486	GO:0006486 protein glycosylation
P. betacei	P8084_finalAssembly_19535_slice_M296_truncated	BIOLOGICAL_PROCESS	proteolysis	2.9e-51	GO:0006508	GO:0006508 proteolysis
P. betacei	P8084_finalAssembly_20531	BIOLOGICAL_PROCESS	proteolysis	9e-27	GO:0006508	GO:0006508 proteolysis
P. betacei	P8084_finalAssembly_9298_slice_M149	BIOLOGICAL_PROCESS	oxidation-reduction process	3.7e-13	GO:0055114	GO:0055114 oxidation-reduction process
P. betacei	P8084_finalAssembly_13442_slice_M114	BIOLOGICAL_PROCESS	DNA integration	3.9e-07	GO:0015074	GO:0015074 DNA integration
P. betacei	P8084_finalAssembly_13442_slice_M114	BIOLOGICAL_PROCESS	DNA recombination	3.9e-07	GO:0006310	GO:0006310 DNA recombination
P. betacei	P8084_finalAssembly_27950	BIOLOGICAL_PROCESS	protein glycosylation	3.2e-22	GO:0006486	GO:0006486 protein glycosylation
P. betacei	P8084_finalAssembly_30463_slice_M478_truncated	BIOLOGICAL_PROCESS	regulation of ARF protein signal transduction	1.83e-61	GO:0032012	GO:0032012 regulation of ARF protein signal transduction
P. betacei	P8084_finalAssembly_25594_slice_M601	BIOLOGICAL_PROCESS	microtubule-based movement	7e-30	GO:0007018	GO:0007018 microtubule-based movement
P. betacei	P8084_finalAssembly_12823_slice_M393	BIOLOGICAL_PROCESS	cell wall modification	4.3e-48	GO:0042545	GO:0042545 cell wall modification
P. betacei	P8084_finalAssembly_13918	BIOLOGICAL_PROCESS	DNA recombination	2.2e-13	GO:0006310	GO:0006310 DNA recombination
P. betacei	P8084_finalAssembly_13918	BIOLOGICAL_PROCESS	DNA integration	2.2e-13	GO:0015074	GO:0015074 DNA integration
P. betacei	P8084_finalAssembly_27015	BIOLOGICAL_PROCESS	pathogenesis	3.8e-31	GO:0009405	GO:0009405 pathogenesis
P. betacei	P8084_finalAssembly_15421	BIOLOGICAL_PROCESS	protein phosphorylation	2.2e-11	GO:0006468	GO:0006468 protein phosphorylation
P. betacei	P8084_finalAssembly_26757_slice_M319	BIOLOGICAL_PROCESS	proteolysis	7.2e-08	GO:0006508	GO:0006508 proteolysis
P. betacei	P8084_finalAssembly_6198_slice_M107	BIOLOGICAL_PROCESS	proton-transporting ATP synthase complex assembly	5.4e-14	GO:0043461	GO:0043461 proton-transporting ATP synthase complex assembly
P. betacei	P8084_finalAssembly_28511	BIOLOGICAL_PROCESS	cell redox homeostasis	1.3e-06	GO:0045454	GO:0045454 cell redox homeostasis
P. betacei	P8084_finalAssembly_27570	BIOLOGICAL_PROCESS	carbohydrate metabolic process	6.9e-21	GO:0005975	GO:0005975 carbohydrate metabolic process
P. betacei	P8084_finalAssembly_37099_slice_M227_truncated	BIOLOGICAL_PROCESS	proteolysis	5.6e-06	GO:0006508	GO:0006508 proteolysis
P. betacei	P8084_finalAssembly_34372_slice_M32	BIOLOGICAL_PROCESS	protein targeting to ER	7.4e-24	GO:0045047	GO:0045047 protein targeting to ER
P. betacei	P8084_finalAssembly_13254	BIOLOGICAL_PROCESS	carbohydrate metabolic process	1.8e-73	GO:0005975	GO:0005975 carbohydrate metabolic process
P. betacei	P8084_finalAssembly_27875	BIOLOGICAL_PROCESS	pathogenesis	1.57e-21	GO:0009405	GO:0009405 pathogenesis
P. betacei	P8084_finalAssembly_19144	BIOLOGICAL_PROCESS	proteolysis	4.9e-39	GO:0006508	GO:0006508 proteolysis
P. betacei	P8084_finalAssembly_35697	BIOLOGICAL_PROCESS	biosynthetic process	5.3e-97	GO:0009058	GO:0009058 biosynthetic process
P. betacei	P8084_finalAssembly_22538_slice_M1003	BIOLOGICAL_PROCESS	protein phosphorylation	2.3e-28	GO:0006468	GO:0006468 protein phosphorylation
P. betacei	P8084_finalAssembly_29783	BIOLOGICAL_PROCESS	proteolysis	1.6e-18	GO:0006508	GO:0006508 proteolysis
P. betacei	P8084_finalAssembly_29933	BIOLOGICAL_PROCESS	proteolysis	1e-05	GO:0006508	GO:0006508 proteolysis
P. betacei	P8084_finalAssembly_7041_slice_M424	BIOLOGICAL_PROCESS	mismatch repair	2.4e-26	GO:0006298	GO:0006298 mismatch repair
P. betacei	P8084_finalAssembly_38535	BIOLOGICAL_PROCESS	protein phosphorylation	7.4e-50	GO:0006468	GO:0006468 protein phosphorylation
P. betacei	P8084_finalAssembly_24111	BIOLOGICAL_PROCESS	proteolysis	7.1e-23	GO:0006508	GO:0006508 proteolysis
P. betacei	P8084_finalAssembly_11809_truncated_slice_M243_truncated	BIOLOGICAL_PROCESS	oxidation-reduction process	2.3e-38	GO:0055114	GO:0055114 oxidation-reduction process
P. betacei	P8084_finalAssembly_20895	BIOLOGICAL_PROCESS	carbohydrate metabolic process	6.3e-67	GO:0005975	GO:0005975 carbohydrate metabolic process
P. betacei	P8084_finalAssembly_17665	BIOLOGICAL_PROCESS	protein folding	1.23e-12	GO:0006457	GO:0006457 protein folding
P. betacei	P8084_finalAssembly_4048	BIOLOGICAL_PROCESS	(1->6)-beta-D-glucan biosynthetic process	4.1e-62	GO:0006078	GO:0006078 (1->6)-beta-D-glucan biosynthetic process
P. betacei	P8084_finalAssembly_26864_slice_M133	BIOLOGICAL_PROCESS	pathogenesis	4.5e-07	GO:0009405	GO:0009405 pathogenesis
P. betacei	P8084_finalAssembly_5597	BIOLOGICAL_PROCESS	cell wall modification	5e-49	GO:0042545	GO:0042545 cell wall modification
P. betacei	P8084_finalAssembly_11412_slice_M206	BIOLOGICAL_PROCESS	oxidation-reduction process	2.5e-25	GO:0055114	GO:0055114 oxidation-reduction process
P. betacei	P8084_finalAssembly_28298_slice_M354	BIOLOGICAL_PROCESS	regulation of phosphoprotein phosphatase activity	2.4e-16	GO:0043666	GO:0043666 regulation of phosphoprotein phosphatase activity
P. betacei	P8084_finalAssembly_21905_slice_M1039	BIOLOGICAL_PROCESS	DNA repair	1.5e-119	GO:0006281	GO:0006281 DNA repair
P. betacei	P8084_finalAssembly_21905_slice_M1039	BIOLOGICAL_PROCESS	telomere maintenance	1.5e-119	GO:0000723	GO:0000723 telomere maintenance
P. betacei	P8084_finalAssembly_20902	BIOLOGICAL_PROCESS	carbohydrate metabolic process	2.2e-66	GO:0005975	GO:0005975 carbohydrate metabolic process
P. betacei	P8084_finalAssembly_17253_truncated_slice_M343_truncated	BIOLOGICAL_PROCESS	intracellular protein transport	2.1e-06	GO:0006886	GO:0006886 intracellular protein transport
P. betacei	P8084_finalAssembly_17253_truncated_slice_M343_truncated	BIOLOGICAL_PROCESS	vesicle-mediated transport	2.1e-06	GO:0016192	GO:0016192 vesicle-mediated transport
P. betacei	P8084_finalAssembly_25435_slice_M726	BIOLOGICAL_PROCESS	transmembrane transport	3.7e-12	GO:0055085	GO:0055085 transmembrane transport
P. betacei	P8084_finalAssembly_31311	BIOLOGICAL_PROCESS	proteolysis	3.5e-09	GO:0006508	GO:0006508 proteolysis
P. betacei	P8084_finalAssembly_5030_slice_M46	BIOLOGICAL_PROCESS	cell redox homeostasis	3e-15	GO:0045454	GO:0045454 cell redox homeostasis
P. betacei	P8084_finalAssembly_17253_truncated_slice_M348_truncated	BIOLOGICAL_PROCESS	intracellular protein transport	4.05e-71	GO:0006886	GO:0006886 intracellular protein transport
P. betacei	P8084_finalAssembly_17253_truncated_slice_M348_truncated	BIOLOGICAL_PROCESS	vesicle-mediated transport	4.05e-71	GO:0016192	GO:0016192 vesicle-mediated transport
P. betacei	P8084_finalAssembly_13939_slice_M429_truncated	BIOLOGICAL_PROCESS	cyclic nucleotide biosynthetic process	2e-08	GO:0009190	GO:0009190 cyclic nucleotide biosynthetic process
P. betacei	P8084_finalAssembly_13939_slice_M429_truncated	BIOLOGICAL_PROCESS	intracellular signal transduction	2e-08	GO:0035556	GO:0035556 intracellular signal transduction
P. betacei	P8084_finalAssembly_20680_slice_M1144	BIOLOGICAL_PROCESS	DNA repair	1.8e-119	GO:0006281	GO:0006281 DNA repair
P. betacei	P8084_finalAssembly_20680_slice_M1144	BIOLOGICAL_PROCESS	telomere maintenance	1.8e-119	GO:0000723	GO:0000723 telomere maintenance
P. betacei	P8084_finalAssembly_15620_slice_M487	BIOLOGICAL_PROCESS	protein glycosylation	4.7e-34	GO:0006486	GO:0006486 protein glycosylation
P. betacei	P8084_finalAssembly_31994	BIOLOGICAL_PROCESS	pathogenesis	1.7e-07	GO:0009405	GO:0009405 pathogenesis
P. betacei	P8084_finalAssembly_39457	BIOLOGICAL_PROCESS	carbohydrate metabolic process	7.3e-10	GO:0005975	GO:0005975 carbohydrate metabolic process
P. betacei	P8084_finalAssembly_28441	BIOLOGICAL_PROCESS	DNA catabolic process	3.2e-34	GO:0006308	GO:0006308 DNA catabolic process
P. betacei	P8084_finalAssembly_559_slice_M654	BIOLOGICAL_PROCESS	protein phosphorylation	1.1e-13	GO:0006468	GO:0006468 protein phosphorylation
P. betacei	P8084_finalAssembly_31939_slice_M231	BIOLOGICAL_PROCESS	protein phosphorylation	4.6e-40	GO:0006468	GO:0006468 protein phosphorylation
P. betacei	P8084_finalAssembly_19446_slice_M435	BIOLOGICAL_PROCESS	protein phosphorylation	6.5e-18	GO:0006468	GO:0006468 protein phosphorylation
P. betacei	P8084_finalAssembly_28232	BIOLOGICAL_PROCESS	carbohydrate metabolic process	3.4e-17	GO:0005975	GO:0005975 carbohydrate metabolic process
P. betacei	P8084_finalAssembly_11058	BIOLOGICAL_PROCESS	carbohydrate metabolic process	2.1e-72	GO:0005975	GO:0005975 carbohydrate metabolic process
P. betacei	P8084_finalAssembly_14480_slice_M468	BIOLOGICAL_PROCESS	autophagy	5.5e-42	GO:0006914	GO:0006914 autophagy
P. betacei	P8084_finalAssembly_35097	BIOLOGICAL_PROCESS	response to oxidative stress	1.18e-103	GO:0006979	GO:0006979 response to oxidative stress
P. betacei	P8084_finalAssembly_35097	BIOLOGICAL_PROCESS	oxidation-reduction process	1.18e-103	GO:0055114	GO:0055114 oxidation-reduction process
P. betacei	P8084_finalAssembly_13219	BIOLOGICAL_PROCESS	translation	8.7e-46	GO:0006412	GO:0006412 translation
P. betacei	P8084_finalAssembly_21811	BIOLOGICAL_PROCESS	protein peptidyl-prolyl isomerization	3.5e-39	GO:0000413	GO:0000413 protein peptidyl-prolyl isomerization
P. betacei	P8084_finalAssembly_19958_slice_M171	BIOLOGICAL_PROCESS	DNA replication initiation	1e-35	GO:0006270	GO:0006270 DNA replication initiation
P. betacei	P8084_finalAssembly_32171_slice_M50	BIOLOGICAL_PROCESS	carbohydrate metabolic process	3.2e-70	GO:0005975	GO:0005975 carbohydrate metabolic process
P. betacei	P8084_finalAssembly_7578	BIOLOGICAL_PROCESS	Golgi vesicle transport	7.3e-24	GO:0048193	GO:0048193 Golgi vesicle transport
P. betacei	P8084_finalAssembly_22828	BIOLOGICAL_PROCESS	protein phosphorylation	3e-10	GO:0006468	GO:0006468 protein phosphorylation
P. betacei	P8084_finalAssembly_23405_slice_M21	BIOLOGICAL_PROCESS	protein glycosylation	8.2e-28	GO:0006486	GO:0006486 protein glycosylation
P. betacei	P8084_finalAssembly_30825_slice_M94	BIOLOGICAL_PROCESS	protein phosphorylation	1.6e-41	GO:0006468	GO:0006468 protein phosphorylation
P. betacei	P8084_finalAssembly_36940	BIOLOGICAL_PROCESS	proteolysis	1.5e-12	GO:0006508	GO:0006508 proteolysis
P. betacei	P8084_finalAssembly_24694	BIOLOGICAL_PROCESS	proteolysis	1.9e-52	GO:0006508	GO:0006508 proteolysis
P. betacei	P8084_finalAssembly_26024	BIOLOGICAL_PROCESS	polysaccharide catabolic process	3.6e-27	GO:0000272	GO:0000272 polysaccharide catabolic process
P. betacei	P8084_finalAssembly_28001_slice_M92	BIOLOGICAL_PROCESS	proteolysis	9.6e-05	GO:0006508	GO:0006508 proteolysis
P. betacei	P8084_finalAssembly_31729	BIOLOGICAL_PROCESS	pathogenesis	7.3e-07	GO:0009405	GO:0009405 pathogenesis
P. betacei	P8084_finalAssembly_9477	BIOLOGICAL_PROCESS	pathogenesis	7.8e-25	GO:0009405	GO:0009405 pathogenesis
P. betacei	P8084_finalAssembly_21148_slice_M546	BIOLOGICAL_PROCESS	proteolysis	3.1e-07	GO:0006508	GO:0006508 proteolysis
P. betacei	P8084_finalAssembly_17896_slice_M750_truncated	BIOLOGICAL_PROCESS	DNA repair	8.1e-97	GO:0006281	GO:0006281 DNA repair
P. betacei	P8084_finalAssembly_17896_slice_M750_truncated	BIOLOGICAL_PROCESS	telomere maintenance	8.1e-97	GO:0000723	GO:0000723 telomere maintenance
P. betacei	P8084_finalAssembly_13251	BIOLOGICAL_PROCESS	carbohydrate metabolic process	6.9e-66	GO:0005975	GO:0005975 carbohydrate metabolic process
P. betacei	P8084_finalAssembly_21990	BIOLOGICAL_PROCESS	carbohydrate metabolic process	1.8e-08	GO:0005975	GO:0005975 carbohydrate metabolic process
P. betacei	P8084_finalAssembly_27422_slice_M77	BIOLOGICAL_PROCESS	oxidation-reduction process	5e-35	GO:0055114	GO:0055114 oxidation-reduction process
P. betacei	P8084_finalAssembly_14255_slice_M382_truncated	BIOLOGICAL_PROCESS	nucleobase-containing compound metabolic process	7.1e-06	GO:0006139	GO:0006139 nucleobase-containing compound metabolic process
P. betacei	P8084_finalAssembly_27757_slice_M110	BIOLOGICAL_PROCESS	carbohydrate metabolic process	4e-24	GO:0005975	GO:0005975 carbohydrate metabolic process
P. betacei	P8084_finalAssembly_3746_slice_M554	BIOLOGICAL_PROCESS	oxidation-reduction process	2.72e-35	GO:0055114	GO:0055114 oxidation-reduction process
P. betacei	P8084_finalAssembly_1484	BIOLOGICAL_PROCESS	carbohydrate metabolic process	2.5e-08	GO:0005975	GO:0005975 carbohydrate metabolic process
P. betacei	P8084_finalAssembly_30530	BIOLOGICAL_PROCESS	pathogenesis	7.9e-25	GO:0009405	GO:0009405 pathogenesis
P. betacei	P8084_finalAssembly_1402	BIOLOGICAL_PROCESS	regulation of transcription by RNA polymerase II	5.2e-12	GO:0006357	GO:0006357 regulation of transcription by RNA polymerase II
P. betacei	P8084_finalAssembly_1763	BIOLOGICAL_PROCESS	protein glycosylation	1.4e-33	GO:0006486	GO:0006486 protein glycosylation
P. betacei	P8084_finalAssembly_26633	BIOLOGICAL_PROCESS	proteolysis	6.9e-36	GO:0006508	GO:0006508 proteolysis
P. betacei	P8084_finalAssembly_24698	BIOLOGICAL_PROCESS	proteolysis	4.1e-06	GO:0006508	GO:0006508 proteolysis
P. betacei	P8084_finalAssembly_8366	BIOLOGICAL_PROCESS	cellulose catabolic process	9.9e-42	GO:0030245	GO:0030245 cellulose catabolic process
P. betacei	P8084_finalAssembly_21861_slice_M521	BIOLOGICAL_PROCESS	protein phosphorylation	1.2e-09	GO:0006468	GO:0006468 protein phosphorylation
P. betacei	P8084_finalAssembly_29929	BIOLOGICAL_PROCESS	proteolysis	6.9e-07	GO:0006508	GO:0006508 proteolysis
P. betacei	P8084_finalAssembly_35321_slice_M224	BIOLOGICAL_PROCESS	protein phosphorylation	1.2e-11	GO:0006468	GO:0006468 protein phosphorylation
P. betacei	P8084_finalAssembly_12592	BIOLOGICAL_PROCESS	protein glycosylation	1.5e-20	GO:0006486	GO:0006486 protein glycosylation
P. betacei	P8084_finalAssembly_35175_slice_M167	BIOLOGICAL_PROCESS	carbohydrate metabolic process	1.8e-50	GO:0005975	GO:0005975 carbohydrate metabolic process
P. betacei	P8084_finalAssembly_31226_slice_M124_truncated	BIOLOGICAL_PROCESS	proteolysis	4.7e-53	GO:0006508	GO:0006508 proteolysis
P. betacei	P8084_finalAssembly_5835_slice_M142_truncated	BIOLOGICAL_PROCESS	ribosome biogenesis	8.1e-29	GO:0042254	GO:0042254 ribosome biogenesis
P. betacei	P8084_finalAssembly_31967_slice_M256	BIOLOGICAL_PROCESS	phosphatidylinositol metabolic process	6.8e-39	GO:0046488	GO:0046488 phosphatidylinositol metabolic process
P. betacei	P8084_finalAssembly_21360	BIOLOGICAL_PROCESS	carbohydrate metabolic process	6.67e-35	GO:0005975	GO:0005975 carbohydrate metabolic process
P. betacei	P8084_finalAssembly_20887	BIOLOGICAL_PROCESS	carbohydrate metabolic process	2.1e-70	GO:0005975	GO:0005975 carbohydrate metabolic process
P. betacei	P8084_finalAssembly_25121_slice_M194	BIOLOGICAL_PROCESS	vesicle-mediated transport	4.3e-30	GO:0016192	GO:0016192 vesicle-mediated transport
P. betacei	P8084_finalAssembly_25121_slice_M194	BIOLOGICAL_PROCESS	vesicle docking involved in exocytosis	4.3e-30	GO:0006904	GO:0006904 vesicle docking involved in exocytosis
P. betacei	P8084_finalAssembly_15918	BIOLOGICAL_PROCESS	carbohydrate metabolic process	1.8e-100	GO:0005975	GO:0005975 carbohydrate metabolic process
P. betacei	P8084_finalAssembly_27757_slice_M89	BIOLOGICAL_PROCESS	carbohydrate metabolic process	5.2e-24	GO:0005975	GO:0005975 carbohydrate metabolic process
P. betacei	P8084_finalAssembly_39843_slice_M579	BIOLOGICAL_PROCESS	(1->6)-beta-D-glucan biosynthetic process	5.4e-23	GO:0006078	GO:0006078 (1->6)-beta-D-glucan biosynthetic process
P. betacei	P8084_finalAssembly_5600	BIOLOGICAL_PROCESS	cell wall modification	6.7e-33	GO:0042545	GO:0042545 cell wall modification
P. betacei	P8084_finalAssembly_2697	BIOLOGICAL_PROCESS	protein glycosylation	4.8e-08	GO:0006486	GO:0006486 protein glycosylation
P. betacei	P8084_finalAssembly_4823_slice_M1144	BIOLOGICAL_PROCESS	DNA repair	1.6e-120	GO:0006281	GO:0006281 DNA repair
P. betacei	P8084_finalAssembly_4823_slice_M1144	BIOLOGICAL_PROCESS	telomere maintenance	1.6e-120	GO:0000723	GO:0000723 telomere maintenance
P. betacei	P8084_finalAssembly_24481	BIOLOGICAL_PROCESS	protein phosphorylation	1e-06	GO:0006468	GO:0006468 protein phosphorylation
P. betacei	P8084_finalAssembly_21711	BIOLOGICAL_PROCESS	polysaccharide catabolic process	3.1e-27	GO:0000272	GO:0000272 polysaccharide catabolic process
P. betacei	P8084_finalAssembly_21287_slice_M403	BIOLOGICAL_PROCESS	oxidation-reduction process	1.1e-22	GO:0055114	GO:0055114 oxidation-reduction process
P. betacei	P8084_finalAssembly_10060_slice_M146	BIOLOGICAL_PROCESS	oxidation-reduction process	2.75e-15	GO:0055114	GO:0055114 oxidation-reduction process
P. betacei	P8084_finalAssembly_14061_slice_M143	BIOLOGICAL_PROCESS	oxidation-reduction process	9.5e-26	GO:0055114	GO:0055114 oxidation-reduction process
P. betacei	P8084_finalAssembly_27141_slice_M525	BIOLOGICAL_PROCESS	oxidation-reduction process	1.57e-27	GO:0055114	GO:0055114 oxidation-reduction process
P. betacei	P8084_finalAssembly_26844_slice_M19	BIOLOGICAL_PROCESS	protein phosphorylation	5.8e-13	GO:0006468	GO:0006468 protein phosphorylation
P. betacei	P8084_finalAssembly_5224_slice_M255	BIOLOGICAL_PROCESS	cyclic nucleotide biosynthetic process	0.00017	GO:0009190	GO:0009190 cyclic nucleotide biosynthetic process
P. betacei	P8084_finalAssembly_5224_slice_M255	BIOLOGICAL_PROCESS	intracellular signal transduction	0.00017	GO:0035556	GO:0035556 intracellular signal transduction
P. betacei	P8084_finalAssembly_8360	BIOLOGICAL_PROCESS	cellulose catabolic process	1.4e-22	GO:0030245	GO:0030245 cellulose catabolic process
P. betacei	P8084_finalAssembly_35325	BIOLOGICAL_PROCESS	nucleobase-containing compound metabolic process	7.7e-29	GO:0006139	GO:0006139 nucleobase-containing compound metabolic process
P. betacei	P8084_finalAssembly_22126	BIOLOGICAL_PROCESS	carbohydrate metabolic process	4.5e-07	GO:0005975	GO:0005975 carbohydrate metabolic process
P. betacei	P8084_finalAssembly_13033_slice_M472_truncated	BIOLOGICAL_PROCESS	cellular protein modification process	6.5e-16	GO:0006464	GO:0006464 cellular protein modification process
P. betacei	P8084_finalAssembly_13033_slice_M472_truncated	BIOLOGICAL_PROCESS	protein transport	6.5e-16	GO:0015031	GO:0015031 protein transport
P. betacei	P8084_finalAssembly_2544_slice_M649	BIOLOGICAL_PROCESS	chloride transport	5.3e-10	GO:0006821	GO:0006821 chloride transport
P. betacei	P8084_finalAssembly_2544_slice_M649	BIOLOGICAL_PROCESS	transmembrane transport	5.3e-10	GO:0055085	GO:0055085 transmembrane transport
P. betacei	P8084_finalAssembly_11609	BIOLOGICAL_PROCESS	carbohydrate metabolic process	7.2e-32	GO:0005975	GO:0005975 carbohydrate metabolic process
P. betacei	P8084_finalAssembly_32615_slice_M725	BIOLOGICAL_PROCESS	proteolysis	6.9e-38	GO:0006508	GO:0006508 proteolysis
P. betacei	P8084_finalAssembly_31800	BIOLOGICAL_PROCESS	proteolysis	6.2e-05	GO:0006508	GO:0006508 proteolysis
P. betacei	P8084_finalAssembly_35475	BIOLOGICAL_PROCESS	carbohydrate metabolic process	2.6e-74	GO:0005975	GO:0005975 carbohydrate metabolic process
P. betacei	P8084_finalAssembly_12303	BIOLOGICAL_PROCESS	(1->6)-beta-D-glucan biosynthetic process	1.2e-14	GO:0006078	GO:0006078 (1->6)-beta-D-glucan biosynthetic process
P. betacei	P8084_finalAssembly_28001_slice_M88	BIOLOGICAL_PROCESS	proteolysis	9.9e-05	GO:0006508	GO:0006508 proteolysis
P. betacei	P8084_finalAssembly_2421	BIOLOGICAL_PROCESS	pathogenesis	1.1e-12	GO:0009405	GO:0009405 pathogenesis
P. betacei	P8084_finalAssembly_11079	BIOLOGICAL_PROCESS	carbohydrate metabolic process	4.4e-13	GO:0005975	GO:0005975 carbohydrate metabolic process
P. betacei	P8084_finalAssembly_16616_slice_M197	BIOLOGICAL_PROCESS	lipid metabolic process	1.1e-72	GO:0006629	GO:0006629 lipid metabolic process
P. betacei	P8084_finalAssembly_40370	BIOLOGICAL_PROCESS	carbohydrate metabolic process	1.9e-63	GO:0005975	GO:0005975 carbohydrate metabolic process
P. betacei	P8084_finalAssembly_23377	BIOLOGICAL_PROCESS	carbohydrate metabolic process	1.4e-93	GO:0005975	GO:0005975 carbohydrate metabolic process
P. betacei	P8084_finalAssembly_27948_slice_M145	BIOLOGICAL_PROCESS	protein glycosylation	8e-23	GO:0006486	GO:0006486 protein glycosylation
P. betacei	P8084_finalAssembly_700_slice_M123	BIOLOGICAL_PROCESS	protein phosphorylation	1.7e-30	GO:0006468	GO:0006468 protein phosphorylation
P. betacei	P8084_finalAssembly_10891	BIOLOGICAL_PROCESS	pathogenesis	1.31e-17	GO:0009405	GO:0009405 pathogenesis
P. betacei	P8084_finalAssembly_20500	BIOLOGICAL_PROCESS	proteolysis	1.7e-60	GO:0006508	GO:0006508 proteolysis
P. betacei	P8084_finalAssembly_8991	BIOLOGICAL_PROCESS	polysaccharide catabolic process	2.3e-38	GO:0000272	GO:0000272 polysaccharide catabolic process
P. betacei	P8084_finalAssembly_7233_slice_M1039_truncated	BIOLOGICAL_PROCESS	DNA repair	1e-98	GO:0006281	GO:0006281 DNA repair
P. betacei	P8084_finalAssembly_7233_slice_M1039_truncated	BIOLOGICAL_PROCESS	telomere maintenance	1e-98	GO:0000723	GO:0000723 telomere maintenance
P. cactorum	P_cactorum_10300_13978	BIOLOGICAL_PROCESS	pathogenesis	4.9e-38	GO:0009405	GO:0009405 pathogenesis
P. cactorum	P_cactorum_10300_15503	BIOLOGICAL_PROCESS	proteolysis	1.2e-96	GO:0006508	GO:0006508 proteolysis
P. cactorum	P_cactorum_10300_13372	BIOLOGICAL_PROCESS	oxidation-reduction process	2.6e-12	GO:0055114	GO:0055114 oxidation-reduction process
P. cactorum	P_cactorum_10300_17131	BIOLOGICAL_PROCESS	cell wall modification	1.4e-48	GO:0042545	GO:0042545 cell wall modification
P. cactorum	P_cactorum_10300_1565_slice_M336_truncated	BIOLOGICAL_PROCESS	protein phosphorylation	1.3e-15	GO:0006468	GO:0006468 protein phosphorylation
P. cactorum	P_cactorum_10300_7632_truncated_slice_M30	BIOLOGICAL_PROCESS	protein glycosylation	5.6e-29	GO:0006486	GO:0006486 protein glycosylation
P. cactorum	P_cactorum_10300_12218_slice_M516	BIOLOGICAL_PROCESS	mismatch repair	1.3e-64	GO:0006298	GO:0006298 mismatch repair
P. cactorum	P_cactorum_10300_16968	BIOLOGICAL_PROCESS	pathogenesis	2e-08	GO:0009405	GO:0009405 pathogenesis
P. cactorum	P_cactorum_10300_17948_truncated_slice_M289	BIOLOGICAL_PROCESS	glucose metabolic process	3e-53	GO:0006006	GO:0006006 glucose metabolic process
P. cactorum	P_cactorum_10300_17948_truncated_slice_M289	BIOLOGICAL_PROCESS	oxidation-reduction process	3e-53	GO:0055114	GO:0055114 oxidation-reduction process
P. cactorum	P_cactorum_10300_7971_slice_M509	BIOLOGICAL_PROCESS	RNA metabolic process	3.5e-14	GO:0016070	GO:0016070 RNA metabolic process
P. cactorum	P_cactorum_10300_3923_truncated	BIOLOGICAL_PROCESS	carbohydrate metabolic process	2.64e-09	GO:0005975	GO:0005975 carbohydrate metabolic process
P. cactorum	P_cactorum_10300_10884	BIOLOGICAL_PROCESS	carbohydrate metabolic process	1.6e-08	GO:0005975	GO:0005975 carbohydrate metabolic process
P. cactorum	P_cactorum_10300_2128_truncated_slice_M25	BIOLOGICAL_PROCESS	proteolysis	1.5e-100	GO:0006508	GO:0006508 proteolysis
P. cactorum	P_cactorum_10300_18259	BIOLOGICAL_PROCESS	proteolysis	1.3e-50	GO:0006508	GO:0006508 proteolysis
P. cactorum	P_cactorum_10300_8382_truncated_slice_M55	BIOLOGICAL_PROCESS	proteolysis	5.8e-67	GO:0006508	GO:0006508 proteolysis
P. cactorum	P_cactorum_10300_13627	BIOLOGICAL_PROCESS	carbohydrate metabolic process	3.7e-73	GO:0005975	GO:0005975 carbohydrate metabolic process
P. cactorum	P_cactorum_10300_19100_truncated	BIOLOGICAL_PROCESS	carbohydrate metabolic process	6.2e-97	GO:0005975	GO:0005975 carbohydrate metabolic process
P. cactorum	P_cactorum_10300_11265_slice_M575	BIOLOGICAL_PROCESS	lipid metabolic process	3.8e-30	GO:0006629	GO:0006629 lipid metabolic process
P. cactorum	P_cactorum_10300_7797_truncated	BIOLOGICAL_PROCESS	proteolysis	1.7e-68	GO:0006508	GO:0006508 proteolysis
P. cactorum	P_cactorum_10300_7797_truncated	BIOLOGICAL_PROCESS	cell adhesion	1.7e-68	GO:0007155	GO:0007155 cell adhesion
P. cactorum	P_cactorum_10300_3170	BIOLOGICAL_PROCESS	carbohydrate metabolic process	6.3e-70	GO:0005975	GO:0005975 carbohydrate metabolic process
P. cactorum	P_cactorum_10300_12671_slice_M191_truncated	BIOLOGICAL_PROCESS	microtubule-based movement	1.5e-50	GO:0007018	GO:0007018 microtubule-based movement
P. cactorum	P_cactorum_10300_15670	BIOLOGICAL_PROCESS	carbohydrate metabolic process	1.4e-53	GO:0005975	GO:0005975 carbohydrate metabolic process
P. cactorum	P_cactorum_10300_16172_slice_M687	BIOLOGICAL_PROCESS	signal transduction	9.6e-32	GO:0007165	GO:0007165 signal transduction
P. cactorum	P_cactorum_10300_14814_slice_M525	BIOLOGICAL_PROCESS	oxidation-reduction process	2.3e-35	GO:0055114	GO:0055114 oxidation-reduction process
P. cactorum	P_cactorum_10300_3066	BIOLOGICAL_PROCESS	nitrate assimilation	2.09e-39	GO:0042128	GO:0042128 nitrate assimilation
P. cactorum	P_cactorum_10300_10919_truncated	BIOLOGICAL_PROCESS	protein N-linked glycosylation via asparagine	1.5e-116	GO:0018279	GO:0018279 protein N-linked glycosylation via asparagine
P. cactorum	P_cactorum_10300_14589_truncated	BIOLOGICAL_PROCESS	proteolysis	2.7e-120	GO:0006508	GO:0006508 proteolysis
P. cactorum	P_cactorum_10300_9417_slice_M48_truncated	BIOLOGICAL_PROCESS	(1->6)-beta-D-glucan biosynthetic process	2.1e-43	GO:0006078	GO:0006078 (1->6)-beta-D-glucan biosynthetic process
P. cactorum	P_cactorum_10300_5586_slice_M309	BIOLOGICAL_PROCESS	protein phosphorylation	7.5e-11	GO:0006468	GO:0006468 protein phosphorylation
P. cactorum	P_cactorum_10300_15967_truncated	BIOLOGICAL_PROCESS	carbohydrate metabolic process	3.2e-32	GO:0005975	GO:0005975 carbohydrate metabolic process
P. cactorum	P_cactorum_10300_14814_slice_M522	BIOLOGICAL_PROCESS	oxidation-reduction process	1.05e-35	GO:0055114	GO:0055114 oxidation-reduction process
P. cactorum	P_cactorum_10300_12094	BIOLOGICAL_PROCESS	carbohydrate metabolic process	1.1e-23	GO:0005975	GO:0005975 carbohydrate metabolic process
P. cactorum	P_cactorum_10300_20765_slice_M35_truncated	BIOLOGICAL_PROCESS	protein glycosylation	1.2e-35	GO:0006486	GO:0006486 protein glycosylation
P. cactorum	P_cactorum_10300_3037_truncated	BIOLOGICAL_PROCESS	cell redox homeostasis	9.8e-07	GO:0045454	GO:0045454 cell redox homeostasis
P. cactorum	P_cactorum_10300_20095	BIOLOGICAL_PROCESS	superoxide metabolic process	3.56e-07	GO:0006801	GO:0006801 superoxide metabolic process
P. cactorum	P_cactorum_10300_2657	BIOLOGICAL_PROCESS	pathogenesis	1.06e-15	GO:0009405	GO:0009405 pathogenesis
P. cactorum	P_cactorum_10300_7585_slice_M113	BIOLOGICAL_PROCESS	DNA recombination	5.1e-13	GO:0006310	GO:0006310 DNA recombination
P. cactorum	P_cactorum_10300_7585_slice_M113	BIOLOGICAL_PROCESS	DNA integration	5.1e-13	GO:0015074	GO:0015074 DNA integration
P. cactorum	P_cactorum_10300_12242	BIOLOGICAL_PROCESS	lipid metabolic process	3.4e-19	GO:0006629	GO:0006629 lipid metabolic process
P. cactorum	P_cactorum_10300_8801_slice_M36_truncated	BIOLOGICAL_PROCESS	RNA processing	2.4e-28	GO:0006396	GO:0006396 RNA processing
P. cactorum	P_cactorum_10300_13485_slice_M175	BIOLOGICAL_PROCESS	oxidation-reduction process	2.6e-15	GO:0055114	GO:0055114 oxidation-reduction process
P. cactorum	P_cactorum_10300_4095_truncated	BIOLOGICAL_PROCESS	negative regulation of centrosome duplication	1.7e-22	GO:0010826	GO:0010826 negative regulation of centrosome duplication
P. cactorum	P_cactorum_10300_4095_truncated	BIOLOGICAL_PROCESS	cilium assembly	1.7e-22	GO:0060271	GO:0060271 cilium assembly
P. cactorum	P_cactorum_10300_9419_truncated	BIOLOGICAL_PROCESS	(1->6)-beta-D-glucan biosynthetic process	5.9e-42	GO:0006078	GO:0006078 (1->6)-beta-D-glucan biosynthetic process
P. cactorum	P_cactorum_10300_13313_slice_M158	BIOLOGICAL_PROCESS	oxidation-reduction process	3.1e-21	GO:0055114	GO:0055114 oxidation-reduction process
P. cactorum	P_cactorum_10300_21487_truncated	BIOLOGICAL_PROCESS	attachment of GPI anchor to protein	2.2e-83	GO:0016255	GO:0016255 attachment of GPI anchor to protein
P. cactorum	P_cactorum_10300_7534_slice_M72	BIOLOGICAL_PROCESS	regulation of transcription, DNA-templated	1.1e-27	GO:0006355	GO:0006355 regulation of transcription, DNA-templated
P. cactorum	P_cactorum_10300_14473	BIOLOGICAL_PROCESS	cell wall modification	1.2e-45	GO:0042545	GO:0042545 cell wall modification
P. cactorum	P_cactorum_10300_13765_slice_M171	BIOLOGICAL_PROCESS	oxidation-reduction process	1.5e-41	GO:0055114	GO:0055114 oxidation-reduction process
P. cactorum	P_cactorum_10300_15879	BIOLOGICAL_PROCESS	proteolysis	4e-08	GO:0006508	GO:0006508 proteolysis
P. cactorum	P_cactorum_10300_14143_slice_M375	BIOLOGICAL_PROCESS	protein phosphorylation	2.9e-38	GO:0006468	GO:0006468 protein phosphorylation
P. cactorum	P_cactorum_10300_19639_slice_M647	BIOLOGICAL_PROCESS	protein transport	1.8e-59	GO:0015031	GO:0015031 protein transport
P. cactorum	P_cactorum_10300_19639_slice_M647	BIOLOGICAL_PROCESS	retrograde transport, endosome to Golgi	1.8e-59	GO:0042147	GO:0042147 retrograde transport, endosome to Golgi
P. cactorum	P_cactorum_10300_6608_slice_M318	BIOLOGICAL_PROCESS	lipid metabolic process	1.1e-23	GO:0006629	GO:0006629 lipid metabolic process
P. cactorum	P_cactorum_10300_16382	BIOLOGICAL_PROCESS	carbohydrate metabolic process	7.5e-69	GO:0005975	GO:0005975 carbohydrate metabolic process
P. cactorum	P_cactorum_10300_6500_slice_M299	BIOLOGICAL_PROCESS	proteolysis	6.4e-16	GO:0006508	GO:0006508 proteolysis
P. cactorum	P_cactorum_10300_6502	BIOLOGICAL_PROCESS	cell wall modification	4.3e-45	GO:0042545	GO:0042545 cell wall modification
P. cactorum	P_cactorum_10300_13637	BIOLOGICAL_PROCESS	carbohydrate metabolic process	9.5e-71	GO:0005975	GO:0005975 carbohydrate metabolic process
P. cactorum	P_cactorum_10300_4285_slice_M292	BIOLOGICAL_PROCESS	cellular protein modification process	5.3e-20	GO:0006464	GO:0006464 cellular protein modification process
P. cactorum	P_cactorum_10300_11550_truncated	BIOLOGICAL_PROCESS	carbohydrate metabolic process	6.3e-10	GO:0005975	GO:0005975 carbohydrate metabolic process
P. cactorum	P_cactorum_10300_1485_truncated	BIOLOGICAL_PROCESS	carbohydrate metabolic process	2.9e-85	GO:0005975	GO:0005975 carbohydrate metabolic process
P. cactorum	P_cactorum_10300_9411	BIOLOGICAL_PROCESS	pathogenesis	6.4e-21	GO:0009405	GO:0009405 pathogenesis
P. cactorum	P_cactorum_10300_14304_slice_M595	BIOLOGICAL_PROCESS	regulation of transcription, DNA-templated	2.7e-10	GO:0006355	GO:0006355 regulation of transcription, DNA-templated
P. cactorum	P_cactorum_10300_14304_slice_M595	BIOLOGICAL_PROCESS	histone acetylation	2.7e-10	GO:0016573	GO:0016573 histone acetylation
P. cactorum	P_cactorum_10300_10859	BIOLOGICAL_PROCESS	oxidation-reduction process	4.1e-34	GO:0055114	GO:0055114 oxidation-reduction process
P. cactorum	P_cactorum_10300_12785_slice_M685_truncated	BIOLOGICAL_PROCESS	regulation of transcription, DNA-templated	4.1e-14	GO:0006355	GO:0006355 regulation of transcription, DNA-templated
P. cactorum	P_cactorum_10300_9555_truncated_slice_M272	BIOLOGICAL_PROCESS	protein phosphorylation	5.7e-10	GO:0006468	GO:0006468 protein phosphorylation
P. cactorum	P_cactorum_10300_18030	BIOLOGICAL_PROCESS	protein phosphorylation	1.2e-28	GO:0006468	GO:0006468 protein phosphorylation
P. cactorum	P_cactorum_10300_10385_slice_M33_truncated	BIOLOGICAL_PROCESS	protein glycosylation	3e-37	GO:0006486	GO:0006486 protein glycosylation
P. cactorum	P_cactorum_10300_20557	BIOLOGICAL_PROCESS	oxidation-reduction process	3.6e-21	GO:0055114	GO:0055114 oxidation-reduction process
P. cactorum	P_cactorum_10300_20557	BIOLOGICAL_PROCESS	response to oxidative stress	3.6e-21	GO:0006979	GO:0006979 response to oxidative stress
P. cactorum	P_cactorum_10300_10482	BIOLOGICAL_PROCESS	carbohydrate metabolic process	3.6e-34	GO:0005975	GO:0005975 carbohydrate metabolic process
P. cactorum	P_cactorum_10300_5596	BIOLOGICAL_PROCESS	protein glycosylation	3.1e-18	GO:0006486	GO:0006486 protein glycosylation
P. cactorum	P_cactorum_10300_19517	BIOLOGICAL_PROCESS	proteolysis	1.4e-09	GO:0006508	GO:0006508 proteolysis
P. cactorum	P_cactorum_10300_11805	BIOLOGICAL_PROCESS	DNA repair	1.3e-37	GO:0006281	GO:0006281 DNA repair
P. cactorum	P_cactorum_10300_11805	BIOLOGICAL_PROCESS	telomere maintenance	1.3e-37	GO:0000723	GO:0000723 telomere maintenance
P. cactorum	P_cactorum_10300_9412	BIOLOGICAL_PROCESS	pathogenesis	7.32e-06	GO:0009405	GO:0009405 pathogenesis
P. cactorum	P_cactorum_10300_14814_slice_M523	BIOLOGICAL_PROCESS	oxidation-reduction process	1.36e-35	GO:0055114	GO:0055114 oxidation-reduction process
P. cactorum	P_cactorum_10300_10858	BIOLOGICAL_PROCESS	oxidation-reduction process	4.1e-26	GO:0055114	GO:0055114 oxidation-reduction process
P. cactorum	P_cactorum_10300_8111_truncated_slice_M239	BIOLOGICAL_PROCESS	protein phosphorylation	1.3e-41	GO:0006468	GO:0006468 protein phosphorylation
P. cactorum	P_cactorum_10300_5137_truncated	BIOLOGICAL_PROCESS	proteolysis	8.7e-41	GO:0006508	GO:0006508 proteolysis
P. cactorum	P_cactorum_10300_10127	BIOLOGICAL_PROCESS	proteolysis	8.7e-25	GO:0006508	GO:0006508 proteolysis
P. cactorum	P_cactorum_10300_2127_slice_M31_truncated	BIOLOGICAL_PROCESS	proteolysis	5.6e-109	GO:0006508	GO:0006508 proteolysis
P. cactorum	P_cactorum_10300_13017	BIOLOGICAL_PROCESS	proteolysis	2e-24	GO:0006508	GO:0006508 proteolysis
P. cactorum	P_cactorum_10300_15115	BIOLOGICAL_PROCESS	cell wall modification	7.8e-47	GO:0042545	GO:0042545 cell wall modification
P. cactorum	P_cactorum_10300_4259_slice_M416_truncated	BIOLOGICAL_PROCESS	transmembrane transport	2e-38	GO:0055085	GO:0055085 transmembrane transport
P. cactorum	P_cactorum_10300_4259_slice_M416_truncated	BIOLOGICAL_PROCESS	ion transport	2e-38	GO:0006811	GO:0006811 ion transport
P. cactorum	P_cactorum_10300_18182	BIOLOGICAL_PROCESS	carbohydrate metabolic process	1.9e-96	GO:0005975	GO:0005975 carbohydrate metabolic process
P. cactorum	P_cactorum_10300_20586_truncated	BIOLOGICAL_PROCESS	response to oxidative stress	3.7e-17	GO:0006979	GO:0006979 response to oxidative stress
P. cactorum	P_cactorum_10300_20586_truncated	BIOLOGICAL_PROCESS	oxidation-reduction process	3.7e-17	GO:0055114	GO:0055114 oxidation-reduction process
P. cactorum	P_cactorum_10300_16969	BIOLOGICAL_PROCESS	pathogenesis	9.3e-08	GO:0009405	GO:0009405 pathogenesis
P. cactorum	P_cactorum_10300_3916_truncated	BIOLOGICAL_PROCESS	oxidation-reduction process	2.9e-13	GO:0055114	GO:0055114 oxidation-reduction process
P. cactorum	P_cactorum_10300_6661_slice_M336_truncated	BIOLOGICAL_PROCESS	protein phosphorylation	2.4e-38	GO:0006468	GO:0006468 protein phosphorylation
P. cactorum	P_cactorum_10300_5202	BIOLOGICAL_PROCESS	proteolysis	2.1e-15	GO:0006508	GO:0006508 proteolysis
P. cactorum	P_cactorum_10300_1224	BIOLOGICAL_PROCESS	pathogenesis	5.7e-11	GO:0009405	GO:0009405 pathogenesis
P. cactorum	P_cactorum_10300_19415	BIOLOGICAL_PROCESS	carbohydrate metabolic process	4.3e-58	GO:0005975	GO:0005975 carbohydrate metabolic process
P. cactorum	P_cactorum_10300_8448_slice_M59	BIOLOGICAL_PROCESS	DNA recombination	4.7e-09	GO:0006310	GO:0006310 DNA recombination
P. cactorum	P_cactorum_10300_8448_slice_M59	BIOLOGICAL_PROCESS	DNA integration	4.7e-09	GO:0015074	GO:0015074 DNA integration
P. cactorum	P_cactorum_10300_7534_slice_M71	BIOLOGICAL_PROCESS	regulation of transcription, DNA-templated	3.4e-24	GO:0006355	GO:0006355 regulation of transcription, DNA-templated
P. cactorum	P_cactorum_10300_10389_slice_M19	BIOLOGICAL_PROCESS	protein glycosylation	2.2e-34	GO:0006486	GO:0006486 protein glycosylation
P. cactorum	P_cactorum_10300_16979_slice_M262	BIOLOGICAL_PROCESS	ubiquitin-dependent protein catabolic process	9.1e-109	GO:0006511	GO:0006511 ubiquitin-dependent protein catabolic process
P. cactorum	P_cactorum_10300_15141_truncated	BIOLOGICAL_PROCESS	carbohydrate metabolic process	3.1e-17	GO:0005975	GO:0005975 carbohydrate metabolic process
P. cactorum	P_cactorum_10300_2692	BIOLOGICAL_PROCESS	sphingolipid metabolic process	1.3e-29	GO:0006665	GO:0006665 sphingolipid metabolic process
P. cactorum	P_cactorum_10300_1513_truncated	BIOLOGICAL_PROCESS	oxidation-reduction process	1.44e-13	GO:0055114	GO:0055114 oxidation-reduction process
P. cactorum	P_cactorum_10300_11690_slice_M31_truncated	BIOLOGICAL_PROCESS	carbohydrate metabolic process	2.7e-35	GO:0005975	GO:0005975 carbohydrate metabolic process
P. cactorum	P_cactorum_10300_8506	BIOLOGICAL_PROCESS	carbohydrate metabolic process	3e-19	GO:0005975	GO:0005975 carbohydrate metabolic process
P. cactorum	P_cactorum_10300_10063	BIOLOGICAL_PROCESS	proteolysis	6.7e-68	GO:0006508	GO:0006508 proteolysis
P. cactorum	P_cactorum_10300_10063	BIOLOGICAL_PROCESS	cell adhesion	6.7e-68	GO:0007155	GO:0007155 cell adhesion
P. cactorum	P_cactorum_10300_13103	BIOLOGICAL_PROCESS	oxidation-reduction process	2.1e-32	GO:0055114	GO:0055114 oxidation-reduction process
P. cactorum	P_cactorum_10300_4723_truncated_slice_M145	BIOLOGICAL_PROCESS	protein deubiquitination	1.9e-43	GO:0016579	GO:0016579 protein deubiquitination
P. cactorum	P_cactorum_10300_2179_truncated_slice_M236	BIOLOGICAL_PROCESS	protein phosphorylation	3.5e-16	GO:0006468	GO:0006468 protein phosphorylation
P. cactorum	P_cactorum_10300_11460_slice_M267	BIOLOGICAL_PROCESS	methylation	1.4e-12	GO:0032259	GO:0032259 methylation
P. cactorum	P_cactorum_10300_5924_truncated	BIOLOGICAL_PROCESS	protein glycosylation	1.1e-33	GO:0006486	GO:0006486 protein glycosylation
P. cactorum	P_cactorum_10300_7076	BIOLOGICAL_PROCESS	carbohydrate metabolic process	5.1e-76	GO:0005975	GO:0005975 carbohydrate metabolic process
P. cactorum	P_cactorum_10300_7168	BIOLOGICAL_PROCESS	carbohydrate metabolic process	3.1e-11	GO:0005975	GO:0005975 carbohydrate metabolic process
P. cactorum	P_cactorum_10300_10056_truncated	BIOLOGICAL_PROCESS	carbohydrate metabolic process	1.6e-14	GO:0005975	GO:0005975 carbohydrate metabolic process
P. cactorum	P_cactorum_10300_1060	BIOLOGICAL_PROCESS	pathogenesis	4.4e-16	GO:0009405	GO:0009405 pathogenesis
P. cactorum	P_cactorum_10300_6545	BIOLOGICAL_PROCESS	carbohydrate catabolic process	4.2e-07	GO:0016052	GO:0016052 carbohydrate catabolic process
P. cactorum	P_cactorum_10300_13968_slice_M147	BIOLOGICAL_PROCESS	isoprenoid biosynthetic process	3.6e-21	GO:0008299	GO:0008299 isoprenoid biosynthetic process
P. cactorum	P_cactorum_10300_7869_slice_M517	BIOLOGICAL_PROCESS	mismatch repair	1.6e-37	GO:0006298	GO:0006298 mismatch repair
P. cactorum	P_cactorum_10300_19911	BIOLOGICAL_PROCESS	carbohydrate metabolic process	1.3e-38	GO:0005975	GO:0005975 carbohydrate metabolic process
P. cactorum	P_cactorum_10300_13634	BIOLOGICAL_PROCESS	carbohydrate metabolic process	1.4e-68	GO:0005975	GO:0005975 carbohydrate metabolic process
P. cactorum	P_cactorum_10300_16966	BIOLOGICAL_PROCESS	pathogenesis	5e-14	GO:0009405	GO:0009405 pathogenesis
P. cactorum	P_cactorum_10300_14124_truncated	BIOLOGICAL_PROCESS	oxidation-reduction process	3.9e-29	GO:0055114	GO:0055114 oxidation-reduction process
P. cactorum	P_cactorum_10300_19153	BIOLOGICAL_PROCESS	oxidation-reduction process	1.96e-48	GO:0055114	GO:0055114 oxidation-reduction process
P. cactorum	P_cactorum_10300_17951_truncated_slice_M255	BIOLOGICAL_PROCESS	protein phosphorylation	8e-16	GO:0006468	GO:0006468 protein phosphorylation
P. cactorum	P_cactorum_10300_1086	BIOLOGICAL_PROCESS	sphingolipid metabolic process	2.5e-25	GO:0006665	GO:0006665 sphingolipid metabolic process
P. cactorum	P_cactorum_10300_16081	BIOLOGICAL_PROCESS	cell wall modification	1.9e-50	GO:0042545	GO:0042545 cell wall modification
P. cactorum	P_cactorum_10300_8579	BIOLOGICAL_PROCESS	sphingolipid metabolic process	1.3e-27	GO:0006665	GO:0006665 sphingolipid metabolic process
P. cactorum	P_cactorum_10300_17809_truncated	BIOLOGICAL_PROCESS	proteolysis	1.8e-20	GO:0006508	GO:0006508 proteolysis
P. cactorum	P_cactorum_10300_17809_truncated	BIOLOGICAL_PROCESS	cell adhesion	1.8e-20	GO:0007155	GO:0007155 cell adhesion
P. cactorum	P_cactorum_10300_16662_slice_M303	BIOLOGICAL_PROCESS	protein phosphorylation	2.8e-16	GO:0006468	GO:0006468 protein phosphorylation
P. cactorum	P_cactorum_10300_13830	BIOLOGICAL_PROCESS	pathogenesis	2.2e-17	GO:0009405	GO:0009405 pathogenesis
P. cactorum	P_cactorum_10300_2515_slice_M265	BIOLOGICAL_PROCESS	protein phosphorylation	2.6e-13	GO:0006468	GO:0006468 protein phosphorylation
P. cactorum	P_cactorum_10300_19798	BIOLOGICAL_PROCESS	proteolysis	7.9e-13	GO:0006508	GO:0006508 proteolysis
P. cactorum	P_cactorum_10300_7561	BIOLOGICAL_PROCESS	proteolysis	7.9e-17	GO:0006508	GO:0006508 proteolysis
P. cactorum	P_cactorum_10300_169_slice_M235	BIOLOGICAL_PROCESS	RNA polyadenylation	7.4e-41	GO:0043631	GO:0043631 RNA polyadenylation
P. cactorum	P_cactorum_10300_11937	BIOLOGICAL_PROCESS	proteolysis	2.6e-30	GO:0006508	GO:0006508 proteolysis
P. cactorum	P_cactorum_10300_5321_truncated_slice_M31	BIOLOGICAL_PROCESS	proteolysis	1.2e-54	GO:0006508	GO:0006508 proteolysis
P. cactorum	P_cactorum_10300_20760_slice_M383	BIOLOGICAL_PROCESS	intracellular signal transduction	6.1e-06	GO:0035556	GO:0035556 intracellular signal transduction
P. cactorum	P_cactorum_10300_594_slice_M89	BIOLOGICAL_PROCESS	oxidation-reduction process	1.3e-18	GO:0055114	GO:0055114 oxidation-reduction process
P. cactorum	P_cactorum_10300_594_slice_M89	BIOLOGICAL_PROCESS	lipid biosynthetic process	1.3e-18	GO:0008610	GO:0008610 lipid biosynthetic process
P. cactorum	P_cactorum_10300_18784	BIOLOGICAL_PROCESS	proteolysis	5.2e-68	GO:0006508	GO:0006508 proteolysis
P. cactorum	P_cactorum_10300_8911	BIOLOGICAL_PROCESS	porphyrin-containing compound biosynthetic process	1.4e-123	GO:0006779	GO:0006779 porphyrin-containing compound biosynthetic process
P. cactorum	P_cactorum_10300_19202_slice_M60	BIOLOGICAL_PROCESS	cellular aromatic compound metabolic process	1.5e-07	GO:0006725	GO:0006725 cellular aromatic compound metabolic process
P. cactorum	P_cactorum_10300_19202_slice_M60	BIOLOGICAL_PROCESS	oxidation-reduction process	1.5e-07	GO:0055114	GO:0055114 oxidation-reduction process
P. cactorum	P_cactorum_10300_15114_truncated_slice_M267	BIOLOGICAL_PROCESS	metal ion transport	5e-20	GO:0030001	GO:0030001 metal ion transport
P. cactorum	P_cactorum_10300_10996_slice_M946	BIOLOGICAL_PROCESS	signal transduction	5.6e-68	GO:0007165	GO:0007165 signal transduction
P. cactorum	P_cactorum_10300_13980	BIOLOGICAL_PROCESS	pathogenesis	1.6e-39	GO:0009405	GO:0009405 pathogenesis
P. cactorum	P_cactorum_10300_10100	BIOLOGICAL_PROCESS	pathogenesis	8.3e-10	GO:0009405	GO:0009405 pathogenesis
P. cactorum	P_cactorum_10300_18470_truncated_slice_M94	BIOLOGICAL_PROCESS	potassium ion transport	4.9e-05	GO:0006813	GO:0006813 potassium ion transport
P. cactorum	P_cactorum_10300_13633	BIOLOGICAL_PROCESS	carbohydrate metabolic process	3.6e-70	GO:0005975	GO:0005975 carbohydrate metabolic process
P. cactorum	P_cactorum_10300_1944_truncated_truncated	BIOLOGICAL_PROCESS	(1->6)-beta-D-glucan biosynthetic process	1.2e-74	GO:0006078	GO:0006078 (1->6)-beta-D-glucan biosynthetic process
P. cactorum	P_cactorum_10300_2398	BIOLOGICAL_PROCESS	carbohydrate metabolic process	3e-06	GO:0005975	GO:0005975 carbohydrate metabolic process
P. cactorum	P_cactorum_10300_13328_truncated	BIOLOGICAL_PROCESS	carbohydrate metabolic process	3.2e-97	GO:0005975	GO:0005975 carbohydrate metabolic process
P. cactorum	P_cactorum_10300_9404_truncated	BIOLOGICAL_PROCESS	proteolysis	3.6e-22	GO:0006508	GO:0006508 proteolysis
P. cactorum	P_cactorum_10300_14024_slice_M58	BIOLOGICAL_PROCESS	tRNA wobble uridine modification	8.8e-10	GO:0002098	GO:0002098 tRNA wobble uridine modification
P. cactorum	P_cactorum_10300_15379	BIOLOGICAL_PROCESS	proteolysis	3.7e-36	GO:0006508	GO:0006508 proteolysis
P. cactorum	P_cactorum_10300_19346	BIOLOGICAL_PROCESS	proteolysis	2.8e-34	GO:0006508	GO:0006508 proteolysis
P. cactorum	P_cactorum_10300_9620_truncated	BIOLOGICAL_PROCESS	proteolysis	1.3e-08	GO:0006508	GO:0006508 proteolysis
P. cactorum	P_cactorum_10300_16967	BIOLOGICAL_PROCESS	pathogenesis	2.1e-07	GO:0009405	GO:0009405 pathogenesis
P. cactorum	P_cactorum_10300_5807_truncated	BIOLOGICAL_PROCESS	oxidation-reduction process	2.3e-113	GO:0055114	GO:0055114 oxidation-reduction process
P. cactorum	P_cactorum_10300_13454	BIOLOGICAL_PROCESS	carbohydrate metabolic process	4e-37	GO:0005975	GO:0005975 carbohydrate metabolic process
P. cactorum	P_cactorum_10300_10931	BIOLOGICAL_PROCESS	protein peptidyl-prolyl isomerization	3.1e-39	GO:0000413	GO:0000413 protein peptidyl-prolyl isomerization
P. cactorum	P_cactorum_10300_21600	BIOLOGICAL_PROCESS	carbohydrate metabolic process	5.1e-25	GO:0005975	GO:0005975 carbohydrate metabolic process
P. cactorum	P_cactorum_10300_9555_truncated_slice_M176	BIOLOGICAL_PROCESS	protein phosphorylation	1.8e-07	GO:0006468	GO:0006468 protein phosphorylation
P. cactorum	P_cactorum_10300_19203	BIOLOGICAL_PROCESS	oxidation-reduction process	3.92e-50	GO:0055114	GO:0055114 oxidation-reduction process
P. cactorum	P_cactorum_10300_14891	BIOLOGICAL_PROCESS	phosphatidylinositol phosphorylation	1.4e-36	GO:0046854	GO:0046854 phosphatidylinositol phosphorylation
P. cactorum	P_cactorum_10300_2654_slice_M428_truncated	BIOLOGICAL_PROCESS	regulation of ARF protein signal transduction	2.8e-66	GO:0032012	GO:0032012 regulation of ARF protein signal transduction
P. cactorum	P_cactorum_10300_1091_truncated	BIOLOGICAL_PROCESS	sphingolipid metabolic process	2.1e-35	GO:0006665	GO:0006665 sphingolipid metabolic process
P. cactorum	P_cactorum_10300_20142	BIOLOGICAL_PROCESS	cell wall modification	6.1e-53	GO:0042545	GO:0042545 cell wall modification
P. cactorum	P_cactorum_10300_21571	BIOLOGICAL_PROCESS	carbohydrate metabolic process	1.2e-32	GO:0005975	GO:0005975 carbohydrate metabolic process
P. cactorum	P_cactorum_10300_9730_truncated	BIOLOGICAL_PROCESS	cell redox homeostasis	2.1e-53	GO:0045454	GO:0045454 cell redox homeostasis
P. cactorum	P_cactorum_10300_2987_slice_M49_truncated	BIOLOGICAL_PROCESS	protein phosphorylation	5.1e-41	GO:0006468	GO:0006468 protein phosphorylation
P. cactorum	P_cactorum_10300_20398	BIOLOGICAL_PROCESS	signal peptide processing	4.8e-54	GO:0006465	GO:0006465 signal peptide processing
P. cactorum	P_cactorum_10300_8077_truncated	BIOLOGICAL_PROCESS	carbohydrate metabolic process	5.3e-111	GO:0005975	GO:0005975 carbohydrate metabolic process
P. cactorum	P_cactorum_10300_1061	BIOLOGICAL_PROCESS	pathogenesis	5.7e-12	GO:0009405	GO:0009405 pathogenesis
P. cactorum	P_cactorum_10300_16097_slice_M236	BIOLOGICAL_PROCESS	tRNA wobble uridine modification	1.9e-28	GO:0002098	GO:0002098 tRNA wobble uridine modification
P. cactorum	P_cactorum_10300_12744_slice_M337	BIOLOGICAL_PROCESS	oxidation-reduction process	5.8e-22	GO:0055114	GO:0055114 oxidation-reduction process
P. cactorum	P_cactorum_10300_14618	BIOLOGICAL_PROCESS	proteolysis	1.2e-48	GO:0006508	GO:0006508 proteolysis
P. cactorum	P_cactorum_10300_3357_slice_M533	BIOLOGICAL_PROCESS	protein phosphorylation	3.8e-09	GO:0006468	GO:0006468 protein phosphorylation
P. cactorum	P_cactorum_10300_4398_truncated	BIOLOGICAL_PROCESS	carbohydrate metabolic process	3.7e-67	GO:0005975	GO:0005975 carbohydrate metabolic process
P. cactorum	P_cactorum_10300_19238	BIOLOGICAL_PROCESS	proteolysis	3.9e-37	GO:0006508	GO:0006508 proteolysis
P. cactorum	P_cactorum_10300_2397	BIOLOGICAL_PROCESS	cell communication	1.9e-26	GO:0007154	GO:0007154 cell communication
P. cactorum	P_cactorum_10300_2693	BIOLOGICAL_PROCESS	pathogenesis	1.5e-21	GO:0009405	GO:0009405 pathogenesis
P. cactorum	P_cactorum_10300_19263	BIOLOGICAL_PROCESS	cellulose catabolic process	6.6e-51	GO:0030245	GO:0030245 cellulose catabolic process
P. cactorum	P_cactorum_10300_11884_truncated	BIOLOGICAL_PROCESS	proteolysis	5.2e-08	GO:0006508	GO:0006508 proteolysis
P. cactorum	P_cactorum_10300_2114	BIOLOGICAL_PROCESS	response to oxidative stress	5.5e-16	GO:0006979	GO:0006979 response to oxidative stress
P. cactorum	P_cactorum_10300_2114	BIOLOGICAL_PROCESS	oxidation-reduction process	5.5e-16	GO:0055114	GO:0055114 oxidation-reduction process
P. cactorum	P_cactorum_10300_20096	BIOLOGICAL_PROCESS	superoxide metabolic process	2.5e-23	GO:0006801	GO:0006801 superoxide metabolic process
P. cactorum	P_cactorum_10300_20992_slice_M19	BIOLOGICAL_PROCESS	proteolysis	4.32e-40	GO:0006508	GO:0006508 proteolysis
P. cactorum	P_cactorum_10300_10981	BIOLOGICAL_PROCESS	carbohydrate metabolic process	8.8e-74	GO:0005975	GO:0005975 carbohydrate metabolic process
P. cactorum	P_cactorum_10300_5396	BIOLOGICAL_PROCESS	protein glycosylation	2.3e-116	GO:0006486	GO:0006486 protein glycosylation
P. cactorum	P_cactorum_10300_19751_truncated	BIOLOGICAL_PROCESS	protein glycosylation	6.4e-22	GO:0006486	GO:0006486 protein glycosylation
P. cactorum	P_cactorum_10300_10663	BIOLOGICAL_PROCESS	pathogenesis	1.4e-14	GO:0009405	GO:0009405 pathogenesis
P. cactorum	P_cactorum_10300_14329_slice_M85_truncated	BIOLOGICAL_PROCESS	tRNA wobble uridine modification	5.8e-65	GO:0002098	GO:0002098 tRNA wobble uridine modification
P. cactorum	P_cactorum_10300_18839_truncated	BIOLOGICAL_PROCESS	protein glycosylation	3.9e-24	GO:0006486	GO:0006486 protein glycosylation
P. cactorum	P_cactorum_10300_6082	BIOLOGICAL_PROCESS	carbohydrate metabolic process	2.2e-97	GO:0005975	GO:0005975 carbohydrate metabolic process
P. cactorum	P_cactorum_10300_8111_truncated_slice_M248	BIOLOGICAL_PROCESS	protein phosphorylation	2.2e-13	GO:0006468	GO:0006468 protein phosphorylation
P. cactorum	P_cactorum_10300_13415	BIOLOGICAL_PROCESS	proteolysis	1e-23	GO:0006508	GO:0006508 proteolysis
P. cactorum	P_cactorum_10300_7091_slice_M151	BIOLOGICAL_PROCESS	protein phosphorylation	2.7e-16	GO:0006468	GO:0006468 protein phosphorylation
P. cactorum	P_cactorum_10300_18256	BIOLOGICAL_PROCESS	proteolysis	1e-35	GO:0006508	GO:0006508 proteolysis
P. cactorum	P_cactorum_10300_1673_slice_M649	BIOLOGICAL_PROCESS	chloride transport	5.3e-10	GO:0006821	GO:0006821 chloride transport
P. cactorum	P_cactorum_10300_1673_slice_M649	BIOLOGICAL_PROCESS	transmembrane transport	5.3e-10	GO:0055085	GO:0055085 transmembrane transport
P. cactorum	P_cactorum_10300_16181	BIOLOGICAL_PROCESS	carbohydrate metabolic process	2.6e-54	GO:0005975	GO:0005975 carbohydrate metabolic process
P. cactorum	P_cactorum_10300_12598	BIOLOGICAL_PROCESS	DNA metabolic process	2.7e-16	GO:0006259	GO:0006259 DNA metabolic process
P. cactorum	P_cactorum_10300_19179	BIOLOGICAL_PROCESS	carbohydrate metabolic process	3.3e-91	GO:0005975	GO:0005975 carbohydrate metabolic process
P. cactorum	P_cactorum_10300_13234_slice_M123	BIOLOGICAL_PROCESS	protein phosphorylation	1.8e-12	GO:0006468	GO:0006468 protein phosphorylation
P. cactorum	P_cactorum_10300_2694	BIOLOGICAL_PROCESS	pathogenesis	1.18e-20	GO:0009405	GO:0009405 pathogenesis
P. cactorum	P_cactorum_10300_6498	BIOLOGICAL_PROCESS	carbohydrate metabolic process	8.6e-09	GO:0005975	GO:0005975 carbohydrate metabolic process
P. cactorum	P_cactorum_10300_21343	BIOLOGICAL_PROCESS	pathogenesis	1.5e-22	GO:0009405	GO:0009405 pathogenesis
P. cactorum	P_cactorum_10300_12816	BIOLOGICAL_PROCESS	proteolysis	3.2e-13	GO:0006508	GO:0006508 proteolysis
P. cactorum	P_cactorum_10300_3956_slice_M32	BIOLOGICAL_PROCESS	protein targeting to ER	2.6e-24	GO:0045047	GO:0045047 protein targeting to ER
P. cactorum	P_cactorum_10300_16709_truncated	BIOLOGICAL_PROCESS	carbohydrate metabolic process	1.2e-18	GO:0005975	GO:0005975 carbohydrate metabolic process
P. cactorum	P_cactorum_10300_7560	BIOLOGICAL_PROCESS	proteolysis	3.1e-49	GO:0006508	GO:0006508 proteolysis
P. cactorum	P_cactorum_10300_5377	BIOLOGICAL_PROCESS	proteolysis	1.5e-43	GO:0006508	GO:0006508 proteolysis
P. cactorum	P_cactorum_10300_1266_slice_M319	BIOLOGICAL_PROCESS	protein phosphorylation	1e-48	GO:0006468	GO:0006468 protein phosphorylation
P. cactorum	P_cactorum_10300_619	BIOLOGICAL_PROCESS	proteolysis	2.2e-09	GO:0006508	GO:0006508 proteolysis
P. cactorum	P_cactorum_10300_4302_truncated_slice_M329	BIOLOGICAL_PROCESS	regulation of GTPase activity	1.5e-10	GO:0043087	GO:0043087 regulation of GTPase activity
P. cactorum	P_cactorum_10300_13416	BIOLOGICAL_PROCESS	proteolysis	4.2e-12	GO:0006508	GO:0006508 proteolysis
P. cactorum	P_cactorum_10300_12410	BIOLOGICAL_PROCESS	carbohydrate metabolic process	9.2e-66	GO:0005975	GO:0005975 carbohydrate metabolic process
P. cactorum	P_cactorum_10300_3036_truncated	BIOLOGICAL_PROCESS	proteolysis	1.5e-18	GO:0006508	GO:0006508 proteolysis
P. cactorum	P_cactorum_10300_17235	BIOLOGICAL_PROCESS	protein dephosphorylation	2.8e-06	GO:0006470	GO:0006470 protein dephosphorylation
P. cactorum	P_cactorum_10300_1064	BIOLOGICAL_PROCESS	pathogenesis	6.5e-18	GO:0009405	GO:0009405 pathogenesis
P. cactorum	P_cactorum_10300_6402	BIOLOGICAL_PROCESS	carbohydrate metabolic process	2.6e-25	GO:0005975	GO:0005975 carbohydrate metabolic process
P. cactorum	P_cactorum_10300_5595_truncated	BIOLOGICAL_PROCESS	protein glycosylation	1.6e-23	GO:0006486	GO:0006486 protein glycosylation
P. cactorum	P_cactorum_10300_7834_truncated	BIOLOGICAL_PROCESS	lipid metabolic process	2.9e-69	GO:0006629	GO:0006629 lipid metabolic process
P. cactorum	P_cactorum_10300_16486	BIOLOGICAL_PROCESS	pathogenesis	1.2e-35	GO:0009405	GO:0009405 pathogenesis
P. cactorum	P_cactorum_10300_20265_slice_M726	BIOLOGICAL_PROCESS	intracellular protein transport	1.8e-10	GO:0006886	GO:0006886 intracellular protein transport
P. cactorum	P_cactorum_10300_21114	BIOLOGICAL_PROCESS	carbohydrate metabolic process	2.5e-12	GO:0005975	GO:0005975 carbohydrate metabolic process
P. cactorum	P_cactorum_10300_2663	BIOLOGICAL_PROCESS	pathogenesis	3.1e-07	GO:0009405	GO:0009405 pathogenesis
P. cactorum	P_cactorum_10300_5397_truncated_slice_M147	BIOLOGICAL_PROCESS	protein glycosylation	5.1e-30	GO:0006486	GO:0006486 protein glycosylation
P. cactorum	P_cactorum_10300_12601_slice_M323_truncated	BIOLOGICAL_PROCESS	regulation of phosphoprotein phosphatase activity	7.3e-17	GO:0043666	GO:0043666 regulation of phosphoprotein phosphatase activity
P. cactorum	P_cactorum_10300_9205_truncated	BIOLOGICAL_PROCESS	oxidation-reduction process	7.1e-49	GO:0055114	GO:0055114 oxidation-reduction process
P. cactorum	P_cactorum_10300_19605_slice_M259	BIOLOGICAL_PROCESS	oxidation-reduction process	2.5e-33	GO:0055114	GO:0055114 oxidation-reduction process
P. cactorum	P_cactorum_10300_15175_slice_M150	BIOLOGICAL_PROCESS	lipid metabolic process	3e-72	GO:0006629	GO:0006629 lipid metabolic process
P. cactorum	P_cactorum_10300_7483_truncated	BIOLOGICAL_PROCESS	carbohydrate metabolic process	4.8e-18	GO:0005975	GO:0005975 carbohydrate metabolic process
P. cactorum	P_cactorum_10300_5823	BIOLOGICAL_PROCESS	protein glycosylation	3.4e-29	GO:0006486	GO:0006486 protein glycosylation
P. cactorum	P_cactorum_10300_6458	BIOLOGICAL_PROCESS	carbohydrate metabolic process	6.6e-28	GO:0005975	GO:0005975 carbohydrate metabolic process
P. cactorum	P_cactorum_10300_13638	BIOLOGICAL_PROCESS	carbohydrate metabolic process	8.8e-70	GO:0005975	GO:0005975 carbohydrate metabolic process
P. cactorum	P_cactorum_10300_498_truncated	BIOLOGICAL_PROCESS	proteolysis	4.8e-16	GO:0006508	GO:0006508 proteolysis
P. cactorum	P_cactorum_10300_7204_truncated	BIOLOGICAL_PROCESS	carbohydrate metabolic process	1.4e-182	GO:0005975	GO:0005975 carbohydrate metabolic process
P. cactorum	P_cactorum_10300_4611	BIOLOGICAL_PROCESS	proteolysis	0.0044	GO:0006508	GO:0006508 proteolysis
P. cactorum	P_cactorum_10300_6403_truncated_slice_M62	BIOLOGICAL_PROCESS	carbohydrate metabolic process	1.1e-21	GO:0005975	GO:0005975 carbohydrate metabolic process
P. cactorum	P_cactorum_10300_7174_truncated_slice_M119	BIOLOGICAL_PROCESS	carbohydrate metabolic process	3.2e-16	GO:0005975	GO:0005975 carbohydrate metabolic process
P. cactorum	P_cactorum_10300_19099	BIOLOGICAL_PROCESS	carbohydrate metabolic process	3.77e-56	GO:0005975	GO:0005975 carbohydrate metabolic process
P. cactorum	P_cactorum_10300_17515_slice_M206	BIOLOGICAL_PROCESS	oxidation-reduction process	1.5e-23	GO:0055114	GO:0055114 oxidation-reduction process
P. cactorum	P_cactorum_10300_8580	BIOLOGICAL_PROCESS	carbohydrate metabolic process	2e-89	GO:0005975	GO:0005975 carbohydrate metabolic process
P. cactorum	P_cactorum_10300_19797	BIOLOGICAL_PROCESS	proteolysis	3.2e-51	GO:0006508	GO:0006508 proteolysis
P. cactorum	P_cactorum_10300_18107_slice_M226	BIOLOGICAL_PROCESS	microtubule-based process	8.3e-12	GO:0007017	GO:0007017 microtubule-based process
P. cactorum	P_cactorum_10300_13476	BIOLOGICAL_PROCESS	oxidation-reduction process	1.5e-68	GO:0055114	GO:0055114 oxidation-reduction process
P. cactorum	P_cactorum_10300_16845_slice_M301	BIOLOGICAL_PROCESS	fatty acid beta-oxidation	6.7e-50	GO:0006635	GO:0006635 fatty acid beta-oxidation
P. cactorum	P_cactorum_10300_6597_truncated_slice_M195	BIOLOGICAL_PROCESS	intracellular protein transport	5.2e-05	GO:0006886	GO:0006886 intracellular protein transport
P. cactorum	P_cactorum_10300_8499	BIOLOGICAL_PROCESS	carbohydrate metabolic process	3.7e-25	GO:0005975	GO:0005975 carbohydrate metabolic process
P. cactorum	P_cactorum_10300_10387_truncated_slice_M23	BIOLOGICAL_PROCESS	protein glycosylation	2.3e-33	GO:0006486	GO:0006486 protein glycosylation
P. cactorum	P_cactorum_10300_13257_truncated	BIOLOGICAL_PROCESS	carbohydrate metabolic process	1.7e-39	GO:0005975	GO:0005975 carbohydrate metabolic process
P. cactorum	P_cactorum_10300_4159_truncated_slice_M82	BIOLOGICAL_PROCESS	rRNA processing	3.2e-28	GO:0006364	GO:0006364 rRNA processing
P. cactorum	P_cactorum_10300_20069_truncated	BIOLOGICAL_PROCESS	carbohydrate metabolic process	6.6e-14	GO:0005975	GO:0005975 carbohydrate metabolic process
P. cactorum	P_cactorum_10300_13899	BIOLOGICAL_PROCESS	cellulose catabolic process	2.9e-50	GO:0030245	GO:0030245 cellulose catabolic process
P. cactorum	P_cactorum_10300_15571_slice_M224_truncated	BIOLOGICAL_PROCESS	cyclic nucleotide biosynthetic process	1.6e-08	GO:0009190	GO:0009190 cyclic nucleotide biosynthetic process
P. cactorum	P_cactorum_10300_15571_slice_M224_truncated	BIOLOGICAL_PROCESS	intracellular signal transduction	1.6e-08	GO:0035556	GO:0035556 intracellular signal transduction
P. cactorum	P_cactorum_10300_20509	BIOLOGICAL_PROCESS	pathogenesis	1.15e-19	GO:0009405	GO:0009405 pathogenesis
P. cactorum	P_cactorum_10300_12809	BIOLOGICAL_PROCESS	translation	3.6e-57	GO:0006412	GO:0006412 translation
P. cactorum	P_cactorum_10300_7_slice_M264_truncated	BIOLOGICAL_PROCESS	protein phosphorylation	3.8e-13	GO:0006468	GO:0006468 protein phosphorylation
P. cactorum	P_cactorum_10300_17449	BIOLOGICAL_PROCESS	cell wall modification	2.1e-50	GO:0042545	GO:0042545 cell wall modification
P. cactorum	P_cactorum_10300_2654_slice_M286_truncated	BIOLOGICAL_PROCESS	regulation of ARF protein signal transduction	1.5e-48	GO:0032012	GO:0032012 regulation of ARF protein signal transduction
P. cactorum	P_cactorum_10300_15852_truncated	BIOLOGICAL_PROCESS	protein phosphorylation	7.2e-32	GO:0006468	GO:0006468 protein phosphorylation
P. cactorum	P_cactorum_10300_8526_slice_M249	BIOLOGICAL_PROCESS	cyclic nucleotide biosynthetic process	8.2e-11	GO:0009190	GO:0009190 cyclic nucleotide biosynthetic process
P. cactorum	P_cactorum_10300_8526_slice_M249	BIOLOGICAL_PROCESS	intracellular signal transduction	8.2e-11	GO:0035556	GO:0035556 intracellular signal transduction
P. cactorum	P_cactorum_10300_9976_truncated_slice_M31	BIOLOGICAL_PROCESS	sphingolipid metabolic process	1.9e-22	GO:0006665	GO:0006665 sphingolipid metabolic process
P. cactorum	P_cactorum_10300_13985	BIOLOGICAL_PROCESS	pathogenesis	1.7e-06	GO:0009405	GO:0009405 pathogenesis
P. cactorum	P_cactorum_10300_4640	BIOLOGICAL_PROCESS	pathogenesis	6.02e-05	GO:0009405	GO:0009405 pathogenesis
P. cactorum	P_cactorum_10300_6841_truncated	BIOLOGICAL_PROCESS	carbohydrate metabolic process	2.6e-24	GO:0005975	GO:0005975 carbohydrate metabolic process
P. cactorum	P_cactorum_10300_7162_slice_M63_truncated	BIOLOGICAL_PROCESS	oxidation-reduction process	1.1e-81	GO:0055114	GO:0055114 oxidation-reduction process
P. cactorum	P_cactorum_10300_20160_truncated_slice_M77	BIOLOGICAL_PROCESS	oxidation-reduction process	3.2e-29	GO:0055114	GO:0055114 oxidation-reduction process
P. cactorum	P_cactorum_10300_15297	BIOLOGICAL_PROCESS	lipid metabolic process	8e-17	GO:0006629	GO:0006629 lipid metabolic process
P. cactorum	P_cactorum_10300_11559_truncated	BIOLOGICAL_PROCESS	carbohydrate metabolic process	5.62e-06	GO:0005975	GO:0005975 carbohydrate metabolic process
P. cactorum	P_cactorum_10300_4689_slice_M145	BIOLOGICAL_PROCESS	nitrogen compound metabolic process	1.6e-12	GO:0006807	GO:0006807 nitrogen compound metabolic process
P. cactorum	P_cactorum_10300_3190	BIOLOGICAL_PROCESS	pathogenesis	2.3e-08	GO:0009405	GO:0009405 pathogenesis
P. cactorum	P_cactorum_10300_20068	BIOLOGICAL_PROCESS	carbohydrate metabolic process	5.5e-12	GO:0005975	GO:0005975 carbohydrate metabolic process
P. cactorum	P_cactorum_10300_8006_truncated	BIOLOGICAL_PROCESS	peroxisome organization	2e-21	GO:0007031	GO:0007031 peroxisome organization
P. cactorum	P_cactorum_10300_10883	BIOLOGICAL_PROCESS	carbohydrate metabolic process	4.45e-05	GO:0005975	GO:0005975 carbohydrate metabolic process
P. cactorum	P_cactorum_10300_14809	BIOLOGICAL_PROCESS	oxidation-reduction process	2.75e-08	GO:0055114	GO:0055114 oxidation-reduction process
P. cactorum	P_cactorum_10300_12417_slice_M547	BIOLOGICAL_PROCESS	oxidation-reduction process	3.8e-11	GO:0055114	GO:0055114 oxidation-reduction process
P. cactorum	P_cactorum_10300_17954_slice_M237_truncated	BIOLOGICAL_PROCESS	protein phosphorylation	1.1e-26	GO:0006468	GO:0006468 protein phosphorylation
P. cactorum	P_cactorum_10300_6497	BIOLOGICAL_PROCESS	carbohydrate metabolic process	2.3e-08	GO:0005975	GO:0005975 carbohydrate metabolic process
P. cactorum	P_cactorum_10300_15768	BIOLOGICAL_PROCESS	carbohydrate metabolic process	1.13e-46	GO:0005975	GO:0005975 carbohydrate metabolic process
P. cactorum	P_cactorum_10300_20009	BIOLOGICAL_PROCESS	carbohydrate metabolic process	3.6e-73	GO:0005975	GO:0005975 carbohydrate metabolic process
P. cactorum	P_cactorum_10300_14226_truncated	BIOLOGICAL_PROCESS	proteolysis	4.32e-61	GO:0006508	GO:0006508 proteolysis
P. cactorum	P_cactorum_10300_11413_truncated	BIOLOGICAL_PROCESS	oxidation-reduction process	5.9e-11	GO:0055114	GO:0055114 oxidation-reduction process
P. cactorum	P_cactorum_10300_12384	BIOLOGICAL_PROCESS	phosphate ion transport	1.2e-16	GO:0006817	GO:0006817 phosphate ion transport
P. cactorum	P_cactorum_10300_7070	BIOLOGICAL_PROCESS	cell wall macromolecule catabolic process	5.6e-48	GO:0016998	GO:0016998 cell wall macromolecule catabolic process
P. cactorum	P_cactorum_10300_7070	BIOLOGICAL_PROCESS	chitin catabolic process	5.6e-48	GO:0006032	GO:0006032 chitin catabolic process
P. cactorum	P_cactorum_10300_15697	BIOLOGICAL_PROCESS	carbohydrate metabolic process	1.7e-07	GO:0005975	GO:0005975 carbohydrate metabolic process
P. cactorum	P_cactorum_10300_11351_slice_M13	BIOLOGICAL_PROCESS	proteolysis	8.8e-08	GO:0006508	GO:0006508 proteolysis
P. cactorum	P_cactorum_10300_8202_slice_M278	BIOLOGICAL_PROCESS	protein phosphorylation	1.5e-11	GO:0006468	GO:0006468 protein phosphorylation
P. cactorum	P_cactorum_10300_5397_truncated_slice_M31	BIOLOGICAL_PROCESS	protein glycosylation	7.9e-32	GO:0006486	GO:0006486 protein glycosylation
P. cactorum	P_cactorum_10300_8028_slice_M643	BIOLOGICAL_PROCESS	translational initiation	2.1e-41	GO:0006413	GO:0006413 translational initiation
P. cactorum	P_cactorum_10300_897_truncated	BIOLOGICAL_PROCESS	lipid metabolic process	1.67e-17	GO:0006629	GO:0006629 lipid metabolic process
P. cactorum	P_cactorum_10300_7126_truncated	BIOLOGICAL_PROCESS	proteolysis	7.6e-49	GO:0006508	GO:0006508 proteolysis
P. cactorum	P_cactorum_10300_4738	BIOLOGICAL_PROCESS	carbohydrate metabolic process	2.2e-10	GO:0005975	GO:0005975 carbohydrate metabolic process
P. cactorum	P_cactorum_10300_4438	BIOLOGICAL_PROCESS	polysaccharide catabolic process	5.1e-29	GO:0000272	GO:0000272 polysaccharide catabolic process
P. cactorum	P_cactorum_10300_16488	BIOLOGICAL_PROCESS	proteolysis	6.3e-07	GO:0006508	GO:0006508 proteolysis
P. cactorum	P_cactorum_10300_17154_slice_M184	BIOLOGICAL_PROCESS	biosynthetic process	4e-45	GO:0009058	GO:0009058 biosynthetic process
P. cactorum	P_cactorum_10300_10236	BIOLOGICAL_PROCESS	proteolysis	2.9e-12	GO:0006508	GO:0006508 proteolysis
P. cactorum	P_cactorum_10300_7629_slice_M23_truncated	BIOLOGICAL_PROCESS	protein phosphorylation	3.8e-23	GO:0006468	GO:0006468 protein phosphorylation
P. cactorum	P_cactorum_10300_17101	BIOLOGICAL_PROCESS	proteolysis	2.8e-39	GO:0006508	GO:0006508 proteolysis
P. cactorum	P_cactorum_10300_4835_truncated_slice_M1728	BIOLOGICAL_PROCESS	double-strand break repair via nonhomologous end joining	2.1e-05	GO:0006303	GO:0006303 double-strand break repair via nonhomologous end joining
P. cactorum	P_cactorum_10300_18841_truncated	BIOLOGICAL_PROCESS	protein glycosylation	1e-27	GO:0006486	GO:0006486 protein glycosylation
P. cactorum	P_cactorum_10300_19607	BIOLOGICAL_PROCESS	pathogenesis	1.3e-34	GO:0009405	GO:0009405 pathogenesis
P. cactorum	P_cactorum_10300_2147_slice_M249	BIOLOGICAL_PROCESS	protein phosphorylation	2.3e-13	GO:0006468	GO:0006468 protein phosphorylation
P. cactorum	P_cactorum_10300_19262_truncated	BIOLOGICAL_PROCESS	cellulose catabolic process	1.2e-53	GO:0030245	GO:0030245 cellulose catabolic process
P. cactorum	P_cactorum_10300_7496	BIOLOGICAL_PROCESS	proteolysis	3e-120	GO:0006508	GO:0006508 proteolysis
P. cactorum	P_cactorum_10300_873	BIOLOGICAL_PROCESS	pathogenesis	3.6e-23	GO:0009405	GO:0009405 pathogenesis
P. cactorum	P_cactorum_10300_9514	BIOLOGICAL_PROCESS	pathogenesis	4.1e-08	GO:0009405	GO:0009405 pathogenesis
P. cactorum	P_cactorum_10300_470	BIOLOGICAL_PROCESS	carbohydrate metabolic process	6.9e-107	GO:0005975	GO:0005975 carbohydrate metabolic process
P. cactorum	P_cactorum_10300_7162_slice_M59_truncated	BIOLOGICAL_PROCESS	oxidation-reduction process	1.9e-81	GO:0055114	GO:0055114 oxidation-reduction process
P. cactorum	P_cactorum_10300_10771	BIOLOGICAL_PROCESS	oxidation-reduction process	1.2e-60	GO:0055114	GO:0055114 oxidation-reduction process
P. cactorum	P_cactorum_10300_1315	BIOLOGICAL_PROCESS	cellular aromatic compound metabolic process	3.3e-07	GO:0006725	GO:0006725 cellular aromatic compound metabolic process
P. cactorum	P_cactorum_10300_1315	BIOLOGICAL_PROCESS	oxidation-reduction process	3.3e-07	GO:0055114	GO:0055114 oxidation-reduction process
P. cactorum	P_cactorum_10300_21345	BIOLOGICAL_PROCESS	pathogenesis	2.3e-36	GO:0009405	GO:0009405 pathogenesis
P. cactorum	P_cactorum_10300_6660_truncated_slice_M96	BIOLOGICAL_PROCESS	protein phosphorylation	4.4e-22	GO:0006468	GO:0006468 protein phosphorylation
P. cactorum	P_cactorum_10300_1093_truncated	BIOLOGICAL_PROCESS	sphingolipid metabolic process	2.2e-28	GO:0006665	GO:0006665 sphingolipid metabolic process
P. cactorum	P_cactorum_10300_19075	BIOLOGICAL_PROCESS	polysaccharide catabolic process	5.8e-44	GO:0000272	GO:0000272 polysaccharide catabolic process
P. cactorum	P_cactorum_10300_3981	BIOLOGICAL_PROCESS	cell wall modification	7.7e-49	GO:0042545	GO:0042545 cell wall modification
P. cactorum	P_cactorum_10300_2659	BIOLOGICAL_PROCESS	pathogenesis	9.9e-18	GO:0009405	GO:0009405 pathogenesis
P. cactorum	P_cactorum_10300_3798_truncated	BIOLOGICAL_PROCESS	proteolysis	4.6e-07	GO:0006508	GO:0006508 proteolysis
P. cactorum	P_cactorum_10300_6842	BIOLOGICAL_PROCESS	lipid metabolic process	2.3e-48	GO:0006629	GO:0006629 lipid metabolic process
P. cactorum	P_cactorum_10300_6406	BIOLOGICAL_PROCESS	carbohydrate metabolic process	2.2e-20	GO:0005975	GO:0005975 carbohydrate metabolic process
P. cactorum	P_cactorum_10300_10030_truncated_slice_M328	BIOLOGICAL_PROCESS	protein phosphorylation	2.8e-38	GO:0006468	GO:0006468 protein phosphorylation
P. cactorum	P_cactorum_10300_19995	BIOLOGICAL_PROCESS	proteolysis	5.9e-24	GO:0006508	GO:0006508 proteolysis
P. cactorum	P_cactorum_10300_7291_truncated_slice_M243	BIOLOGICAL_PROCESS	protein phosphorylation	6e-16	GO:0006468	GO:0006468 protein phosphorylation
P. cactorum	P_cactorum_10300_1905_slice_M211	BIOLOGICAL_PROCESS	protein phosphorylation	1.8e-13	GO:0006468	GO:0006468 protein phosphorylation
P. cactorum	P_cactorum_10300_2147_slice_M245	BIOLOGICAL_PROCESS	protein phosphorylation	1.9e-15	GO:0006468	GO:0006468 protein phosphorylation
P. cactorum	P_cactorum_10300_6935_truncated_slice_M294	BIOLOGICAL_PROCESS	oxidation-reduction process	1.4e-37	GO:0055114	GO:0055114 oxidation-reduction process
P. cactorum	P_cactorum_10300_19219	BIOLOGICAL_PROCESS	proteolysis	7.5e-08	GO:0006508	GO:0006508 proteolysis
P. cactorum	P_cactorum_10300_19845	BIOLOGICAL_PROCESS	asparagine biosynthetic process	1e-17	GO:0006529	GO:0006529 asparagine biosynthetic process
P. cactorum	P_cactorum_10300_11560	BIOLOGICAL_PROCESS	carbohydrate metabolic process	3.5e-87	GO:0005975	GO:0005975 carbohydrate metabolic process
P. cactorum	P_cactorum_10300_13636	BIOLOGICAL_PROCESS	carbohydrate metabolic process	3.2e-66	GO:0005975	GO:0005975 carbohydrate metabolic process
P. cactorum	P_cactorum_10300_11460_slice_M266	BIOLOGICAL_PROCESS	methylation	1.2e-12	GO:0032259	GO:0032259 methylation
P. cactorum	P_cactorum_10300_7534_slice_M69	BIOLOGICAL_PROCESS	regulation of transcription, DNA-templated	1.7e-31	GO:0006355	GO:0006355 regulation of transcription, DNA-templated
P. cactorum	P_cactorum_10300_10401_slice_M215	BIOLOGICAL_PROCESS	oxidation-reduction process	3.09e-31	GO:0055114	GO:0055114 oxidation-reduction process
P. cactorum	P_cactorum_10300_18703_truncated	BIOLOGICAL_PROCESS	carbohydrate metabolic process	9.7e-86	GO:0005975	GO:0005975 carbohydrate metabolic process
P. cactorum	P_cactorum_10300_20070	BIOLOGICAL_PROCESS	proteolysis	1.7e-22	GO:0006508	GO:0006508 proteolysis
P. cactorum	P_cactorum_10300_18271_truncated	BIOLOGICAL_PROCESS	carbohydrate metabolic process	3.2e-75	GO:0005975	GO:0005975 carbohydrate metabolic process
P. cactorum	P_cactorum_10300_20211	BIOLOGICAL_PROCESS	proteolysis	4.8e-39	GO:0006508	GO:0006508 proteolysis
P. cactorum	P_cactorum_10300_6597_truncated_slice_M187	BIOLOGICAL_PROCESS	intracellular protein transport	5.5e-05	GO:0006886	GO:0006886 intracellular protein transport
P. cactorum	P_cactorum_10300_8827	BIOLOGICAL_PROCESS	oxidation-reduction process	1.6e-19	GO:0055114	GO:0055114 oxidation-reduction process
P. cactorum	P_cactorum_10300_4912_slice_M47	BIOLOGICAL_PROCESS	tRNA splicing, via endonucleolytic cleavage and ligation	3.8e-52	GO:0006388	GO:0006388 tRNA splicing, via endonucleolytic cleavage and ligation
P. cactorum	P_cactorum_10300_6895_truncated	BIOLOGICAL_PROCESS	proteolysis	2e-96	GO:0006508	GO:0006508 proteolysis
P. cactorum	P_cactorum_10300_9555_truncated_slice_M274	BIOLOGICAL_PROCESS	protein phosphorylation	1.5e-08	GO:0006468	GO:0006468 protein phosphorylation
P. cactorum	P_cactorum_10300_3070	BIOLOGICAL_PROCESS	cellulose catabolic process	5.5e-72	GO:0030245	GO:0030245 cellulose catabolic process
P. cactorum	P_cactorum_10300_18361_slice_M599	BIOLOGICAL_PROCESS	protein ubiquitination	2.2e-30	GO:0016567	GO:0016567 protein ubiquitination
P. cactorum	P_cactorum_10300_11189_slice_M106	BIOLOGICAL_PROCESS	protein phosphorylation	2.4e-42	GO:0006468	GO:0006468 protein phosphorylation
P. cactorum	P_cactorum_10300_330_slice_M50	BIOLOGICAL_PROCESS	oxidation-reduction process	1.83e-22	GO:0055114	GO:0055114 oxidation-reduction process
P. cactorum	P_cactorum_10300_2241_slice_M497	BIOLOGICAL_PROCESS	phosphatidylinositol metabolic process	4.1e-44	GO:0046488	GO:0046488 phosphatidylinositol metabolic process
P. cactorum	P_cactorum_10300_10393	BIOLOGICAL_PROCESS	protein glycosylation	2e-26	GO:0006486	GO:0006486 protein glycosylation
P. cactorum	P_cactorum_10300_9259	BIOLOGICAL_PROCESS	proteolysis	5.4e-09	GO:0006508	GO:0006508 proteolysis
P. cactorum	P_cactorum_10300_5193	BIOLOGICAL_PROCESS	oxidation-reduction process	1.2e-26	GO:0055114	GO:0055114 oxidation-reduction process
P. cactorum	P_cactorum_10300_15766	BIOLOGICAL_PROCESS	carbohydrate metabolic process	1.1e-29	GO:0005975	GO:0005975 carbohydrate metabolic process
P. cactorum	P_cactorum_10300_6613	BIOLOGICAL_PROCESS	proteolysis	1.6e-20	GO:0006508	GO:0006508 proteolysis
P. cactorum	P_cactorum_10300_5090	BIOLOGICAL_PROCESS	carbohydrate metabolic process	2.2e-17	GO:0005975	GO:0005975 carbohydrate metabolic process
P. cactorum	P_cactorum_10300_19085	BIOLOGICAL_PROCESS	cellulose catabolic process	3e-53	GO:0030245	GO:0030245 cellulose catabolic process
P. cactorum	P_cactorum_10300_12361	BIOLOGICAL_PROCESS	pathogenesis	3.14e-39	GO:0009405	GO:0009405 pathogenesis
P. cactorum	P_cactorum_10300_7534_slice_M70	BIOLOGICAL_PROCESS	regulation of transcription, DNA-templated	3.4e-24	GO:0006355	GO:0006355 regulation of transcription, DNA-templated
P. cactorum	P_cactorum_10300_15871	BIOLOGICAL_PROCESS	oxidation-reduction process	2e-19	GO:0055114	GO:0055114 oxidation-reduction process
P. cactorum	P_cactorum_10300_13099	BIOLOGICAL_PROCESS	oxidation-reduction process	8.3e-15	GO:0055114	GO:0055114 oxidation-reduction process
P. cactorum	P_cactorum_10300_13981	BIOLOGICAL_PROCESS	pathogenesis	2.8e-05	GO:0009405	GO:0009405 pathogenesis
P. cactorum	P_cactorum_10300_14329_slice_M751_truncated	BIOLOGICAL_PROCESS	tRNA wobble uridine modification	1.2e-62	GO:0002098	GO:0002098 tRNA wobble uridine modification
P. cactorum	P_cactorum_10300_17105	BIOLOGICAL_PROCESS	proteolysis	3.5e-57	GO:0006508	GO:0006508 proteolysis
P. cactorum	P_cactorum_10300_6388	BIOLOGICAL_PROCESS	peptidyl-pyroglutamic acid biosynthetic process, using glutaminyl-peptide cyclotransferase	3.2e-83	GO:0017186	GO:0017186 peptidyl-pyroglutamic acid biosynthetic process, using glutaminyl-peptide cyclotransferase
P. cactorum	P_cactorum_10300_19309_truncated	BIOLOGICAL_PROCESS	oxidation-reduction process	7.3e-25	GO:0055114	GO:0055114 oxidation-reduction process
P. cactorum	P_cactorum_10300_576_slice_M21	BIOLOGICAL_PROCESS	oxidation-reduction process	3.41e-20	GO:0055114	GO:0055114 oxidation-reduction process
P. cactorum	P_cactorum_10300_13983	BIOLOGICAL_PROCESS	pathogenesis	1.1e-60	GO:0009405	GO:0009405 pathogenesis
P. cactorum	P_cactorum_10300_13639	BIOLOGICAL_PROCESS	carbohydrate metabolic process	1.1e-73	GO:0005975	GO:0005975 carbohydrate metabolic process
P. cactorum	P_cactorum_10300_18450	BIOLOGICAL_PROCESS	DNA damage checkpoint	1.7e-49	GO:0000077	GO:0000077 DNA damage checkpoint
P. cactorum	P_cactorum_10300_5188	BIOLOGICAL_PROCESS	proteolysis	9.6e-23	GO:0006508	GO:0006508 proteolysis
P. cactorum	P_cactorum_10300_6687	BIOLOGICAL_PROCESS	polysaccharide catabolic process	1.4e-45	GO:0000272	GO:0000272 polysaccharide catabolic process
P. cactorum	P_cactorum_10300_1673_slice_M658	BIOLOGICAL_PROCESS	chloride transport	5.3e-07	GO:0006821	GO:0006821 chloride transport
P. cactorum	P_cactorum_10300_1673_slice_M658	BIOLOGICAL_PROCESS	transmembrane transport	5.3e-07	GO:0055085	GO:0055085 transmembrane transport
P. cactorum	P_cactorum_10300_8733_truncated	BIOLOGICAL_PROCESS	oxidation-reduction process	1.7e-64	GO:0055114	GO:0055114 oxidation-reduction process
P. cactorum	P_cactorum_10300_12403	BIOLOGICAL_PROCESS	carbohydrate metabolic process	1.2e-07	GO:0005975	GO:0005975 carbohydrate metabolic process
P. cactorum	P_cactorum_10300_16541	BIOLOGICAL_PROCESS	lipid metabolic process	1.5e-34	GO:0006629	GO:0006629 lipid metabolic process
P. cactorum	P_cactorum_10300_573	BIOLOGICAL_PROCESS	oxidation-reduction process	3e-09	GO:0055114	GO:0055114 oxidation-reduction process
P. cactorum	P_cactorum_10300_13982	BIOLOGICAL_PROCESS	pathogenesis	2.5e-38	GO:0009405	GO:0009405 pathogenesis
P. cactorum	P_cactorum_10300_1499	BIOLOGICAL_PROCESS	protein phosphorylation	1.1e-53	GO:0006468	GO:0006468 protein phosphorylation
P. cactorum	P_cactorum_10300_12036	BIOLOGICAL_PROCESS	carbohydrate metabolic process	9e-22	GO:0005975	GO:0005975 carbohydrate metabolic process
P. cactorum	P_cactorum_10300_8307_truncated_slice_M191	BIOLOGICAL_PROCESS	vesicle-mediated transport	4.58e-50	GO:0016192	GO:0016192 vesicle-mediated transport
P. cactorum	P_cactorum_10300_8307_truncated_slice_M191	BIOLOGICAL_PROCESS	vesicle docking involved in exocytosis	4.58e-50	GO:0006904	GO:0006904 vesicle docking involved in exocytosis
P. cactorum	P_cactorum_10300_1112	BIOLOGICAL_PROCESS	carbohydrate metabolic process	2e-07	GO:0005975	GO:0005975 carbohydrate metabolic process
P. cactorum	P_cactorum_10300_2335_slice_M104_truncated	BIOLOGICAL_PROCESS	intracellular protein transport	3.8e-97	GO:0006886	GO:0006886 intracellular protein transport
P. cactorum	P_cactorum_10300_2335_slice_M104_truncated	BIOLOGICAL_PROCESS	vesicle-mediated transport	3.8e-97	GO:0016192	GO:0016192 vesicle-mediated transport
P. cactorum	P_cactorum_10300_870	BIOLOGICAL_PROCESS	oxidation-reduction process	6.61e-09	GO:0055114	GO:0055114 oxidation-reduction process
P. cactorum	P_cactorum_10300_19259_truncated	BIOLOGICAL_PROCESS	cellulose catabolic process	5.9e-65	GO:0030245	GO:0030245 cellulose catabolic process
P. cactorum	P_cactorum_10300_9432_truncated	BIOLOGICAL_PROCESS	(1->6)-beta-D-glucan biosynthetic process	1.1e-41	GO:0006078	GO:0006078 (1->6)-beta-D-glucan biosynthetic process
P. cactorum	P_cactorum_10300_1505_slice_M422_truncated	BIOLOGICAL_PROCESS	potassium ion transport	3.5e-20	GO:0006813	GO:0006813 potassium ion transport
P. cactorum	P_cactorum_10300_15856	BIOLOGICAL_PROCESS	carbohydrate metabolic process	4.2e-08	GO:0005975	GO:0005975 carbohydrate metabolic process
P. cactorum	P_cactorum_10300_20765_slice_M30_truncated	BIOLOGICAL_PROCESS	protein glycosylation	1.9e-35	GO:0006486	GO:0006486 protein glycosylation
P. cactorum	P_cactorum_10300_2664	BIOLOGICAL_PROCESS	pathogenesis	0.0027	GO:0009405	GO:0009405 pathogenesis
P. cactorum	P_cactorum_10300_13273	BIOLOGICAL_PROCESS	carbohydrate metabolic process	1.2e-06	GO:0005975	GO:0005975 carbohydrate metabolic process
P. cactorum	P_cactorum_10300_12578_truncated	BIOLOGICAL_PROCESS	protein glycosylation	2.2e-24	GO:0006486	GO:0006486 protein glycosylation
P. cactorum	P_cactorum_10300_6546	BIOLOGICAL_PROCESS	pathogenesis	2.5e-22	GO:0009405	GO:0009405 pathogenesis
P. cactorum	P_cactorum_10300_8561_truncated	BIOLOGICAL_PROCESS	oxidation-reduction process	8.5e-73	GO:0055114	GO:0055114 oxidation-reduction process
P. cactorum	P_cactorum_10300_5533	BIOLOGICAL_PROCESS	lipid metabolic process	1.3e-18	GO:0006629	GO:0006629 lipid metabolic process
P. cactorum	P_cactorum_10300_14814_slice_M281	BIOLOGICAL_PROCESS	fatty acid beta-oxidation	2e-50	GO:0006635	GO:0006635 fatty acid beta-oxidation
P. cactorum	P_cactorum_10300_14227_truncated_slice_M198	BIOLOGICAL_PROCESS	DNA replication initiation	4.4e-34	GO:0006270	GO:0006270 DNA replication initiation
P. cactorum	P_cactorum_10300_2803_truncated_slice_M93	BIOLOGICAL_PROCESS	carbohydrate metabolic process	8.5e-12	GO:0005975	GO:0005975 carbohydrate metabolic process
P. cactorum	P_cactorum_10300_20076_truncated	BIOLOGICAL_PROCESS	proteolysis	1.3e-22	GO:0006508	GO:0006508 proteolysis
P. cactorum	P_cactorum_10300_17845_slice_M635	BIOLOGICAL_PROCESS	negative regulation of transcription, DNA-templated	4e-20	GO:0045892	GO:0045892 negative regulation of transcription, DNA-templated
P. cactorum	P_cactorum_10300_12988_slice_M22_truncated	BIOLOGICAL_PROCESS	protein glycosylation	2.6e-29	GO:0006486	GO:0006486 protein glycosylation
P. cactorum	P_cactorum_10300_33	BIOLOGICAL_PROCESS	mannose metabolic process	3.6e-27	GO:0006013	GO:0006013 mannose metabolic process
P. cactorum	P_cactorum_10300_20335_slice_M163	BIOLOGICAL_PROCESS	oxidation-reduction process	1.7e-111	GO:0055114	GO:0055114 oxidation-reduction process
P. cactorum	P_cactorum_10300_12218_slice_M519	BIOLOGICAL_PROCESS	mismatch repair	1.3e-64	GO:0006298	GO:0006298 mismatch repair
P. cactorum	P_cactorum_10300_20256_slice_M142_truncated	BIOLOGICAL_PROCESS	ribosome biogenesis	1.9e-41	GO:0042254	GO:0042254 ribosome biogenesis
P. cactorum	P_cactorum_10300_866_slice_M1302	BIOLOGICAL_PROCESS	protein phosphorylation	7.2e-14	GO:0006468	GO:0006468 protein phosphorylation
P. cactorum	P_cactorum_10300_13987	BIOLOGICAL_PROCESS	pathogenesis	4.9e-31	GO:0009405	GO:0009405 pathogenesis
P. cactorum	P_cactorum_10300_20462_slice_M209_truncated	BIOLOGICAL_PROCESS	nucleobase-containing compound metabolic process	1.3e-08	GO:0006139	GO:0006139 nucleobase-containing compound metabolic process
P. cactorum	P_cactorum_10300_1851_truncated	BIOLOGICAL_PROCESS	(1->6)-beta-D-glucan biosynthetic process	5.1e-43	GO:0006078	GO:0006078 (1->6)-beta-D-glucan biosynthetic process
P. cactorum	P_cactorum_10300_7629_slice_M27_truncated	BIOLOGICAL_PROCESS	protein phosphorylation	3.5e-23	GO:0006468	GO:0006468 protein phosphorylation
P. cactorum	P_cactorum_10300_4579	BIOLOGICAL_PROCESS	protein glycosylation	9.8e-28	GO:0006486	GO:0006486 protein glycosylation
P. cactorum	P_cactorum_10300_9098_truncated	BIOLOGICAL_PROCESS	oxidation-reduction process	2.5e-25	GO:0055114	GO:0055114 oxidation-reduction process
P. cactorum	P_cactorum_10300_3666_slice_M87	BIOLOGICAL_PROCESS	DNA repair	1.9e-25	GO:0006281	GO:0006281 DNA repair
P. cactorum	P_cactorum_10300_3666_slice_M87	BIOLOGICAL_PROCESS	telomere maintenance	1.9e-25	GO:0000723	GO:0000723 telomere maintenance
P. cactorum	P_cactorum_10300_6081_truncated	BIOLOGICAL_PROCESS	carbohydrate metabolic process	6.8e-21	GO:0005975	GO:0005975 carbohydrate metabolic process
P. cactorum	P_cactorum_10300_14329_slice_M743_truncated	BIOLOGICAL_PROCESS	tRNA wobble uridine modification	2.5e-69	GO:0002098	GO:0002098 tRNA wobble uridine modification
P. cactorum	P_cactorum_10300_6083_truncated	BIOLOGICAL_PROCESS	carbohydrate metabolic process	2e-17	GO:0005975	GO:0005975 carbohydrate metabolic process
P. cactorum	P_cactorum_10300_15415_truncated	BIOLOGICAL_PROCESS	(1->6)-beta-D-glucan biosynthetic process	3.2e-43	GO:0006078	GO:0006078 (1->6)-beta-D-glucan biosynthetic process
P. cactorum	P_cactorum_10300_15006	BIOLOGICAL_PROCESS	calcium ion import across plasma membrane	2.8e-17	GO:0098703	GO:0098703 calcium ion import across plasma membrane
P. cactorum	P_cactorum_10300_20007	BIOLOGICAL_PROCESS	carbohydrate metabolic process	5.9e-70	GO:0005975	GO:0005975 carbohydrate metabolic process
P. cactorum	P_cactorum_10300_18607	BIOLOGICAL_PROCESS	oxidation-reduction process	1.1e-93	GO:0055114	GO:0055114 oxidation-reduction process
P. cactorum	P_cactorum_10300_11568	BIOLOGICAL_PROCESS	pathogenesis	4.8e-08	GO:0009405	GO:0009405 pathogenesis
P. cactorum	P_cactorum_10300_17106	BIOLOGICAL_PROCESS	proteolysis	5.2e-21	GO:0006508	GO:0006508 proteolysis
P. cactorum	P_cactorum_10300_9431_truncated	BIOLOGICAL_PROCESS	(1->6)-beta-D-glucan biosynthetic process	1.6e-39	GO:0006078	GO:0006078 (1->6)-beta-D-glucan biosynthetic process
P. cactorum	P_cactorum_10300_13556	BIOLOGICAL_PROCESS	carbohydrate metabolic process	5.1e-07	GO:0005975	GO:0005975 carbohydrate metabolic process
P. cactorum	P_cactorum_10300_6230	BIOLOGICAL_PROCESS	carbohydrate metabolic process	2.88e-44	GO:0005975	GO:0005975 carbohydrate metabolic process
P. cactorum	P_cactorum_10300_11889_truncated	BIOLOGICAL_PROCESS	carbohydrate metabolic process	2.7e-59	GO:0005975	GO:0005975 carbohydrate metabolic process
P. cactorum	P_cactorum_10300_7665	BIOLOGICAL_PROCESS	cell communication	0.0037	GO:0007154	GO:0007154 cell communication
P. cactorum	P_cactorum_10300_20326	BIOLOGICAL_PROCESS	carbohydrate metabolic process	5.9e-12	GO:0005975	GO:0005975 carbohydrate metabolic process
P. cactorum	P_cactorum_10300_9515	BIOLOGICAL_PROCESS	pathogenesis	2.1e-21	GO:0009405	GO:0009405 pathogenesis
P. cactorum	P_cactorum_10300_5535	BIOLOGICAL_PROCESS	lipid metabolic process	3.7e-21	GO:0006629	GO:0006629 lipid metabolic process
P. cactorum	P_cactorum_10300_4443	BIOLOGICAL_PROCESS	polysaccharide catabolic process	5e-39	GO:0000272	GO:0000272 polysaccharide catabolic process
P. cactorum	P_cactorum_10300_21555	BIOLOGICAL_PROCESS	proteolysis	1.1e-60	GO:0006508	GO:0006508 proteolysis
P. cactorum	P_cactorum_10300_7635_truncated	BIOLOGICAL_PROCESS	protein phosphorylation	2.7e-15	GO:0006468	GO:0006468 protein phosphorylation
P. cactorum	P_cactorum_10300_6496	BIOLOGICAL_PROCESS	carbohydrate metabolic process	2.2e-08	GO:0005975	GO:0005975 carbohydrate metabolic process
P. cactorum	P_cactorum_10300_21182	BIOLOGICAL_PROCESS	carbohydrate metabolic process	3.4e-05	GO:0005975	GO:0005975 carbohydrate metabolic process
P. cactorum	P_cactorum_10300_20078	BIOLOGICAL_PROCESS	proteolysis	6.5e-12	GO:0006508	GO:0006508 proteolysis
P. cactorum	P_cactorum_10300_7188	BIOLOGICAL_PROCESS	proteolysis	2.49e-72	GO:0006508	GO:0006508 proteolysis
P. cactorum	P_cactorum_10300_10256	BIOLOGICAL_PROCESS	nucleobase-containing compound metabolic process	1.7e-15	GO:0006139	GO:0006139 nucleobase-containing compound metabolic process
P. cactorum	P_cactorum_10300_21392	BIOLOGICAL_PROCESS	pathogenesis	7.3e-28	GO:0009405	GO:0009405 pathogenesis
P. cactorum	P_cactorum_10300_7614_slice_M181	BIOLOGICAL_PROCESS	protein phosphorylation	1.2e-40	GO:0006468	GO:0006468 protein phosphorylation
P. cactorum	P_cactorum_10300_9111_truncated	BIOLOGICAL_PROCESS	protein processing	1.2e-18	GO:0016485	GO:0016485 protein processing
P. cactorum	P_cactorum_10300_8701	BIOLOGICAL_PROCESS	superoxide metabolic process	5.41e-05	GO:0006801	GO:0006801 superoxide metabolic process
P. cactorum	P_cactorum_10300_1087	BIOLOGICAL_PROCESS	sphingolipid metabolic process	4.2e-30	GO:0006665	GO:0006665 sphingolipid metabolic process
P. cactorum	P_cactorum_10300_1801	BIOLOGICAL_PROCESS	signal transduction	3.65e-05	GO:0007165	GO:0007165 signal transduction
P. cactorum	P_cactorum_10300_10333_slice_M768	BIOLOGICAL_PROCESS	retrograde transport, endosome to Golgi	7.3e-48	GO:0042147	GO:0042147 retrograde transport, endosome to Golgi
P. cactorum	P_cactorum_10300_6500_slice_M61	BIOLOGICAL_PROCESS	proteolysis	2e-15	GO:0006508	GO:0006508 proteolysis
P. cactorum	P_cactorum_10300_3191	BIOLOGICAL_PROCESS	pathogenesis	2.9e-06	GO:0009405	GO:0009405 pathogenesis
P. cactorum	P_cactorum_10300_19254_slice_M514	BIOLOGICAL_PROCESS	protein phosphorylation	1.1e-49	GO:0006468	GO:0006468 protein phosphorylation
P. cactorum	P_cactorum_10300_13182_truncated	BIOLOGICAL_PROCESS	proteolysis	1.9e-08	GO:0006508	GO:0006508 proteolysis
P. cactorum	P_cactorum_10300_16810	BIOLOGICAL_PROCESS	pathogenesis	3.2e-15	GO:0009405	GO:0009405 pathogenesis
P. cactorum	P_cactorum_10300_16413	BIOLOGICAL_PROCESS	DNA repair	1.6e-08	GO:0006281	GO:0006281 DNA repair
P. cactorum	P_cactorum_10300_13329_truncated	BIOLOGICAL_PROCESS	carbohydrate metabolic process	1.5e-111	GO:0005975	GO:0005975 carbohydrate metabolic process
P. cactorum	P_cactorum_10300_19948_truncated	BIOLOGICAL_PROCESS	protein glycosylation	2e-23	GO:0006486	GO:0006486 protein glycosylation
P. cactorum	P_cactorum_10300_12038	BIOLOGICAL_PROCESS	proteolysis	1.7e-38	GO:0006508	GO:0006508 proteolysis
P. cactorum	P_cactorum_10300_12396	BIOLOGICAL_PROCESS	cellular aromatic compound metabolic process	1.4e-12	GO:0006725	GO:0006725 cellular aromatic compound metabolic process
P. cactorum	P_cactorum_10300_12396	BIOLOGICAL_PROCESS	oxidation-reduction process	1.4e-12	GO:0055114	GO:0055114 oxidation-reduction process
P. cactorum	P_cactorum_10300_5664_truncated_slice_M237	BIOLOGICAL_PROCESS	protein processing	2.7e-26	GO:0016485	GO:0016485 protein processing
P. cactorum	P_cactorum_10300_1718_slice_M367	BIOLOGICAL_PROCESS	translational initiation	7.98e-14	GO:0006413	GO:0006413 translational initiation
P. cactorum	P_cactorum_10300_6608_slice_M325	BIOLOGICAL_PROCESS	lipid metabolic process	7.7e-23	GO:0006629	GO:0006629 lipid metabolic process
P. cactorum	P_cactorum_10300_12579_truncated	BIOLOGICAL_PROCESS	protein glycosylation	2.5e-24	GO:0006486	GO:0006486 protein glycosylation
P. cactorum	P_cactorum_10300_7073	BIOLOGICAL_PROCESS	carbohydrate metabolic process	3.5e-76	GO:0005975	GO:0005975 carbohydrate metabolic process
P. cactorum	P_cactorum_10300_20418_slice_M46	BIOLOGICAL_PROCESS	carbohydrate metabolic process	9.7e-82	GO:0005975	GO:0005975 carbohydrate metabolic process
P. cactorum	P_cactorum_10300_1092_truncated	BIOLOGICAL_PROCESS	sphingolipid metabolic process	2.4e-30	GO:0006665	GO:0006665 sphingolipid metabolic process
P. cactorum	P_cactorum_10300_4439	BIOLOGICAL_PROCESS	polysaccharide catabolic process	3.1e-38	GO:0000272	GO:0000272 polysaccharide catabolic process
P. cactorum	P_cactorum_10300_1094	BIOLOGICAL_PROCESS	sphingolipid metabolic process	6.2e-29	GO:0006665	GO:0006665 sphingolipid metabolic process
P. cactorum	P_cactorum_10300_13448	BIOLOGICAL_PROCESS	carbohydrate metabolic process	7.6e-21	GO:0005975	GO:0005975 carbohydrate metabolic process
P. cactorum	P_cactorum_10300_9430_truncated	BIOLOGICAL_PROCESS	(1->6)-beta-D-glucan biosynthetic process	4.5e-41	GO:0006078	GO:0006078 (1->6)-beta-D-glucan biosynthetic process
P. cactorum	P_cactorum_10300_8520	BIOLOGICAL_PROCESS	carbohydrate metabolic process	6.4e-06	GO:0005975	GO:0005975 carbohydrate metabolic process
P. cactorum	P_cactorum_10300_20008	BIOLOGICAL_PROCESS	carbohydrate metabolic process	5.3e-67	GO:0005975	GO:0005975 carbohydrate metabolic process
P. cactorum	P_cactorum_10300_16845_slice_M304	BIOLOGICAL_PROCESS	oxidation-reduction process	1.46e-41	GO:0055114	GO:0055114 oxidation-reduction process
P. cactorum	P_cactorum_10300_8094_truncated	BIOLOGICAL_PROCESS	proteolysis	2.5e-24	GO:0006508	GO:0006508 proteolysis
P. cactorum	P_cactorum_10300_7297	BIOLOGICAL_PROCESS	carbohydrate metabolic process	4.4e-38	GO:0005975	GO:0005975 carbohydrate metabolic process
P. cactorum	P_cactorum_10300_4875_slice_M303_truncated	BIOLOGICAL_PROCESS	phosphatidylinositol metabolic process	1.2e-50	GO:0046488	GO:0046488 phosphatidylinositol metabolic process
P. cactorum	P_cactorum_10300_14131_slice_M384	BIOLOGICAL_PROCESS	protein phosphorylation	1.4e-18	GO:0006468	GO:0006468 protein phosphorylation
P. cactorum	P_cactorum_10300_7203_truncated	BIOLOGICAL_PROCESS	carbohydrate metabolic process	2.1e-194	GO:0005975	GO:0005975 carbohydrate metabolic process
P. cactorum	P_cactorum_10300_2457	BIOLOGICAL_PROCESS	proteolysis	3.6e-52	GO:0006508	GO:0006508 proteolysis
P. cactorum	P_cactorum_10300_14475	BIOLOGICAL_PROCESS	cell wall modification	2.8e-47	GO:0042545	GO:0042545 cell wall modification
P. cactorum	P_cactorum_10300_6014	BIOLOGICAL_PROCESS	proteolysis	1.2e-23	GO:0006508	GO:0006508 proteolysis
P. cactorum	P_cactorum_10300_9204	BIOLOGICAL_PROCESS	oxidation-reduction process	1.3e-76	GO:0055114	GO:0055114 oxidation-reduction process
P. cactorum	P_cactorum_10300_12037	BIOLOGICAL_PROCESS	proteolysis	1.1e-09	GO:0006508	GO:0006508 proteolysis
P. cactorum	P_cactorum_10300_517_slice_M82	BIOLOGICAL_PROCESS	vesicle-mediated transport	4.5e-31	GO:0016192	GO:0016192 vesicle-mediated transport
P. cactorum	P_cactorum_10300_517_slice_M82	BIOLOGICAL_PROCESS	intracellular protein transport	4.5e-31	GO:0006886	GO:0006886 intracellular protein transport
P. cactorum	P_cactorum_10300_13984	BIOLOGICAL_PROCESS	pathogenesis	4.6e-33	GO:0009405	GO:0009405 pathogenesis
P. cactorum	P_cactorum_10300_6013	BIOLOGICAL_PROCESS	proteolysis	1.4e-24	GO:0006508	GO:0006508 proteolysis
P. cactorum	P_cactorum_10300_8521	BIOLOGICAL_PROCESS	carbohydrate metabolic process	4.8e-07	GO:0005975	GO:0005975 carbohydrate metabolic process
P. cactorum	P_cactorum_10300_10058_truncated	BIOLOGICAL_PROCESS	carbohydrate metabolic process	1.6e-14	GO:0005975	GO:0005975 carbohydrate metabolic process
P. cactorum	P_cactorum_10300_3844	BIOLOGICAL_PROCESS	regulation of transcription by RNA polymerase II	3.7e-14	GO:0006357	GO:0006357 regulation of transcription by RNA polymerase II
P. cactorum	P_cactorum_10300_10372	BIOLOGICAL_PROCESS	Golgi vesicle transport	1.1e-42	GO:0048193	GO:0048193 Golgi vesicle transport
P. cactorum	P_cactorum_10300_10388_truncated	BIOLOGICAL_PROCESS	protein glycosylation	2.5e-31	GO:0006486	GO:0006486 protein glycosylation
P. cactorum	P_cactorum_10300_8837_slice_M28	BIOLOGICAL_PROCESS	signal peptide processing	4.1e-11	GO:0006465	GO:0006465 signal peptide processing
P. cactorum	P_cactorum_10300_19730	BIOLOGICAL_PROCESS	proteolysis	2.1e-19	GO:0006508	GO:0006508 proteolysis
P. cactorum	P_cactorum_10300_12580_truncated	BIOLOGICAL_PROCESS	protein glycosylation	3.5e-23	GO:0006486	GO:0006486 protein glycosylation
P. cactorum	P_cactorum_10300_19261	BIOLOGICAL_PROCESS	cellulose catabolic process	2e-72	GO:0030245	GO:0030245 cellulose catabolic process
P. cactorum	P_cactorum_10300_4492	BIOLOGICAL_PROCESS	arabinan metabolic process	2.5e-140	GO:0031221	GO:0031221 arabinan metabolic process
P. cactorum	P_cactorum_10300_21274	BIOLOGICAL_PROCESS	protein phosphorylation	0.00094	GO:0006468	GO:0006468 protein phosphorylation
P. cactorum	P_cactorum_10300_20744	BIOLOGICAL_PROCESS	oxidation-reduction process	3.2e-13	GO:0055114	GO:0055114 oxidation-reduction process
P. cactorum	P_cactorum_10300_5266_slice_M815	BIOLOGICAL_PROCESS	signal transduction	3.4e-65	GO:0007165	GO:0007165 signal transduction
P. cactorum	P_cactorum_10300_6608_slice_M335	BIOLOGICAL_PROCESS	lipid metabolic process	7.2e-21	GO:0006629	GO:0006629 lipid metabolic process
P. cactorum	P_cactorum_10300_3056	BIOLOGICAL_PROCESS	DNA recombination	1.8e-11	GO:0006310	GO:0006310 DNA recombination
P. cactorum	P_cactorum_10300_3056	BIOLOGICAL_PROCESS	DNA integration	1.8e-11	GO:0015074	GO:0015074 DNA integration
P. cactorum	P_cactorum_10300_16381	BIOLOGICAL_PROCESS	carbohydrate metabolic process	3.4e-67	GO:0005975	GO:0005975 carbohydrate metabolic process
P. cactorum	P_cactorum_10300_6341_slice_M134	BIOLOGICAL_PROCESS	oxidation-reduction process	1.5e-18	GO:0055114	GO:0055114 oxidation-reduction process
P. cactorum	P_cactorum_10300_20097	BIOLOGICAL_PROCESS	superoxide metabolic process	9.6e-23	GO:0006801	GO:0006801 superoxide metabolic process
P. cactorum	P_cactorum_10300_8872	BIOLOGICAL_PROCESS	proteolysis	9.9e-90	GO:0006508	GO:0006508 proteolysis
P. cactorum	P_cactorum_10300_13976	BIOLOGICAL_PROCESS	pathogenesis	1.2e-10	GO:0009405	GO:0009405 pathogenesis
P. cactorum	P_cactorum_10300_12773_truncated_slice_M292	BIOLOGICAL_PROCESS	protein phosphorylation	2.1e-13	GO:0006468	GO:0006468 protein phosphorylation
P. cactorum	P_cactorum_10300_18923_truncated	BIOLOGICAL_PROCESS	oxidation-reduction process	1.8e-15	GO:0055114	GO:0055114 oxidation-reduction process
P. cactorum	P_cactorum_10300_21124	BIOLOGICAL_PROCESS	proteolysis	1.7e-15	GO:0006508	GO:0006508 proteolysis
P. cactorum	P_cactorum_10300_20327	BIOLOGICAL_PROCESS	carbohydrate metabolic process	1.7e-11	GO:0005975	GO:0005975 carbohydrate metabolic process
P. cactorum	P_cactorum_10300_1982_slice_M76	BIOLOGICAL_PROCESS	nucleobase-containing compound metabolic process	3.2e-12	GO:0006139	GO:0006139 nucleobase-containing compound metabolic process
P. cactorum	P_cactorum_10300_17167_slice_M167	BIOLOGICAL_PROCESS	carbohydrate metabolic process	3.5e-50	GO:0005975	GO:0005975 carbohydrate metabolic process
P. cactorum	P_cactorum_10300_14795	BIOLOGICAL_PROCESS	biosynthetic process	1.4e-17	GO:0009058	GO:0009058 biosynthetic process
P. cactorum	P_cactorum_10300_3741_slice_M249	BIOLOGICAL_PROCESS	oxidation-reduction process	3.2e-30	GO:0055114	GO:0055114 oxidation-reduction process
P. cactorum	P_cactorum_10300_18466_truncated_truncated_slice_M26	BIOLOGICAL_PROCESS	proteasome assembly	5.5e-40	GO:0043248	GO:0043248 proteasome assembly
P. cactorum	P_cactorum_10300_14254_slice_M202	BIOLOGICAL_PROCESS	signal transduction	1.1e-08	GO:0007165	GO:0007165 signal transduction
P. cactorum	P_cactorum_10300_12260_slice_M23	BIOLOGICAL_PROCESS	protein phosphorylation	6.1e-23	GO:0006468	GO:0006468 protein phosphorylation
P. infestans	P_infestans_RefSeq_17068_truncated	BIOLOGICAL_PROCESS	oxidation-reduction process	1e-24	GO:0055114	GO:0055114 oxidation-reduction process
P. infestans	P_infestans_RefSeq_5415_truncated	BIOLOGICAL_PROCESS	protein processing	1.6e-20	GO:0016485	GO:0016485 protein processing
P. infestans	P_infestans_RefSeq_3714	BIOLOGICAL_PROCESS	pathogenesis	7.46e-21	GO:0009405	GO:0009405 pathogenesis
P. infestans	P_infestans_RefSeq_1534	BIOLOGICAL_PROCESS	carbohydrate metabolic process	8.1e-71	GO:0005975	GO:0005975 carbohydrate metabolic process
P. infestans	P_infestans_RefSeq_11830	BIOLOGICAL_PROCESS	proteolysis	6.3e-50	GO:0006508	GO:0006508 proteolysis
P. infestans	P_infestans_RefSeq_3970	BIOLOGICAL_PROCESS	oxidation-reduction process	1.5e-27	GO:0055114	GO:0055114 oxidation-reduction process
P. infestans	P_infestans_RefSeq_16346_truncated	BIOLOGICAL_PROCESS	protein phosphorylation	9.7e-07	GO:0006468	GO:0006468 protein phosphorylation
P. infestans	P_infestans_RefSeq_5929	BIOLOGICAL_PROCESS	lipid metabolic process	1.2e-16	GO:0006629	GO:0006629 lipid metabolic process
P. infestans	P_infestans_RefSeq_7611_truncated	BIOLOGICAL_PROCESS	carbohydrate metabolic process	1.1e-08	GO:0005975	GO:0005975 carbohydrate metabolic process
P. infestans	P_infestans_RefSeq_3574_truncated	BIOLOGICAL_PROCESS	carbohydrate metabolic process	2.1e-26	GO:0005975	GO:0005975 carbohydrate metabolic process
P. infestans	P_infestans_RefSeq_7637_truncated	BIOLOGICAL_PROCESS	protein phosphorylation	1.3e-22	GO:0006468	GO:0006468 protein phosphorylation
P. infestans	P_infestans_RefSeq_17257	BIOLOGICAL_PROCESS	cell wall modification	3.5e-51	GO:0042545	GO:0042545 cell wall modification
P. infestans	P_infestans_RefSeq_13527	BIOLOGICAL_PROCESS	carbohydrate metabolic process	3.27e-08	GO:0005975	GO:0005975 carbohydrate metabolic process
P. infestans	P_infestans_RefSeq_8257	BIOLOGICAL_PROCESS	carbohydrate metabolic process	1.2e-55	GO:0005975	GO:0005975 carbohydrate metabolic process
P. infestans	P_infestans_RefSeq_14942_truncated	BIOLOGICAL_PROCESS	protein glycosylation	1.1e-33	GO:0006486	GO:0006486 protein glycosylation
P. infestans	P_infestans_RefSeq_11233_truncated	BIOLOGICAL_PROCESS	proteolysis	2.1e-39	GO:0006508	GO:0006508 proteolysis
P. infestans	P_infestans_RefSeq_8456	BIOLOGICAL_PROCESS	carbohydrate metabolic process	3.8e-70	GO:0005975	GO:0005975 carbohydrate metabolic process
P. infestans	P_infestans_RefSeq_7458_truncated	BIOLOGICAL_PROCESS	proteolysis	3.3e-106	GO:0006508	GO:0006508 proteolysis
P. infestans	P_infestans_RefSeq_5922	BIOLOGICAL_PROCESS	carbohydrate metabolic process	1.2e-148	GO:0005975	GO:0005975 carbohydrate metabolic process
P. infestans	P_infestans_RefSeq_6237	BIOLOGICAL_PROCESS	proteolysis	1.8e-12	GO:0006508	GO:0006508 proteolysis
P. infestans	P_infestans_RefSeq_4017	BIOLOGICAL_PROCESS	autophagy	3.9e-33	GO:0006914	GO:0006914 autophagy
P. infestans	P_infestans_RefSeq_13163	BIOLOGICAL_PROCESS	proteolysis	8.6e-23	GO:0006508	GO:0006508 proteolysis
P. infestans	P_infestans_RefSeq_2957_truncated	BIOLOGICAL_PROCESS	sphingolipid metabolic process	2.5e-30	GO:0006665	GO:0006665 sphingolipid metabolic process
P. infestans	P_infestans_RefSeq_14266_truncated	BIOLOGICAL_PROCESS	cell communication	4.6e-21	GO:0007154	GO:0007154 cell communication
P. infestans	P_infestans_RefSeq_5575	BIOLOGICAL_PROCESS	polysaccharide catabolic process	1.5e-27	GO:0000272	GO:0000272 polysaccharide catabolic process
P. infestans	P_infestans_RefSeq_6216	BIOLOGICAL_PROCESS	proteolysis	1.4e-54	GO:0006508	GO:0006508 proteolysis
P. infestans	P_infestans_RefSeq_8938_truncated	BIOLOGICAL_PROCESS	mannose metabolic process	4.1e-84	GO:0006013	GO:0006013 mannose metabolic process
P. infestans	P_infestans_RefSeq_5710_truncated	BIOLOGICAL_PROCESS	carbohydrate metabolic process	1.2e-17	GO:0005975	GO:0005975 carbohydrate metabolic process
P. infestans	P_infestans_RefSeq_11229_truncated	BIOLOGICAL_PROCESS	proteolysis	3.1e-60	GO:0006508	GO:0006508 proteolysis
P. infestans	P_infestans_RefSeq_3693	BIOLOGICAL_PROCESS	pathogenesis	2.6e-26	GO:0009405	GO:0009405 pathogenesis
P. infestans	P_infestans_RefSeq_3209	BIOLOGICAL_PROCESS	proteolysis	8.5e-58	GO:0006508	GO:0006508 proteolysis
P. infestans	P_infestans_RefSeq_14188_truncated	BIOLOGICAL_PROCESS	proteolysis	3.4e-09	GO:0006508	GO:0006508 proteolysis
P. infestans	P_infestans_RefSeq_3691	BIOLOGICAL_PROCESS	pathogenesis	5.4e-23	GO:0009405	GO:0009405 pathogenesis
P. infestans	P_infestans_RefSeq_3249	BIOLOGICAL_PROCESS	carbohydrate metabolic process	3.1e-08	GO:0005975	GO:0005975 carbohydrate metabolic process
P. infestans	P_infestans_RefSeq_3655	BIOLOGICAL_PROCESS	carbohydrate metabolic process	6.5e-67	GO:0005975	GO:0005975 carbohydrate metabolic process
P. infestans	P_infestans_RefSeq_13534	BIOLOGICAL_PROCESS	carbohydrate metabolic process	5.6e-07	GO:0005975	GO:0005975 carbohydrate metabolic process
P. infestans	P_infestans_RefSeq_3690	BIOLOGICAL_PROCESS	pathogenesis	6.2e-14	GO:0009405	GO:0009405 pathogenesis
P. infestans	P_infestans_RefSeq_1533	BIOLOGICAL_PROCESS	carbohydrate metabolic process	2e-41	GO:0005975	GO:0005975 carbohydrate metabolic process
P. infestans	P_infestans_RefSeq_15504	BIOLOGICAL_PROCESS	protein folding	4.32e-13	GO:0006457	GO:0006457 protein folding
P. infestans	P_infestans_RefSeq_16369	BIOLOGICAL_PROCESS	DNA damage checkpoint	1.3e-49	GO:0000077	GO:0000077 DNA damage checkpoint
P. infestans	P_infestans_RefSeq_15306	BIOLOGICAL_PROCESS	proteolysis	1.2e-41	GO:0006508	GO:0006508 proteolysis
P. infestans	P_infestans_RefSeq_656_truncated	BIOLOGICAL_PROCESS	(1->6)-beta-D-glucan biosynthetic process	5.5e-39	GO:0006078	GO:0006078 (1->6)-beta-D-glucan biosynthetic process
P. infestans	P_infestans_RefSeq_4520_truncated	BIOLOGICAL_PROCESS	carbohydrate metabolic process	4.97e-09	GO:0005975	GO:0005975 carbohydrate metabolic process
P. infestans	P_infestans_RefSeq_2443	BIOLOGICAL_PROCESS	cellulose catabolic process	2.6e-44	GO:0030245	GO:0030245 cellulose catabolic process
P. infestans	P_infestans_RefSeq_2341_truncated	BIOLOGICAL_PROCESS	protein glycosylation	7.2e-131	GO:0006486	GO:0006486 protein glycosylation
P. infestans	P_infestans_RefSeq_8034_truncated	BIOLOGICAL_PROCESS	carbohydrate metabolic process	1.1e-30	GO:0005975	GO:0005975 carbohydrate metabolic process
P. infestans	P_infestans_RefSeq_1537	BIOLOGICAL_PROCESS	carbohydrate metabolic process	5.5e-67	GO:0005975	GO:0005975 carbohydrate metabolic process
P. infestans	P_infestans_RefSeq_13496	BIOLOGICAL_PROCESS	carbohydrate metabolic process	3.6e-39	GO:0005975	GO:0005975 carbohydrate metabolic process
P. infestans	P_infestans_RefSeq_3645	BIOLOGICAL_PROCESS	carbohydrate metabolic process	6e-14	GO:0005975	GO:0005975 carbohydrate metabolic process
P. infestans	P_infestans_RefSeq_579_truncated	BIOLOGICAL_PROCESS	oxidation-reduction process	1.2e-21	GO:0055114	GO:0055114 oxidation-reduction process
P. infestans	P_infestans_RefSeq_2067	BIOLOGICAL_PROCESS	biosynthetic process	3.5e-97	GO:0009058	GO:0009058 biosynthetic process
P. infestans	P_infestans_RefSeq_8156	BIOLOGICAL_PROCESS	proteolysis	5e-08	GO:0006508	GO:0006508 proteolysis
P. infestans	P_infestans_RefSeq_493_truncated	BIOLOGICAL_PROCESS	cell redox homeostasis	5.1e-53	GO:0045454	GO:0045454 cell redox homeostasis
P. infestans	P_infestans_RefSeq_2440	BIOLOGICAL_PROCESS	cellulose catabolic process	5e-23	GO:0030245	GO:0030245 cellulose catabolic process
P. infestans	P_infestans_RefSeq_17514	BIOLOGICAL_PROCESS	protein phosphorylation	7.9e-24	GO:0006468	GO:0006468 protein phosphorylation
P. infestans	P_infestans_RefSeq_4050	BIOLOGICAL_PROCESS	proteolysis	5.3e-65	GO:0006508	GO:0006508 proteolysis
P. infestans	P_infestans_RefSeq_6803	BIOLOGICAL_PROCESS	pathogenesis	1.5e-36	GO:0009405	GO:0009405 pathogenesis
P. infestans	P_infestans_RefSeq_2956	BIOLOGICAL_PROCESS	sphingolipid metabolic process	7e-31	GO:0006665	GO:0006665 sphingolipid metabolic process
P. infestans	P_infestans_RefSeq_5470_truncated	BIOLOGICAL_PROCESS	cell redox homeostasis	4e-17	GO:0045454	GO:0045454 cell redox homeostasis
P. infestans	P_infestans_RefSeq_3259	BIOLOGICAL_PROCESS	RNA processing	6.5e-26	GO:0006396	GO:0006396 RNA processing
P. infestans	P_infestans_RefSeq_6206	BIOLOGICAL_PROCESS	proteolysis	5.2e-35	GO:0006508	GO:0006508 proteolysis
P. infestans	P_infestans_RefSeq_1661_truncated	BIOLOGICAL_PROCESS	protein folding	2.6e-144	GO:0006457	GO:0006457 protein folding
P. infestans	P_infestans_RefSeq_8064	BIOLOGICAL_PROCESS	carbohydrate metabolic process	4.7e-51	GO:0005975	GO:0005975 carbohydrate metabolic process
P. infestans	P_infestans_RefSeq_8796_truncated	BIOLOGICAL_PROCESS	proteolysis	2.9e-57	GO:0006508	GO:0006508 proteolysis
P. infestans	P_infestans_RefSeq_2441	BIOLOGICAL_PROCESS	cellulose catabolic process	8.3e-23	GO:0030245	GO:0030245 cellulose catabolic process
P. infestans	P_infestans_RefSeq_9763_truncated	BIOLOGICAL_PROCESS	carbohydrate metabolic process	7.1e-12	GO:0005975	GO:0005975 carbohydrate metabolic process
P. infestans	P_infestans_RefSeq_13704	BIOLOGICAL_PROCESS	pathogenesis	3.3e-13	GO:0009405	GO:0009405 pathogenesis
P. infestans	P_infestans_RefSeq_530	BIOLOGICAL_PROCESS	carbohydrate metabolic process	6.3e-31	GO:0005975	GO:0005975 carbohydrate metabolic process
P. infestans	P_infestans_RefSeq_3890_truncated	BIOLOGICAL_PROCESS	proteolysis	2.23e-68	GO:0006508	GO:0006508 proteolysis
P. infestans	P_infestans_RefSeq_6084_truncated	BIOLOGICAL_PROCESS	proteolysis	7.72e-54	GO:0006508	GO:0006508 proteolysis
P. infestans	P_infestans_RefSeq_1706	BIOLOGICAL_PROCESS	oxidation-reduction process	8e-09	GO:0055114	GO:0055114 oxidation-reduction process
P. infestans	P_infestans_RefSeq_3654	BIOLOGICAL_PROCESS	carbohydrate metabolic process	3.1e-63	GO:0005975	GO:0005975 carbohydrate metabolic process
P. infestans	P_infestans_RefSeq_6809	BIOLOGICAL_PROCESS	pathogenesis	3.4e-29	GO:0009405	GO:0009405 pathogenesis
P. infestans	P_infestans_RefSeq_5714_truncated	BIOLOGICAL_PROCESS	carbohydrate metabolic process	2.5e-14	GO:0005975	GO:0005975 carbohydrate metabolic process
P. infestans	P_infestans_RefSeq_11006_truncated	BIOLOGICAL_PROCESS	oxidation-reduction process	3e-55	GO:0055114	GO:0055114 oxidation-reduction process
P. infestans	P_infestans_RefSeq_7962_truncated	BIOLOGICAL_PROCESS	(1->6)-beta-D-glucan biosynthetic process	2.4e-43	GO:0006078	GO:0006078 (1->6)-beta-D-glucan biosynthetic process
P. infestans	P_infestans_RefSeq_2684_truncated	BIOLOGICAL_PROCESS	proteolysis	3.1e-09	GO:0006508	GO:0006508 proteolysis
P. infestans	P_infestans_RefSeq_8760	BIOLOGICAL_PROCESS	proteolysis	1.7e-05	GO:0006508	GO:0006508 proteolysis
P. infestans	P_infestans_RefSeq_10301_truncated	BIOLOGICAL_PROCESS	proteolysis	9.2e-74	GO:0006508	GO:0006508 proteolysis
P. infestans	P_infestans_RefSeq_14880	BIOLOGICAL_PROCESS	protein phosphorylation	5.7e-19	GO:0006468	GO:0006468 protein phosphorylation
P. infestans	P_infestans_RefSeq_14974_truncated	BIOLOGICAL_PROCESS	carbohydrate metabolic process	2.39e-53	GO:0005975	GO:0005975 carbohydrate metabolic process
P. infestans	P_infestans_RefSeq_5333	BIOLOGICAL_PROCESS	proteolysis	4.7e-23	GO:0006508	GO:0006508 proteolysis
P. infestans	P_infestans_RefSeq_3815_truncated	BIOLOGICAL_PROCESS	double-strand break repair via nonhomologous end joining	5.9e-07	GO:0006303	GO:0006303 double-strand break repair via nonhomologous end joining
P. infestans	P_infestans_RefSeq_10722	BIOLOGICAL_PROCESS	pathogenesis	5.9e-20	GO:0009405	GO:0009405 pathogenesis
P. infestans	P_infestans_RefSeq_13740	BIOLOGICAL_PROCESS	protein phosphorylation	3.8e-18	GO:0006468	GO:0006468 protein phosphorylation
P. infestans	P_infestans_RefSeq_17316_truncated	BIOLOGICAL_PROCESS	(1->6)-beta-D-glucan biosynthetic process	1.1e-38	GO:0006078	GO:0006078 (1->6)-beta-D-glucan biosynthetic process
P. infestans	P_infestans_RefSeq_15518	BIOLOGICAL_PROCESS	pathogenesis	8.11e-05	GO:0009405	GO:0009405 pathogenesis
P. infestans	P_infestans_RefSeq_5752	BIOLOGICAL_PROCESS	lipid metabolic process	8.1e-48	GO:0006629	GO:0006629 lipid metabolic process
P. infestans	P_infestans_RefSeq_11252	BIOLOGICAL_PROCESS	pathogenesis	1.8e-10	GO:0009405	GO:0009405 pathogenesis
P. infestans	P_infestans_RefSeq_15650	BIOLOGICAL_PROCESS	lipid metabolic process	9.4e-21	GO:0006629	GO:0006629 lipid metabolic process
P. infestans	P_infestans_RefSeq_6205	BIOLOGICAL_PROCESS	proteolysis	2.7e-44	GO:0006508	GO:0006508 proteolysis
P. infestans	P_infestans_RefSeq_15770_truncated	BIOLOGICAL_PROCESS	carbohydrate metabolic process	1.8e-10	GO:0005975	GO:0005975 carbohydrate metabolic process
P. infestans	P_infestans_RefSeq_17028_truncated	BIOLOGICAL_PROCESS	proteolysis	1.4e-41	GO:0006508	GO:0006508 proteolysis
P. infestans	P_infestans_RefSeq_15165	BIOLOGICAL_PROCESS	cell wall modification	1.1e-47	GO:0042545	GO:0042545 cell wall modification
P. infestans	P_infestans_RefSeq_7595	BIOLOGICAL_PROCESS	carbohydrate metabolic process	6.02e-05	GO:0005975	GO:0005975 carbohydrate metabolic process
P. infestans	P_infestans_RefSeq_15651	BIOLOGICAL_PROCESS	lipid metabolic process	4.8e-21	GO:0006629	GO:0006629 lipid metabolic process
P. infestans	P_infestans_RefSeq_3656	BIOLOGICAL_PROCESS	carbohydrate metabolic process	3.1e-61	GO:0005975	GO:0005975 carbohydrate metabolic process
P. infestans	P_infestans_RefSeq_6647	BIOLOGICAL_PROCESS	cellulose catabolic process	5e-58	GO:0030245	GO:0030245 cellulose catabolic process
P. infestans	P_infestans_RefSeq_7462	BIOLOGICAL_PROCESS	carbohydrate metabolic process	4.8e-32	GO:0005975	GO:0005975 carbohydrate metabolic process
P. infestans	P_infestans_RefSeq_14112_truncated_truncated	BIOLOGICAL_PROCESS	(1->6)-beta-D-glucan biosynthetic process	4.1e-75	GO:0006078	GO:0006078 (1->6)-beta-D-glucan biosynthetic process
P. infestans	P_infestans_RefSeq_15815_truncated	BIOLOGICAL_PROCESS	proteolysis	3.3e-123	GO:0006508	GO:0006508 proteolysis
P. infestans	P_infestans_RefSeq_7606_truncated	BIOLOGICAL_PROCESS	oxidation-reduction process	2.4e-24	GO:0055114	GO:0055114 oxidation-reduction process
P. infestans	P_infestans_RefSeq_6742_truncated	BIOLOGICAL_PROCESS	proteolysis	3.6e-96	GO:0006508	GO:0006508 proteolysis
P. infestans	P_infestans_RefSeq_995	BIOLOGICAL_PROCESS	pathogenesis	6.1e-30	GO:0009405	GO:0009405 pathogenesis
P. infestans	P_infestans_RefSeq_7960_truncated	BIOLOGICAL_PROCESS	(1->6)-beta-D-glucan biosynthetic process	5.8e-40	GO:0006078	GO:0006078 (1->6)-beta-D-glucan biosynthetic process
P. infestans	P_infestans_RefSeq_7844	BIOLOGICAL_PROCESS	proteolysis	1.1e-95	GO:0006508	GO:0006508 proteolysis
P. infestans	P_infestans_RefSeq_12351_truncated	BIOLOGICAL_PROCESS	oxidation-reduction process	4.1e-19	GO:0055114	GO:0055114 oxidation-reduction process
P. infestans	P_infestans_RefSeq_12985	BIOLOGICAL_PROCESS	phosphatidylinositol metabolic process	8.6e-07	GO:0046488	GO:0046488 phosphatidylinositol metabolic process
P. infestans	P_infestans_RefSeq_3263	BIOLOGICAL_PROCESS	RNA processing	3.8e-16	GO:0006396	GO:0006396 RNA processing
P. infestans	P_infestans_RefSeq_14777_truncated	BIOLOGICAL_PROCESS	carbohydrate metabolic process	7e-83	GO:0005975	GO:0005975 carbohydrate metabolic process
P. infestans	P_infestans_RefSeq_15415	BIOLOGICAL_PROCESS	proteolysis	2.5e-102	GO:0006508	GO:0006508 proteolysis
P. infestans	P_infestans_RefSeq_16856	BIOLOGICAL_PROCESS	porphyrin-containing compound biosynthetic process	5.1e-122	GO:0006779	GO:0006779 porphyrin-containing compound biosynthetic process
P. infestans	P_infestans_RefSeq_3928	BIOLOGICAL_PROCESS	RNA processing	1e-25	GO:0006396	GO:0006396 RNA processing
P. infestans	P_infestans_RefSeq_11471_truncated	BIOLOGICAL_PROCESS	response to oxidative stress	3.3e-48	GO:0006979	GO:0006979 response to oxidative stress
P. infestans	P_infestans_RefSeq_11471_truncated	BIOLOGICAL_PROCESS	oxidation-reduction process	3.3e-48	GO:0055114	GO:0055114 oxidation-reduction process
P. infestans	P_infestans_RefSeq_1538	BIOLOGICAL_PROCESS	carbohydrate metabolic process	6e-67	GO:0005975	GO:0005975 carbohydrate metabolic process
P. infestans	P_infestans_RefSeq_655_truncated	BIOLOGICAL_PROCESS	(1->6)-beta-D-glucan biosynthetic process	3.6e-39	GO:0006078	GO:0006078 (1->6)-beta-D-glucan biosynthetic process
P. infestans	P_infestans_RefSeq_14648_truncated	BIOLOGICAL_PROCESS	oxidation-reduction process	2.09e-14	GO:0055114	GO:0055114 oxidation-reduction process
P. infestans	P_infestans_RefSeq_10681	BIOLOGICAL_PROCESS	pathogenesis	5.4e-18	GO:0009405	GO:0009405 pathogenesis
P. infestans	P_infestans_RefSeq_1640	BIOLOGICAL_PROCESS	carbohydrate metabolic process	1.1e-55	GO:0005975	GO:0005975 carbohydrate metabolic process
P. infestans	P_infestans_RefSeq_3500	BIOLOGICAL_PROCESS	carbohydrate metabolic process	3.4e-28	GO:0005975	GO:0005975 carbohydrate metabolic process
P. infestans	P_infestans_RefSeq_15116	BIOLOGICAL_PROCESS	GPI anchor biosynthetic process	2.5e-07	GO:0006506	GO:0006506 GPI anchor biosynthetic process
P. infestans	P_infestans_RefSeq_588	BIOLOGICAL_PROCESS	carbohydrate metabolic process	8.3e-71	GO:0005975	GO:0005975 carbohydrate metabolic process
P. infestans	P_infestans_RefSeq_14376	BIOLOGICAL_PROCESS	pathogenesis	1.1e-06	GO:0009405	GO:0009405 pathogenesis
P. infestans	P_infestans_RefSeq_9744_truncated	BIOLOGICAL_PROCESS	double-strand break repair via homologous recombination	5.8e-23	GO:0000724	GO:0000724 double-strand break repair via homologous recombination
P. infestans	P_infestans_RefSeq_5623_truncated	BIOLOGICAL_PROCESS	nucleotide catabolic process	6.2e-14	GO:0009166	GO:0009166 nucleotide catabolic process
P. infestans	P_infestans_RefSeq_45	BIOLOGICAL_PROCESS	carbohydrate metabolic process	6.6e-45	GO:0005975	GO:0005975 carbohydrate metabolic process
P. infestans	P_infestans_RefSeq_15147	BIOLOGICAL_PROCESS	pathogenesis	3.7e-23	GO:0009405	GO:0009405 pathogenesis
P. infestans	P_infestans_RefSeq_10720_truncated	BIOLOGICAL_PROCESS	proteolysis	3.5e-07	GO:0006508	GO:0006508 proteolysis
P. infestans	P_infestans_RefSeq_12177	BIOLOGICAL_PROCESS	pathogenesis	2.8e-11	GO:0009405	GO:0009405 pathogenesis
P. infestans	P_infestans_RefSeq_15053_truncated	BIOLOGICAL_PROCESS	proteolysis	2.4e-06	GO:0006508	GO:0006508 proteolysis
P. infestans	P_infestans_RefSeq_3962_truncated	BIOLOGICAL_PROCESS	carbohydrate metabolic process	3.1e-25	GO:0005975	GO:0005975 carbohydrate metabolic process
P. infestans	P_infestans_RefSeq_17039	BIOLOGICAL_PROCESS	nucleobase-containing compound metabolic process	7.7e-29	GO:0006139	GO:0006139 nucleobase-containing compound metabolic process
P. infestans	P_infestans_RefSeq_1430	BIOLOGICAL_PROCESS	proteolysis	4.7e-23	GO:0006508	GO:0006508 proteolysis
P. infestans	P_infestans_RefSeq_15723_truncated	BIOLOGICAL_PROCESS	cell redox homeostasis	4.2e-07	GO:0045454	GO:0045454 cell redox homeostasis
P. infestans	P_infestans_RefSeq_678_truncated	BIOLOGICAL_PROCESS	oxidation-reduction process	4.1e-16	GO:0055114	GO:0055114 oxidation-reduction process
P. infestans	P_infestans_RefSeq_2954	BIOLOGICAL_PROCESS	sphingolipid metabolic process	2.3e-18	GO:0006665	GO:0006665 sphingolipid metabolic process
P. infestans	P_infestans_RefSeq_15489_truncated	BIOLOGICAL_PROCESS	oxidation-reduction process	3.7e-18	GO:0055114	GO:0055114 oxidation-reduction process
P. infestans	P_infestans_RefSeq_9762_truncated	BIOLOGICAL_PROCESS	carbohydrate metabolic process	6.1e-10	GO:0005975	GO:0005975 carbohydrate metabolic process
P. infestans	P_infestans_RefSeq_7408_truncated	BIOLOGICAL_PROCESS	carbohydrate metabolic process	5.4e-86	GO:0005975	GO:0005975 carbohydrate metabolic process
P. infestans	P_infestans_RefSeq_6810	BIOLOGICAL_PROCESS	pathogenesis	2.1e-24	GO:0009405	GO:0009405 pathogenesis
P. infestans	P_infestans_RefSeq_10016_truncated	BIOLOGICAL_PROCESS	proteolysis	1.6e-23	GO:0006508	GO:0006508 proteolysis
P. infestans	P_infestans_RefSeq_5668	BIOLOGICAL_PROCESS	nitrogen compound metabolic process	1.1e-06	GO:0006807	GO:0006807 nitrogen compound metabolic process
P. infestans	P_infestans_RefSeq_5668	BIOLOGICAL_PROCESS	glutamine biosynthetic process	1.1e-06	GO:0006542	GO:0006542 glutamine biosynthetic process
P. infestans	P_infestans_RefSeq_2904_truncated	BIOLOGICAL_PROCESS	protein glycosylation	1.2e-25	GO:0006486	GO:0006486 protein glycosylation
P. infestans	P_infestans_RefSeq_15768_truncated	BIOLOGICAL_PROCESS	carbohydrate metabolic process	4.8e-97	GO:0005975	GO:0005975 carbohydrate metabolic process
P. infestans	P_infestans_RefSeq_15769_truncated	BIOLOGICAL_PROCESS	carbohydrate metabolic process	1.1e-112	GO:0005975	GO:0005975 carbohydrate metabolic process
P. infestans	P_infestans_RefSeq_3975	BIOLOGICAL_PROCESS	proteolysis	1.4e-21	GO:0006508	GO:0006508 proteolysis
P. infestans	P_infestans_RefSeq_13489	BIOLOGICAL_PROCESS	cellular aromatic compound metabolic process	8.5e-11	GO:0006725	GO:0006725 cellular aromatic compound metabolic process
P. infestans	P_infestans_RefSeq_13489	BIOLOGICAL_PROCESS	oxidation-reduction process	8.5e-11	GO:0055114	GO:0055114 oxidation-reduction process
P. infestans	P_infestans_RefSeq_1160	BIOLOGICAL_PROCESS	carbohydrate metabolic process	8.9e-20	GO:0005975	GO:0005975 carbohydrate metabolic process
P. infestans	P_infestans_RefSeq_16546	BIOLOGICAL_PROCESS	carbohydrate metabolic process	9e-17	GO:0005975	GO:0005975 carbohydrate metabolic process
P. infestans	P_infestans_RefSeq_8782	BIOLOGICAL_PROCESS	proteolysis	3.8e-11	GO:0006508	GO:0006508 proteolysis
P. infestans	P_infestans_RefSeq_7729_truncated	BIOLOGICAL_PROCESS	proteolysis	4.7e-45	GO:0006508	GO:0006508 proteolysis
P. infestans	P_infestans_RefSeq_2683	BIOLOGICAL_PROCESS	proteolysis	2.1e-07	GO:0006508	GO:0006508 proteolysis
P. infestans	P_infestans_RefSeq_2406	BIOLOGICAL_PROCESS	oxidation-reduction process	1.4e-74	GO:0055114	GO:0055114 oxidation-reduction process
P. infestans	P_infestans_RefSeq_2406	BIOLOGICAL_PROCESS	porphyrin-containing compound biosynthetic process	1.4e-74	GO:0006779	GO:0006779 porphyrin-containing compound biosynthetic process
P. infestans	P_infestans_RefSeq_257	BIOLOGICAL_PROCESS	carbohydrate metabolic process	1.41e-31	GO:0005975	GO:0005975 carbohydrate metabolic process
P. infestans	P_infestans_RefSeq_15848_truncated	BIOLOGICAL_PROCESS	carbohydrate metabolic process	1.8e-11	GO:0005975	GO:0005975 carbohydrate metabolic process
P. infestans	P_infestans_RefSeq_2907_truncated	BIOLOGICAL_PROCESS	protein glycosylation	7.6e-37	GO:0006486	GO:0006486 protein glycosylation
P. infestans	P_infestans_RefSeq_7459_truncated	BIOLOGICAL_PROCESS	proteolysis	5.5e-121	GO:0006508	GO:0006508 proteolysis
P. infestans	P_infestans_RefSeq_15308	BIOLOGICAL_PROCESS	proteolysis	4.7e-50	GO:0006508	GO:0006508 proteolysis
P. infestans	P_infestans_RefSeq_2952_truncated	BIOLOGICAL_PROCESS	sphingolipid metabolic process	3.4e-23	GO:0006665	GO:0006665 sphingolipid metabolic process
P. infestans	P_infestans_RefSeq_13619_truncated	BIOLOGICAL_PROCESS	sphingolipid metabolic process	1.7e-27	GO:0006665	GO:0006665 sphingolipid metabolic process
P. infestans	P_infestans_RefSeq_994	BIOLOGICAL_PROCESS	pathogenesis	3.1e-08	GO:0009405	GO:0009405 pathogenesis
P. infestans	P_infestans_RefSeq_12803_truncated	BIOLOGICAL_PROCESS	protein folding	1.6e-132	GO:0006457	GO:0006457 protein folding
P. infestans	P_infestans_RefSeq_12873_truncated	BIOLOGICAL_PROCESS	oxidation-reduction process	1.1e-10	GO:0055114	GO:0055114 oxidation-reduction process
P. infestans	P_infestans_RefSeq_12873_truncated	BIOLOGICAL_PROCESS	response to oxidative stress	1.1e-10	GO:0006979	GO:0006979 response to oxidative stress
P. infestans	P_infestans_RefSeq_6924	BIOLOGICAL_PROCESS	protein folding	8.37e-09	GO:0006457	GO:0006457 protein folding
P. infestans	P_infestans_RefSeq_12433	BIOLOGICAL_PROCESS	protein glycosylation	2.3e-13	GO:0006486	GO:0006486 protein glycosylation
P. infestans	P_infestans_RefSeq_15263	BIOLOGICAL_PROCESS	pathogenesis	1.3e-29	GO:0009405	GO:0009405 pathogenesis
P. infestans	P_infestans_RefSeq_7954	BIOLOGICAL_PROCESS	(1->6)-beta-D-glucan biosynthetic process	2.2e-37	GO:0006078	GO:0006078 (1->6)-beta-D-glucan biosynthetic process
P. infestans	P_infestans_RefSeq_2195_truncated	BIOLOGICAL_PROCESS	proteolysis	1.3e-09	GO:0006508	GO:0006508 proteolysis
P. infestans	P_infestans_RefSeq_7001	BIOLOGICAL_PROCESS	pathogenesis	8.5e-31	GO:0009405	GO:0009405 pathogenesis
P. infestans	P_infestans_RefSeq_13829_truncated	BIOLOGICAL_PROCESS	proteolysis	1.6e-77	GO:0006508	GO:0006508 proteolysis
P. infestans	P_infestans_RefSeq_2659	BIOLOGICAL_PROCESS	cell wall macromolecule catabolic process	2.1e-46	GO:0016998	GO:0016998 cell wall macromolecule catabolic process
P. infestans	P_infestans_RefSeq_2659	BIOLOGICAL_PROCESS	chitin catabolic process	2.1e-46	GO:0006032	GO:0006032 chitin catabolic process
P. infestans	P_infestans_RefSeq_13930_truncated	BIOLOGICAL_PROCESS	carbohydrate metabolic process	2.3e-10	GO:0005975	GO:0005975 carbohydrate metabolic process
P. infestans	P_infestans_RefSeq_17536	BIOLOGICAL_PROCESS	oxidation-reduction process	6.4e-08	GO:0055114	GO:0055114 oxidation-reduction process
P. infestans	P_infestans_RefSeq_8477	BIOLOGICAL_PROCESS	carbohydrate metabolic process	1.5e-12	GO:0005975	GO:0005975 carbohydrate metabolic process
P. infestans	P_infestans_RefSeq_17484	BIOLOGICAL_PROCESS	pathogenesis	8.89e-23	GO:0009405	GO:0009405 pathogenesis
P. infestans	P_infestans_RefSeq_4703	BIOLOGICAL_PROCESS	proteolysis	0.0023	GO:0006508	GO:0006508 proteolysis
P. infestans	P_infestans_RefSeq_10721	BIOLOGICAL_PROCESS	pathogenesis	1.5e-24	GO:0009405	GO:0009405 pathogenesis
P. infestans	P_infestans_RefSeq_1531	BIOLOGICAL_PROCESS	oxidation-reduction process	4.3e-15	GO:0055114	GO:0055114 oxidation-reduction process
P. infestans	P_infestans_RefSeq_9109_truncated	BIOLOGICAL_PROCESS	carbohydrate metabolic process	2.5e-09	GO:0005975	GO:0005975 carbohydrate metabolic process
P. infestans	P_infestans_RefSeq_12410_truncated	BIOLOGICAL_PROCESS	peroxisome organization	1.7e-22	GO:0007031	GO:0007031 peroxisome organization
P. infestans	P_infestans_RefSeq_2123_truncated	BIOLOGICAL_PROCESS	cellular protein modification process	1.8e-28	GO:0006464	GO:0006464 cellular protein modification process
P. infestans	P_infestans_RefSeq_9098_truncated	BIOLOGICAL_PROCESS	carbohydrate metabolic process	4.1e-194	GO:0005975	GO:0005975 carbohydrate metabolic process
P. infestans	P_infestans_RefSeq_14292	BIOLOGICAL_PROCESS	proteolysis	4.1e-33	GO:0006508	GO:0006508 proteolysis
P. infestans	P_infestans_RefSeq_4959_truncated	BIOLOGICAL_PROCESS	oxidation-reduction process	7.6e-14	GO:0055114	GO:0055114 oxidation-reduction process
P. infestans	P_infestans_RefSeq_12018	BIOLOGICAL_PROCESS	proteolysis	7.1e-10	GO:0006508	GO:0006508 proteolysis
P. infestans	P_infestans_RefSeq_13789	BIOLOGICAL_PROCESS	protein phosphorylation	1e-06	GO:0006468	GO:0006468 protein phosphorylation
P. infestans	P_infestans_RefSeq_3644	BIOLOGICAL_PROCESS	carbohydrate metabolic process	1.9e-66	GO:0005975	GO:0005975 carbohydrate metabolic process
P. infestans	P_infestans_RefSeq_15262	BIOLOGICAL_PROCESS	carbohydrate catabolic process	7.8e-09	GO:0016052	GO:0016052 carbohydrate catabolic process
P. infestans	P_infestans_RefSeq_13673	BIOLOGICAL_PROCESS	cell wall modification	4e-49	GO:0042545	GO:0042545 cell wall modification
P. infestans	P_infestans_RefSeq_1929	BIOLOGICAL_PROCESS	proteolysis	1.7e-12	GO:0006508	GO:0006508 proteolysis
P. infestans	P_infestans_RefSeq_2437	BIOLOGICAL_PROCESS	cellulose catabolic process	6.28e-52	GO:0030245	GO:0030245 cellulose catabolic process
P. infestans	P_infestans_RefSeq_6479_truncated	BIOLOGICAL_PROCESS	attachment of GPI anchor to protein	1.2e-79	GO:0016255	GO:0016255 attachment of GPI anchor to protein
P. infestans	P_infestans_RefSeq_10643	BIOLOGICAL_PROCESS	pathogenesis	1.3e-13	GO:0009405	GO:0009405 pathogenesis
P. infestans	P_infestans_RefSeq_14156	BIOLOGICAL_PROCESS	peptidyl-pyroglutamic acid biosynthetic process, using glutaminyl-peptide cyclotransferase	1.4e-83	GO:0017186	GO:0017186 peptidyl-pyroglutamic acid biosynthetic process, using glutaminyl-peptide cyclotransferase
P. infestans	P_infestans_RefSeq_13864	BIOLOGICAL_PROCESS	oxidation-reduction process	2.1e-94	GO:0055114	GO:0055114 oxidation-reduction process
P. infestans	P_infestans_RefSeq_3631	BIOLOGICAL_PROCESS	proteolysis	2.6e-24	GO:0006508	GO:0006508 proteolysis
P. infestans	P_infestans_RefSeq_15310	BIOLOGICAL_PROCESS	proteolysis	2.1e-10	GO:0006508	GO:0006508 proteolysis
P. infestans	P_infestans_RefSeq_14945_truncated	BIOLOGICAL_PROCESS	protein glycosylation	4.8e-33	GO:0006486	GO:0006486 protein glycosylation
P. infestans	P_infestans_RefSeq_11600_truncated	BIOLOGICAL_PROCESS	oxidation-reduction process	2.5e-28	GO:0055114	GO:0055114 oxidation-reduction process
P. infestans	P_infestans_RefSeq_11143_truncated	BIOLOGICAL_PROCESS	carbohydrate metabolic process	3.9e-188	GO:0005975	GO:0005975 carbohydrate metabolic process
P. infestans	P_infestans_RefSeq_13747	BIOLOGICAL_PROCESS	protein phosphorylation	3e-17	GO:0006468	GO:0006468 protein phosphorylation
P. infestans	P_infestans_RefSeq_7755	BIOLOGICAL_PROCESS	proteolysis	8.5e-21	GO:0006508	GO:0006508 proteolysis
P. infestans	P_infestans_RefSeq_11721	BIOLOGICAL_PROCESS	proteolysis	3.6e-11	GO:0006508	GO:0006508 proteolysis
P. infestans	P_infestans_RefSeq_8137	BIOLOGICAL_PROCESS	cell redox homeostasis	1.7e-65	GO:0045454	GO:0045454 cell redox homeostasis
P. infestans	P_infestans_RefSeq_9231	BIOLOGICAL_PROCESS	proteolysis	4.1e-06	GO:0006508	GO:0006508 proteolysis
P. infestans	P_infestans_RefSeq_186	BIOLOGICAL_PROCESS	cell redox homeostasis	2.6e-21	GO:0045454	GO:0045454 cell redox homeostasis
P. infestans	P_infestans_RefSeq_17252	BIOLOGICAL_PROCESS	pathogenesis	5.8e-07	GO:0009405	GO:0009405 pathogenesis
P. infestans	P_infestans_RefSeq_15312	BIOLOGICAL_PROCESS	proteolysis	5.8e-53	GO:0006508	GO:0006508 proteolysis
P. infestans	P_infestans_RefSeq_7173_truncated	BIOLOGICAL_PROCESS	attachment of GPI anchor to protein	1e-84	GO:0016255	GO:0016255 attachment of GPI anchor to protein
P. infestans	P_infestans_RefSeq_4139_truncated	BIOLOGICAL_PROCESS	Golgi vesicle transport	3.7e-24	GO:0048193	GO:0048193 Golgi vesicle transport
P. infestans	P_infestans_RefSeq_9058_truncated	BIOLOGICAL_PROCESS	oxidation-reduction process	3.9e-21	GO:0055114	GO:0055114 oxidation-reduction process
P. infestans	P_infestans_RefSeq_9859_truncated	BIOLOGICAL_PROCESS	carbohydrate metabolic process	1.5e-18	GO:0005975	GO:0005975 carbohydrate metabolic process
P. infestans	P_infestans_RefSeq_7957_truncated	BIOLOGICAL_PROCESS	(1->6)-beta-D-glucan biosynthetic process	7.5e-42	GO:0006078	GO:0006078 (1->6)-beta-D-glucan biosynthetic process
P. infestans	P_infestans_RefSeq_6005_truncated	BIOLOGICAL_PROCESS	DNA metabolic process	2.3e-15	GO:0006259	GO:0006259 DNA metabolic process
P. infestans	P_infestans_RefSeq_15831_truncated	BIOLOGICAL_PROCESS	carbohydrate metabolic process	1.2e-106	GO:0005975	GO:0005975 carbohydrate metabolic process
P. infestans	P_infestans_RefSeq_7820_truncated	BIOLOGICAL_PROCESS	carbohydrate metabolic process	3.6e-32	GO:0005975	GO:0005975 carbohydrate metabolic process
P. infestans	P_infestans_RefSeq_5711_truncated	BIOLOGICAL_PROCESS	carbohydrate metabolic process	3.1e-14	GO:0005975	GO:0005975 carbohydrate metabolic process
P. infestans	P_infestans_RefSeq_6808	BIOLOGICAL_PROCESS	pathogenesis	2.2e-31	GO:0009405	GO:0009405 pathogenesis
P. infestans	P_infestans_RefSeq_13439_truncated	BIOLOGICAL_PROCESS	carbohydrate metabolic process	1.1e-32	GO:0005975	GO:0005975 carbohydrate metabolic process
P. infestans	P_infestans_RefSeq_11072	BIOLOGICAL_PROCESS	biosynthetic process	7.4e-18	GO:0009058	GO:0009058 biosynthetic process
P. infestans	P_infestans_RefSeq_11895_truncated	BIOLOGICAL_PROCESS	phosphatidylinositol phosphorylation	8.2e-05	GO:0046854	GO:0046854 phosphatidylinositol phosphorylation
P. infestans	P_infestans_RefSeq_14084_truncated	BIOLOGICAL_PROCESS	proteolysis	1.2e-54	GO:0006508	GO:0006508 proteolysis
P. infestans	P_infestans_RefSeq_14400	BIOLOGICAL_PROCESS	proteolysis	2.7e-11	GO:0006508	GO:0006508 proteolysis
P. infestans	P_infestans_RefSeq_4978	BIOLOGICAL_PROCESS	carbohydrate metabolic process	1.5e-34	GO:0005975	GO:0005975 carbohydrate metabolic process
P. infestans	P_infestans_RefSeq_12522	BIOLOGICAL_PROCESS	arabinan metabolic process	2.7e-140	GO:0031221	GO:0031221 arabinan metabolic process
P. infestans	P_infestans_RefSeq_14399	BIOLOGICAL_PROCESS	proteolysis	1.8e-52	GO:0006508	GO:0006508 proteolysis
P. infestans	P_infestans_RefSeq_2953_truncated	BIOLOGICAL_PROCESS	sphingolipid metabolic process	2.5e-30	GO:0006665	GO:0006665 sphingolipid metabolic process
P. infestans	P_infestans_RefSeq_7754_truncated	BIOLOGICAL_PROCESS	proteolysis	6.1e-35	GO:0006508	GO:0006508 proteolysis
P. palmivora	P_palmivora_LILI_trCDS_12360_slice_M40	BIOLOGICAL_PROCESS	pathogenesis	5.9e-15	GO:0009405	GO:0009405 pathogenesis
P. palmivora	P_palmivora_LILI_trCDS_12407	BIOLOGICAL_PROCESS	cell wall modification	2e-45	GO:0042545	GO:0042545 cell wall modification
P. palmivora	P_palmivora_LILI_trCDS_26342	BIOLOGICAL_PROCESS	carbohydrate metabolic process	9.16e-05	GO:0005975	GO:0005975 carbohydrate metabolic process
P. palmivora	P_palmivora_LILI_trCDS_34698	BIOLOGICAL_PROCESS	vacuolar transport	1.3e-39	GO:0007034	GO:0007034 vacuolar transport
P. palmivora	P_palmivora_LILI_trCDS_24258	BIOLOGICAL_PROCESS	oxidation-reduction process	1.14e-100	GO:0055114	GO:0055114 oxidation-reduction process
P. palmivora	P_palmivora_LILI_trCDS_15556_slice_M172_truncated	BIOLOGICAL_PROCESS	proteolysis	1.05e-53	GO:0006508	GO:0006508 proteolysis
P. palmivora	P_palmivora_LILI_trCDS_32552_slice_M36	BIOLOGICAL_PROCESS	protein glycosylation	4.4e-25	GO:0006486	GO:0006486 protein glycosylation
P. palmivora	P_palmivora_LILI_trCDS_16513_slice_M25	BIOLOGICAL_PROCESS	carbohydrate metabolic process	2.3e-21	GO:0005975	GO:0005975 carbohydrate metabolic process
P. palmivora	P_palmivora_LILI_trCDS_15811	BIOLOGICAL_PROCESS	mRNA splicing, via spliceosome	1.8e-41	GO:0000398	GO:0000398 mRNA splicing, via spliceosome
P. palmivora	P_palmivora_LILI_trCDS_15513	BIOLOGICAL_PROCESS	oxidation-reduction process	1.7e-36	GO:0055114	GO:0055114 oxidation-reduction process
P. palmivora	P_palmivora_LILI_trCDS_20608_slice_M59	BIOLOGICAL_PROCESS	pathogenesis	1.4e-17	GO:0009405	GO:0009405 pathogenesis
P. palmivora	P_palmivora_LILI_trCDS_34127	BIOLOGICAL_PROCESS	proteolysis	1.4e-36	GO:0006508	GO:0006508 proteolysis
P. palmivora	P_palmivora_LILI_trCDS_19291_slice_M69	BIOLOGICAL_PROCESS	proteolysis	2.2e-56	GO:0006508	GO:0006508 proteolysis
P. palmivora	P_palmivora_LILI_trCDS_11822	BIOLOGICAL_PROCESS	sphingolipid metabolic process	2.7e-25	GO:0006665	GO:0006665 sphingolipid metabolic process
P. palmivora	P_palmivora_LILI_trCDS_33407_slice_M161_truncated	BIOLOGICAL_PROCESS	protein kinase C-activating G protein-coupled receptor signaling pathway	1.6e-40	GO:0007205	GO:0007205 protein kinase C-activating G protein-coupled receptor signaling pathway
P. palmivora	P_palmivora_LILI_trCDS_930	BIOLOGICAL_PROCESS	carbohydrate metabolic process	2e-10	GO:0005975	GO:0005975 carbohydrate metabolic process
P. palmivora	P_palmivora_LILI_trCDS_25090_slice_M41	BIOLOGICAL_PROCESS	carbohydrate metabolic process	2.8e-90	GO:0005975	GO:0005975 carbohydrate metabolic process
P. palmivora	P_palmivora_LILI_trCDS_27883	BIOLOGICAL_PROCESS	oxidation-reduction process	2e-40	GO:0055114	GO:0055114 oxidation-reduction process
P. palmivora	P_palmivora_LILI_trCDS_27883	BIOLOGICAL_PROCESS	response to oxidative stress	2e-40	GO:0006979	GO:0006979 response to oxidative stress
P. palmivora	P_palmivora_LILI_trCDS_34269_slice_M1159	BIOLOGICAL_PROCESS	protein phosphorylation	2.5e-07	GO:0006468	GO:0006468 protein phosphorylation
P. palmivora	P_palmivora_LILI_trCDS_17670_slice_M33	BIOLOGICAL_PROCESS	proteolysis	8.5e-81	GO:0006508	GO:0006508 proteolysis
P. palmivora	P_palmivora_LILI_trCDS_5481_slice_M419	BIOLOGICAL_PROCESS	chloride transport	3.8e-11	GO:0006821	GO:0006821 chloride transport
P. palmivora	P_palmivora_LILI_trCDS_5481_slice_M419	BIOLOGICAL_PROCESS	transmembrane transport	3.8e-11	GO:0055085	GO:0055085 transmembrane transport
P. palmivora	P_palmivora_LILI_trCDS_36227_slice_M41	BIOLOGICAL_PROCESS	protein phosphorylation	1.4e-14	GO:0006468	GO:0006468 protein phosphorylation
P. palmivora	P_palmivora_LILI_trCDS_22148_slice_M117	BIOLOGICAL_PROCESS	proton-transporting ATP synthase complex assembly	1e-13	GO:0043461	GO:0043461 proton-transporting ATP synthase complex assembly
P. palmivora	P_palmivora_LILI_trCDS_23886_slice_M249	BIOLOGICAL_PROCESS	oxidation-reduction process	2.38e-32	GO:0055114	GO:0055114 oxidation-reduction process
P. palmivora	P_palmivora_LILI_trCDS_25788	BIOLOGICAL_PROCESS	protein folding	1.31e-10	GO:0006457	GO:0006457 protein folding
P. palmivora	P_palmivora_LILI_trCDS_20834_slice_M48	BIOLOGICAL_PROCESS	superoxide metabolic process	2.98e-06	GO:0006801	GO:0006801 superoxide metabolic process
P. palmivora	P_palmivora_LILI_trCDS_34636_slice_M255	BIOLOGICAL_PROCESS	cyclic nucleotide biosynthetic process	6.5e-10	GO:0009190	GO:0009190 cyclic nucleotide biosynthetic process
P. palmivora	P_palmivora_LILI_trCDS_34636_slice_M255	BIOLOGICAL_PROCESS	intracellular signal transduction	6.5e-10	GO:0035556	GO:0035556 intracellular signal transduction
P. palmivora	P_palmivora_LILI_trCDS_11001_slice_M122	BIOLOGICAL_PROCESS	protein phosphorylation	1.9e-40	GO:0006468	GO:0006468 protein phosphorylation
P. palmivora	P_palmivora_LILI_trCDS_28966_slice_M216	BIOLOGICAL_PROCESS	signal transduction	1e-20	GO:0007165	GO:0007165 signal transduction
P. palmivora	P_palmivora_LILI_trCDS_20148_slice_M297	BIOLOGICAL_PROCESS	transmembrane transport	3.2e-16	GO:0055085	GO:0055085 transmembrane transport
P. palmivora	P_palmivora_LILI_trCDS_24257	BIOLOGICAL_PROCESS	oxidation-reduction process	2.23e-38	GO:0055114	GO:0055114 oxidation-reduction process
P. palmivora	P_palmivora_LILI_trCDS_20640_slice_M21	BIOLOGICAL_PROCESS	sphingolipid metabolic process	1.1e-25	GO:0006665	GO:0006665 sphingolipid metabolic process
P. palmivora	P_palmivora_LILI_trCDS_13808_slice_M119	BIOLOGICAL_PROCESS	cell redox homeostasis	3.3e-07	GO:0045454	GO:0045454 cell redox homeostasis
P. palmivora	P_palmivora_LILI_trCDS_19019	BIOLOGICAL_PROCESS	protein folding	2.7e-151	GO:0006457	GO:0006457 protein folding
P. palmivora	P_palmivora_LILI_trCDS_4921	BIOLOGICAL_PROCESS	proteolysis	8.3e-100	GO:0006508	GO:0006508 proteolysis
P. palmivora	P_palmivora_LILI_trCDS_21454_slice_M232	BIOLOGICAL_PROCESS	lipid metabolic process	1.4e-06	GO:0006629	GO:0006629 lipid metabolic process
P. palmivora	P_palmivora_LILI_trCDS_9427_slice_M1252	BIOLOGICAL_PROCESS	RNA processing	1.1e-25	GO:0006396	GO:0006396 RNA processing
P. palmivora	P_palmivora_LILI_trCDS_34276_slice_M1154	BIOLOGICAL_PROCESS	protein phosphorylation	2.2e-08	GO:0006468	GO:0006468 protein phosphorylation
P. palmivora	P_palmivora_LILI_trCDS_31860_slice_M186	BIOLOGICAL_PROCESS	protein phosphorylation	3.6e-13	GO:0006468	GO:0006468 protein phosphorylation
P. palmivora	P_palmivora_LILI_trCDS_3440_slice_M43	BIOLOGICAL_PROCESS	oxidation-reduction process	6.6e-49	GO:0055114	GO:0055114 oxidation-reduction process
P. palmivora	P_palmivora_LILI_trCDS_31338	BIOLOGICAL_PROCESS	pathogenesis	1.7e-21	GO:0009405	GO:0009405 pathogenesis
P. palmivora	P_palmivora_LILI_trCDS_14954_slice_M453	BIOLOGICAL_PROCESS	poly(A)+ mRNA export from nucleus	1.5e-15	GO:0016973	GO:0016973 poly(A)+ mRNA export from nucleus
P. palmivora	P_palmivora_LILI_trCDS_20086	BIOLOGICAL_PROCESS	(1->6)-beta-D-glucan biosynthetic process	4.3e-12	GO:0006078	GO:0006078 (1->6)-beta-D-glucan biosynthetic process
P. palmivora	P_palmivora_LILI_trCDS_3877_slice_M26_truncated	BIOLOGICAL_PROCESS	proteolysis	7.1e-20	GO:0006508	GO:0006508 proteolysis
P. palmivora	P_palmivora_LILI_trCDS_14548_slice_M45	BIOLOGICAL_PROCESS	proteolysis	8.1e-53	GO:0006508	GO:0006508 proteolysis
P. palmivora	P_palmivora_LILI_trCDS_32331	BIOLOGICAL_PROCESS	protein phosphorylation	6.9e-11	GO:0006468	GO:0006468 protein phosphorylation
P. palmivora	P_palmivora_LILI_trCDS_4431_slice_M557	BIOLOGICAL_PROCESS	mismatch repair	4.7e-79	GO:0006298	GO:0006298 mismatch repair
P. palmivora	P_palmivora_LILI_trCDS_14445	BIOLOGICAL_PROCESS	cellulose catabolic process	6.54e-56	GO:0030245	GO:0030245 cellulose catabolic process
P. palmivora	P_palmivora_LILI_trCDS_18032	BIOLOGICAL_PROCESS	pathogenesis	0.00067	GO:0009405	GO:0009405 pathogenesis
P. palmivora	P_palmivora_LILI_trCDS_15313_slice_M94	BIOLOGICAL_PROCESS	carbohydrate metabolic process	3.2e-27	GO:0005975	GO:0005975 carbohydrate metabolic process
P. palmivora	P_palmivora_LILI_trCDS_19159	BIOLOGICAL_PROCESS	pathogenesis	1.5e-32	GO:0009405	GO:0009405 pathogenesis
P. palmivora	P_palmivora_LILI_trCDS_35790_slice_M526	BIOLOGICAL_PROCESS	oxidation-reduction process	6.91e-23	GO:0055114	GO:0055114 oxidation-reduction process
P. palmivora	P_palmivora_LILI_trCDS_23266_slice_M468_truncated	BIOLOGICAL_PROCESS	(1->3)-beta-D-glucan biosynthetic process	3.5e-12	GO:0006075	GO:0006075 (1->3)-beta-D-glucan biosynthetic process
P. palmivora	P_palmivora_LILI_trCDS_15769_slice_M196	BIOLOGICAL_PROCESS	oxidation-reduction process	5.4e-25	GO:0055114	GO:0055114 oxidation-reduction process
P. palmivora	P_palmivora_LILI_trCDS_21000	BIOLOGICAL_PROCESS	oxidation-reduction process	3.1e-29	GO:0055114	GO:0055114 oxidation-reduction process
P. palmivora	P_palmivora_LILI_trCDS_26599	BIOLOGICAL_PROCESS	tRNA processing	2.2e-17	GO:0008033	GO:0008033 tRNA processing
P. palmivora	P_palmivora_LILI_trCDS_21130	BIOLOGICAL_PROCESS	peptidyl-pyroglutamic acid biosynthetic process, using glutaminyl-peptide cyclotransferase	3.4e-82	GO:0017186	GO:0017186 peptidyl-pyroglutamic acid biosynthetic process, using glutaminyl-peptide cyclotransferase
P. palmivora	P_palmivora_LILI_trCDS_3440_slice_M45	BIOLOGICAL_PROCESS	oxidation-reduction process	6.9e-11	GO:0055114	GO:0055114 oxidation-reduction process
P. palmivora	P_palmivora_LILI_trCDS_26080	BIOLOGICAL_PROCESS	proteolysis	7.9e-13	GO:0006508	GO:0006508 proteolysis
P. palmivora	P_palmivora_LILI_trCDS_26853_slice_M22	BIOLOGICAL_PROCESS	protein glycosylation	9.4e-35	GO:0006486	GO:0006486 protein glycosylation
P. palmivora	P_palmivora_LILI_trCDS_3636_slice_M22_truncated	BIOLOGICAL_PROCESS	oxidation-reduction process	3.4e-13	GO:0055114	GO:0055114 oxidation-reduction process
P. palmivora	P_palmivora_LILI_trCDS_30630_slice_M35	BIOLOGICAL_PROCESS	carbohydrate metabolic process	2.4e-59	GO:0005975	GO:0005975 carbohydrate metabolic process
P. palmivora	P_palmivora_LILI_trCDS_13463	BIOLOGICAL_PROCESS	carbohydrate metabolic process	4.8e-39	GO:0005975	GO:0005975 carbohydrate metabolic process
P. palmivora	P_palmivora_LILI_trCDS_15197	BIOLOGICAL_PROCESS	pathogenesis	2.3e-06	GO:0009405	GO:0009405 pathogenesis
P. palmivora	P_palmivora_LILI_trCDS_13139	BIOLOGICAL_PROCESS	carbohydrate metabolic process	6.8e-44	GO:0005975	GO:0005975 carbohydrate metabolic process
P. palmivora	P_palmivora_LILI_trCDS_14005_slice_M72_truncated	BIOLOGICAL_PROCESS	protein glycosylation	4.2e-26	GO:0006486	GO:0006486 protein glycosylation
P. palmivora	P_palmivora_LILI_trCDS_17590	BIOLOGICAL_PROCESS	proteolysis	3.1e-31	GO:0006508	GO:0006508 proteolysis
P. palmivora	P_palmivora_LILI_trCDS_8548_slice_M451	BIOLOGICAL_PROCESS	protein phosphorylation	5.3e-85	GO:0006468	GO:0006468 protein phosphorylation
P. palmivora	P_palmivora_LILI_trCDS_14335_slice_M285	BIOLOGICAL_PROCESS	glutamate catabolic process to 2-oxoglutarate	2e-09	GO:0019551	GO:0019551 glutamate catabolic process to 2-oxoglutarate
P. palmivora	P_palmivora_LILI_trCDS_30538_slice_M433	BIOLOGICAL_PROCESS	endoplasmic reticulum to Golgi vesicle-mediated transport	2.1e-78	GO:0006888	GO:0006888 endoplasmic reticulum to Golgi vesicle-mediated transport
P. palmivora	P_palmivora_LILI_trCDS_30538_slice_M433	BIOLOGICAL_PROCESS	intracellular protein transport	2.1e-78	GO:0006886	GO:0006886 intracellular protein transport
P. palmivora	P_palmivora_LILI_trCDS_18170	BIOLOGICAL_PROCESS	pathogenesis	1.7e-53	GO:0009405	GO:0009405 pathogenesis
P. palmivora	P_palmivora_LILI_trCDS_28684	BIOLOGICAL_PROCESS	lipid metabolic process	4.3e-20	GO:0006629	GO:0006629 lipid metabolic process
P. palmivora	P_palmivora_LILI_trCDS_26544	BIOLOGICAL_PROCESS	oxidation-reduction process	8.6e-18	GO:0055114	GO:0055114 oxidation-reduction process
P. palmivora	P_palmivora_LILI_trCDS_21715_slice_M145	BIOLOGICAL_PROCESS	protein deubiquitination	1.6e-33	GO:0016579	GO:0016579 protein deubiquitination
P. palmivora	P_palmivora_LILI_trCDS_26409_slice_M75	BIOLOGICAL_PROCESS	oxidation-reduction process	1e-09	GO:0055114	GO:0055114 oxidation-reduction process
P. palmivora	P_palmivora_LILI_trCDS_30327	BIOLOGICAL_PROCESS	proteolysis	2e-05	GO:0006508	GO:0006508 proteolysis
P. palmivora	P_palmivora_LILI_trCDS_35790_slice_M529	BIOLOGICAL_PROCESS	fatty acid beta-oxidation	3.7e-25	GO:0006635	GO:0006635 fatty acid beta-oxidation
P. palmivora	P_palmivora_LILI_trCDS_18372	BIOLOGICAL_PROCESS	proteolysis	7.4e-12	GO:0006508	GO:0006508 proteolysis
P. palmivora	P_palmivora_LILI_trCDS_3637_slice_M376	BIOLOGICAL_PROCESS	protein deubiquitination	2.5e-33	GO:0016579	GO:0016579 protein deubiquitination
P. palmivora	P_palmivora_LILI_trCDS_5442_slice_M224	BIOLOGICAL_PROCESS	oxidation-reduction process	2.9e-21	GO:0055114	GO:0055114 oxidation-reduction process
P. palmivora	P_palmivora_LILI_trCDS_22762_slice_M62	BIOLOGICAL_PROCESS	proteolysis	3.2e-23	GO:0006508	GO:0006508 proteolysis
P. palmivora	P_palmivora_LILI_trCDS_5481_slice_M385	BIOLOGICAL_PROCESS	chloride transport	1.6e-20	GO:0006821	GO:0006821 chloride transport
P. palmivora	P_palmivora_LILI_trCDS_5481_slice_M385	BIOLOGICAL_PROCESS	transmembrane transport	1.6e-20	GO:0055085	GO:0055085 transmembrane transport
P. palmivora	P_palmivora_LILI_trCDS_17986_slice_M24	BIOLOGICAL_PROCESS	DNA damage checkpoint	4.8e-40	GO:0000077	GO:0000077 DNA damage checkpoint
P. palmivora	P_palmivora_LILI_trCDS_26095_slice_M218	BIOLOGICAL_PROCESS	protein glycosylation	7.2e-37	GO:0006486	GO:0006486 protein glycosylation
P. palmivora	P_palmivora_LILI_trCDS_25091	BIOLOGICAL_PROCESS	carbohydrate metabolic process	1e-61	GO:0005975	GO:0005975 carbohydrate metabolic process
P. palmivora	P_palmivora_LILI_trCDS_28640	BIOLOGICAL_PROCESS	carbohydrate metabolic process	5.96e-58	GO:0005975	GO:0005975 carbohydrate metabolic process
P. palmivora	P_palmivora_LILI_trCDS_9525_slice_M30	BIOLOGICAL_PROCESS	RNA processing	4.19e-08	GO:0006396	GO:0006396 RNA processing
P. palmivora	P_palmivora_LILI_trCDS_12299	BIOLOGICAL_PROCESS	carbohydrate metabolic process	8.5e-74	GO:0005975	GO:0005975 carbohydrate metabolic process
P. palmivora	P_palmivora_LILI_trCDS_24784	BIOLOGICAL_PROCESS	protein glycosylation	1.8e-33	GO:0006486	GO:0006486 protein glycosylation
P. palmivora	P_palmivora_LILI_trCDS_15174_slice_M76	BIOLOGICAL_PROCESS	carbohydrate metabolic process	5.7e-07	GO:0005975	GO:0005975 carbohydrate metabolic process
P. palmivora	P_palmivora_LILI_trCDS_14703_slice_M285	BIOLOGICAL_PROCESS	protein phosphorylation	2e-40	GO:0006468	GO:0006468 protein phosphorylation
P. palmivora	P_palmivora_LILI_trCDS_21459_slice_M74	BIOLOGICAL_PROCESS	vesicle-mediated transport	7.9e-18	GO:0016192	GO:0016192 vesicle-mediated transport
P. palmivora	P_palmivora_LILI_trCDS_21459_slice_M74	BIOLOGICAL_PROCESS	intracellular protein transport	7.9e-18	GO:0006886	GO:0006886 intracellular protein transport
P. palmivora	P_palmivora_LILI_trCDS_15177_slice_M76	BIOLOGICAL_PROCESS	carbohydrate metabolic process	1.5e-07	GO:0005975	GO:0005975 carbohydrate metabolic process
P. palmivora	P_palmivora_LILI_trCDS_20206	BIOLOGICAL_PROCESS	oxidation-reduction process	2.23e-92	GO:0055114	GO:0055114 oxidation-reduction process
P. palmivora	P_palmivora_LILI_trCDS_12391	BIOLOGICAL_PROCESS	proteolysis	4.2e-39	GO:0006508	GO:0006508 proteolysis
P. palmivora	P_palmivora_LILI_trCDS_14966	BIOLOGICAL_PROCESS	proteolysis	6.2e-36	GO:0006508	GO:0006508 proteolysis
P. palmivora	P_palmivora_LILI_trCDS_32018_slice_M32	BIOLOGICAL_PROCESS	proteolysis	3.7e-58	GO:0006508	GO:0006508 proteolysis
P. palmivora	P_palmivora_LILI_trCDS_13827	BIOLOGICAL_PROCESS	pathogenesis	8.2e-14	GO:0009405	GO:0009405 pathogenesis
P. palmivora	P_palmivora_LILI_trCDS_6476	BIOLOGICAL_PROCESS	proteolysis	8.1e-41	GO:0006508	GO:0006508 proteolysis
P. palmivora	P_palmivora_LILI_trCDS_6172_slice_M24	BIOLOGICAL_PROCESS	protein phosphorylation	5.3e-21	GO:0006468	GO:0006468 protein phosphorylation
P. palmivora	P_palmivora_LILI_trCDS_20047_slice_M40	BIOLOGICAL_PROCESS	protein glycosylation	1.2e-25	GO:0006486	GO:0006486 protein glycosylation
P. palmivora	P_palmivora_LILI_trCDS_31856_slice_M112	BIOLOGICAL_PROCESS	protein phosphorylation	4e-13	GO:0006468	GO:0006468 protein phosphorylation
P. palmivora	P_palmivora_LILI_trCDS_28891	BIOLOGICAL_PROCESS	oxidation-reduction process	3.8e-30	GO:0055114	GO:0055114 oxidation-reduction process
P. palmivora	P_palmivora_LILI_trCDS_11014_slice_M52	BIOLOGICAL_PROCESS	carbohydrate metabolic process	5.6e-54	GO:0005975	GO:0005975 carbohydrate metabolic process
P. palmivora	P_palmivora_LILI_trCDS_13138_slice_M45	BIOLOGICAL_PROCESS	carbohydrate metabolic process	1.4e-51	GO:0005975	GO:0005975 carbohydrate metabolic process
P. palmivora	P_palmivora_LILI_trCDS_24359_slice_M115	BIOLOGICAL_PROCESS	protein targeting to ER	7.2e-20	GO:0045047	GO:0045047 protein targeting to ER
P. palmivora	P_palmivora_LILI_trCDS_26589_slice_M24	BIOLOGICAL_PROCESS	protein phosphorylation	3.4e-39	GO:0006468	GO:0006468 protein phosphorylation
P. palmivora	P_palmivora_LILI_trCDS_17581_slice_M110	BIOLOGICAL_PROCESS	oxidation-reduction process	5.7e-34	GO:0055114	GO:0055114 oxidation-reduction process
P. palmivora	P_palmivora_LILI_trCDS_26159	BIOLOGICAL_PROCESS	lipid metabolic process	2.77e-19	GO:0006629	GO:0006629 lipid metabolic process
P. palmivora	P_palmivora_LILI_trCDS_28490_slice_M243	BIOLOGICAL_PROCESS	proteolysis	1.3e-44	GO:0006508	GO:0006508 proteolysis
P. palmivora	P_palmivora_LILI_trCDS_7235	BIOLOGICAL_PROCESS	carbohydrate metabolic process	2e-68	GO:0005975	GO:0005975 carbohydrate metabolic process
P. palmivora	P_palmivora_LILI_trCDS_409_slice_M215	BIOLOGICAL_PROCESS	signal transduction	1.94e-22	GO:0007165	GO:0007165 signal transduction
P. palmivora	P_palmivora_LILI_trCDS_11618_slice_M32	BIOLOGICAL_PROCESS	cell redox homeostasis	9.5e-61	GO:0045454	GO:0045454 cell redox homeostasis
P. palmivora	P_palmivora_LILI_trCDS_29245	BIOLOGICAL_PROCESS	carbohydrate metabolic process	5.7e-18	GO:0005975	GO:0005975 carbohydrate metabolic process
P. palmivora	P_palmivora_LILI_trCDS_33461	BIOLOGICAL_PROCESS	protein phosphorylation	1.3e-06	GO:0006468	GO:0006468 protein phosphorylation
P. palmivora	P_palmivora_LILI_trCDS_22887_slice_M432	BIOLOGICAL_PROCESS	vesicle-mediated transport	8.89e-25	GO:0016192	GO:0016192 vesicle-mediated transport
P. palmivora	P_palmivora_LILI_trCDS_22887_slice_M432	BIOLOGICAL_PROCESS	vesicle docking involved in exocytosis	8.89e-25	GO:0006904	GO:0006904 vesicle docking involved in exocytosis
P. palmivora	P_palmivora_LILI_trCDS_36618	BIOLOGICAL_PROCESS	nucleobase-containing compound metabolic process	9.8e-17	GO:0006139	GO:0006139 nucleobase-containing compound metabolic process
P. palmivora	P_palmivora_LILI_trCDS_28678	BIOLOGICAL_PROCESS	lipid metabolic process	4.4e-20	GO:0006629	GO:0006629 lipid metabolic process
P. palmivora	P_palmivora_LILI_trCDS_20790	BIOLOGICAL_PROCESS	oxidation-reduction process	1.2e-25	GO:0055114	GO:0055114 oxidation-reduction process
P. palmivora	P_palmivora_LILI_trCDS_14421_slice_M24	BIOLOGICAL_PROCESS	lipid catabolic process	2.4e-48	GO:0016042	GO:0016042 lipid catabolic process
P. palmivora	P_palmivora_LILI_trCDS_28638	BIOLOGICAL_PROCESS	carbohydrate metabolic process	9.7e-101	GO:0005975	GO:0005975 carbohydrate metabolic process
P. palmivora	P_palmivora_LILI_trCDS_29252	BIOLOGICAL_PROCESS	carbohydrate metabolic process	1.6e-72	GO:0005975	GO:0005975 carbohydrate metabolic process
P. palmivora	P_palmivora_LILI_trCDS_33972	BIOLOGICAL_PROCESS	pathogenesis	7e-09	GO:0009405	GO:0009405 pathogenesis
P. palmivora	P_palmivora_LILI_trCDS_30513_slice_M113	BIOLOGICAL_PROCESS	carboxylic acid metabolic process	3.1e-15	GO:0019752	GO:0019752 carboxylic acid metabolic process
P. palmivora	P_palmivora_LILI_trCDS_12109	BIOLOGICAL_PROCESS	pathogenesis	5.6e-09	GO:0009405	GO:0009405 pathogenesis
P. palmivora	P_palmivora_LILI_trCDS_22772	BIOLOGICAL_PROCESS	fructose 2,6-bisphosphate metabolic process	2.6e-25	GO:0006003	GO:0006003 fructose 2,6-bisphosphate metabolic process
P. palmivora	P_palmivora_LILI_trCDS_19923_slice_M318	BIOLOGICAL_PROCESS	protein metabolic process	2.9e-25	GO:0019538	GO:0019538 protein metabolic process
P. palmivora	P_palmivora_LILI_trCDS_30230_slice_M298	BIOLOGICAL_PROCESS	mitotic cell cycle	2.2e-188	GO:0000278	GO:0000278 mitotic cell cycle
P. palmivora	P_palmivora_LILI_trCDS_30230_slice_M298	BIOLOGICAL_PROCESS	chromosome condensation	2.2e-188	GO:0030261	GO:0030261 chromosome condensation
P. palmivora	P_palmivora_LILI_trCDS_36606	BIOLOGICAL_PROCESS	oxidation-reduction process	1.6e-07	GO:0055114	GO:0055114 oxidation-reduction process
P. palmivora	P_palmivora_LILI_trCDS_8557_slice_M471	BIOLOGICAL_PROCESS	protein phosphorylation	5.3e-85	GO:0006468	GO:0006468 protein phosphorylation
P. palmivora	P_palmivora_LILI_trCDS_1014_slice_M190	BIOLOGICAL_PROCESS	proteolysis	9e-63	GO:0006508	GO:0006508 proteolysis
P. palmivora	P_palmivora_LILI_trCDS_24682_slice_M625	BIOLOGICAL_PROCESS	proton transmembrane transport	4.6e-40	GO:1902600	GO:1902600 proton transmembrane transport
P. palmivora	P_palmivora_LILI_trCDS_18341	BIOLOGICAL_PROCESS	pathogenesis	1.5e-15	GO:0009405	GO:0009405 pathogenesis
P. palmivora	P_palmivora_LILI_trCDS_11855_slice_M47	BIOLOGICAL_PROCESS	carbohydrate metabolic process	3.2e-71	GO:0005975	GO:0005975 carbohydrate metabolic process
P. palmivora	P_palmivora_LILI_trCDS_21793	BIOLOGICAL_PROCESS	metal ion transport	1.5e-25	GO:0030001	GO:0030001 metal ion transport
P. palmivora	P_palmivora_LILI_trCDS_23750	BIOLOGICAL_PROCESS	proteolysis	7.9e-33	GO:0006508	GO:0006508 proteolysis
P. palmivora	P_palmivora_LILI_trCDS_13825_slice_M37	BIOLOGICAL_PROCESS	pathogenesis	2.1e-08	GO:0009405	GO:0009405 pathogenesis
P. palmivora	P_palmivora_LILI_trCDS_11932	BIOLOGICAL_PROCESS	cell wall modification	2e-42	GO:0042545	GO:0042545 cell wall modification
P. palmivora	P_palmivora_LILI_trCDS_20955	BIOLOGICAL_PROCESS	protein phosphorylation	0.00066	GO:0006468	GO:0006468 protein phosphorylation
P. palmivora	P_palmivora_LILI_trCDS_27959_slice_M259	BIOLOGICAL_PROCESS	cyclic nucleotide biosynthetic process	1.3e-11	GO:0009190	GO:0009190 cyclic nucleotide biosynthetic process
P. palmivora	P_palmivora_LILI_trCDS_27959_slice_M259	BIOLOGICAL_PROCESS	intracellular signal transduction	1.3e-11	GO:0035556	GO:0035556 intracellular signal transduction
P. palmivora	P_palmivora_LILI_trCDS_28967_slice_M216_truncated	BIOLOGICAL_PROCESS	phosphorelay signal transduction system	6.7e-21	GO:0000160	GO:0000160 phosphorelay signal transduction system
P. palmivora	P_palmivora_LILI_trCDS_25584_slice_M115	BIOLOGICAL_PROCESS	iron-sulfur cluster assembly	7.2e-18	GO:0016226	GO:0016226 iron-sulfur cluster assembly
P. palmivora	P_palmivora_LILI_trCDS_34925_slice_M368	BIOLOGICAL_PROCESS	protein phosphorylation	1.4e-36	GO:0006468	GO:0006468 protein phosphorylation
P. palmivora	P_palmivora_LILI_trCDS_23751	BIOLOGICAL_PROCESS	proteolysis	3.3e-20	GO:0006508	GO:0006508 proteolysis
P. palmivora	P_palmivora_LILI_trCDS_30230_slice_M312	BIOLOGICAL_PROCESS	mitotic cell cycle	5.6e-183	GO:0000278	GO:0000278 mitotic cell cycle
P. palmivora	P_palmivora_LILI_trCDS_30230_slice_M312	BIOLOGICAL_PROCESS	chromosome condensation	5.6e-183	GO:0030261	GO:0030261 chromosome condensation
P. palmivora	P_palmivora_LILI_trCDS_10365	BIOLOGICAL_PROCESS	carbohydrate metabolic process	3.2e-90	GO:0005975	GO:0005975 carbohydrate metabolic process
P. palmivora	P_palmivora_LILI_trCDS_20050	BIOLOGICAL_PROCESS	proteolysis	8.2e-07	GO:0006508	GO:0006508 proteolysis
P. palmivora	P_palmivora_LILI_trCDS_24602_slice_M12	BIOLOGICAL_PROCESS	protein glycosylation	4.5e-23	GO:0006486	GO:0006486 protein glycosylation
P. palmivora	P_palmivora_LILI_trCDS_31887	BIOLOGICAL_PROCESS	protein folding	3.7e-06	GO:0006457	GO:0006457 protein folding
P. palmivora	P_palmivora_LILI_trCDS_4658	BIOLOGICAL_PROCESS	cobalamin metabolic process	8.7e-15	GO:0009235	GO:0009235 cobalamin metabolic process
P. palmivora	P_palmivora_LILI_trCDS_29865_slice_M400	BIOLOGICAL_PROCESS	protein phosphorylation	4.1e-08	GO:0006468	GO:0006468 protein phosphorylation
P. palmivora	P_palmivora_LILI_trCDS_26085	BIOLOGICAL_PROCESS	proteolysis	2.3e-71	GO:0006508	GO:0006508 proteolysis
P. palmivora	P_palmivora_LILI_trCDS_30000_slice_M273	BIOLOGICAL_PROCESS	methylation	4.6e-12	GO:0032259	GO:0032259 methylation
P. palmivora	P_palmivora_LILI_trCDS_27613_slice_M61	BIOLOGICAL_PROCESS	proteolysis	4.1e-15	GO:0006508	GO:0006508 proteolysis
P. palmivora	P_palmivora_LILI_trCDS_12958	BIOLOGICAL_PROCESS	pathogenesis	3.27e-25	GO:0009405	GO:0009405 pathogenesis
P. palmivora	P_palmivora_LILI_trCDS_17949	BIOLOGICAL_PROCESS	pathogenesis	8.5e-33	GO:0009405	GO:0009405 pathogenesis
P. palmivora	P_palmivora_LILI_trCDS_21949	BIOLOGICAL_PROCESS	carbohydrate metabolic process	3.1e-92	GO:0005975	GO:0005975 carbohydrate metabolic process
P. palmivora	P_palmivora_LILI_trCDS_12633	BIOLOGICAL_PROCESS	carbohydrate metabolic process	5.7e-31	GO:0005975	GO:0005975 carbohydrate metabolic process
P. palmivora	P_palmivora_LILI_trCDS_15067_slice_M53	BIOLOGICAL_PROCESS	carbohydrate metabolic process	0.0044	GO:0005975	GO:0005975 carbohydrate metabolic process
P. palmivora	P_palmivora_LILI_trCDS_4427_slice_M339	BIOLOGICAL_PROCESS	mismatch repair	3.7e-64	GO:0006298	GO:0006298 mismatch repair
P. palmivora	P_palmivora_LILI_trCDS_7577_slice_M690	BIOLOGICAL_PROCESS	chloride transport	4.8e-09	GO:0006821	GO:0006821 chloride transport
P. palmivora	P_palmivora_LILI_trCDS_7577_slice_M690	BIOLOGICAL_PROCESS	transmembrane transport	4.8e-09	GO:0055085	GO:0055085 transmembrane transport
P. palmivora	P_palmivora_LILI_trCDS_14965_slice_M46	BIOLOGICAL_PROCESS	proteolysis	4.4e-12	GO:0006508	GO:0006508 proteolysis
P. palmivora	P_palmivora_LILI_trCDS_34310_slice_M678_truncated	BIOLOGICAL_PROCESS	signal transduction	3e-76	GO:0007165	GO:0007165 signal transduction
P. palmivora	P_palmivora_LILI_trCDS_22456_slice_M147	BIOLOGICAL_PROCESS	protein glycosylation	9.4e-30	GO:0006486	GO:0006486 protein glycosylation
P. palmivora	P_palmivora_LILI_trCDS_21539_slice_M56	BIOLOGICAL_PROCESS	protein glycosylation	4.8e-15	GO:0006486	GO:0006486 protein glycosylation
P. palmivora	P_palmivora_LILI_trCDS_100_slice_M99	BIOLOGICAL_PROCESS	intracellular protein transport	7.2e-98	GO:0006886	GO:0006886 intracellular protein transport
P. palmivora	P_palmivora_LILI_trCDS_100_slice_M99	BIOLOGICAL_PROCESS	vesicle-mediated transport	7.2e-98	GO:0016192	GO:0016192 vesicle-mediated transport
P. palmivora	P_palmivora_LILI_trCDS_36207	BIOLOGICAL_PROCESS	carbohydrate metabolic process	2.4e-26	GO:0005975	GO:0005975 carbohydrate metabolic process
P. palmivora	P_palmivora_LILI_trCDS_24574	BIOLOGICAL_PROCESS	pathogenesis	1.3e-05	GO:0009405	GO:0009405 pathogenesis
P. palmivora	P_palmivora_LILI_trCDS_1125_slice_M231	BIOLOGICAL_PROCESS	transmembrane transport	7.3e-08	GO:0055085	GO:0055085 transmembrane transport
P. palmivora	P_palmivora_LILI_trCDS_16194_slice_M150	BIOLOGICAL_PROCESS	negative regulation of centrosome duplication	1.9e-72	GO:0010826	GO:0010826 negative regulation of centrosome duplication
P. palmivora	P_palmivora_LILI_trCDS_16194_slice_M150	BIOLOGICAL_PROCESS	cilium assembly	1.9e-72	GO:0060271	GO:0060271 cilium assembly
P. palmivora	P_palmivora_LILI_trCDS_34276_slice_M592_truncated	BIOLOGICAL_PROCESS	protein phosphorylation	6.2e-14	GO:0006468	GO:0006468 protein phosphorylation
P. palmivora	P_palmivora_LILI_trCDS_23738	BIOLOGICAL_PROCESS	RNA polyadenylation	1.4e-34	GO:0043631	GO:0043631 RNA polyadenylation
P. palmivora	P_palmivora_LILI_trCDS_10644	BIOLOGICAL_PROCESS	pathogenesis	7.2e-41	GO:0009405	GO:0009405 pathogenesis
P. palmivora	P_palmivora_LILI_trCDS_28966_slice_M220	BIOLOGICAL_PROCESS	signal transduction	3.1e-18	GO:0007165	GO:0007165 signal transduction
P. palmivora	P_palmivora_LILI_trCDS_26106_slice_M61	BIOLOGICAL_PROCESS	proteolysis	2.1e-92	GO:0006508	GO:0006508 proteolysis
P. palmivora	P_palmivora_LILI_trCDS_18557	BIOLOGICAL_PROCESS	protein phosphorylation	5.5e-24	GO:0006468	GO:0006468 protein phosphorylation
P. palmivora	P_palmivora_LILI_trCDS_34276_slice_M598_truncated	BIOLOGICAL_PROCESS	protein phosphorylation	6.2e-14	GO:0006468	GO:0006468 protein phosphorylation
P. palmivora	P_palmivora_LILI_trCDS_16513_slice_M29	BIOLOGICAL_PROCESS	carbohydrate metabolic process	2.1e-21	GO:0005975	GO:0005975 carbohydrate metabolic process
P. palmivora	P_palmivora_LILI_trCDS_13468	BIOLOGICAL_PROCESS	proteolysis	5.1e-42	GO:0006508	GO:0006508 proteolysis
P. palmivora	P_palmivora_LILI_trCDS_23112	BIOLOGICAL_PROCESS	pathogenesis	8.5e-21	GO:0009405	GO:0009405 pathogenesis
P. palmivora	P_palmivora_LILI_trCDS_29191	BIOLOGICAL_PROCESS	asparagine biosynthetic process	2.1e-17	GO:0006529	GO:0006529 asparagine biosynthetic process
P. palmivora	P_palmivora_LILI_trCDS_24682_slice_M553	BIOLOGICAL_PROCESS	proton transmembrane transport	5.1e-70	GO:1902600	GO:1902600 proton transmembrane transport
P. palmivora	P_palmivora_LILI_trCDS_121_slice_M575	BIOLOGICAL_PROCESS	regulation of transcription, DNA-templated	2.3e-09	GO:0006355	GO:0006355 regulation of transcription, DNA-templated
P. palmivora	P_palmivora_LILI_trCDS_121_slice_M575	BIOLOGICAL_PROCESS	histone acetylation	2.3e-09	GO:0016573	GO:0016573 histone acetylation
P. palmivora	P_palmivora_LILI_trCDS_3285_slice_M1072	BIOLOGICAL_PROCESS	microtubule-based movement	4.1e-45	GO:0007018	GO:0007018 microtubule-based movement
P. palmivora	P_palmivora_LILI_trCDS_27619_slice_M47	BIOLOGICAL_PROCESS	protein glycosylation	3e-27	GO:0006486	GO:0006486 protein glycosylation
P. palmivora	P_palmivora_LILI_trCDS_24579	BIOLOGICAL_PROCESS	pathogenesis	1.2e-09	GO:0009405	GO:0009405 pathogenesis
P. palmivora	P_palmivora_LILI_trCDS_14586_slice_M54	BIOLOGICAL_PROCESS	pathogenesis	5.4e-08	GO:0009405	GO:0009405 pathogenesis
P. palmivora	P_palmivora_LILI_trCDS_4919	BIOLOGICAL_PROCESS	proteolysis	5.9e-06	GO:0006508	GO:0006508 proteolysis
P. palmivora	P_palmivora_LILI_trCDS_30933	BIOLOGICAL_PROCESS	phospholipid biosynthetic process	1.1e-14	GO:0008654	GO:0008654 phospholipid biosynthetic process
P. palmivora	P_palmivora_LILI_trCDS_13925	BIOLOGICAL_PROCESS	protein phosphorylation	1e-38	GO:0006468	GO:0006468 protein phosphorylation
P. palmivora	P_palmivora_LILI_trCDS_17925	BIOLOGICAL_PROCESS	proteolysis	1.2e-07	GO:0006508	GO:0006508 proteolysis
P. palmivora	P_palmivora_LILI_trCDS_26350	BIOLOGICAL_PROCESS	carbohydrate metabolic process	6.1e-48	GO:0005975	GO:0005975 carbohydrate metabolic process
P. palmivora	P_palmivora_LILI_trCDS_23736	BIOLOGICAL_PROCESS	RNA polyadenylation	1.3e-68	GO:0043631	GO:0043631 RNA polyadenylation
P. palmivora	P_palmivora_LILI_trCDS_5199_slice_M419	BIOLOGICAL_PROCESS	protein phosphorylation	7.7e-11	GO:0006468	GO:0006468 protein phosphorylation
P. palmivora	P_palmivora_LILI_trCDS_23007	BIOLOGICAL_PROCESS	carbohydrate metabolic process	4.4e-30	GO:0005975	GO:0005975 carbohydrate metabolic process
P. palmivora	P_palmivora_LILI_trCDS_10356	BIOLOGICAL_PROCESS	polysaccharide catabolic process	7.5e-37	GO:0000272	GO:0000272 polysaccharide catabolic process
P. palmivora	P_palmivora_LILI_trCDS_13069_slice_M42	BIOLOGICAL_PROCESS	pathogenesis	2.5e-11	GO:0009405	GO:0009405 pathogenesis
P. palmivora	P_palmivora_LILI_trCDS_31997_slice_M388	BIOLOGICAL_PROCESS	phosphatidylinositol metabolic process	2.6e-35	GO:0046488	GO:0046488 phosphatidylinositol metabolic process
P. palmivora	P_palmivora_LILI_trCDS_34835_slice_M29	BIOLOGICAL_PROCESS	nucleobase-containing compound metabolic process	3.1e-34	GO:0006139	GO:0006139 nucleobase-containing compound metabolic process
P. palmivora	P_palmivora_LILI_trCDS_34925_slice_M351	BIOLOGICAL_PROCESS	protein phosphorylation	1.4e-36	GO:0006468	GO:0006468 protein phosphorylation
P. palmivora	P_palmivora_LILI_trCDS_472	BIOLOGICAL_PROCESS	pathogenesis	5.3e-32	GO:0009405	GO:0009405 pathogenesis
P. palmivora	P_palmivora_LILI_trCDS_1566	BIOLOGICAL_PROCESS	oxidation-reduction process	4.4e-16	GO:0055114	GO:0055114 oxidation-reduction process
P. palmivora	P_palmivora_LILI_trCDS_9393_slice_M973	BIOLOGICAL_PROCESS	microtubule-based movement	8.9e-11	GO:0007018	GO:0007018 microtubule-based movement
[truncated: 10,734 more rows]
