# Supplementary material for: Effector Repertoire of Phytophthora betacei: In Search of Possible Virulence Factors Responsible for Its Host Specificity
Source: Front Genet. 2020 Jun 9;11:579. doi: 10.3389/fgene.2020.00579 (PMC7295944; doi:10.3389/fgene.2020.00579)
Supplement: TABLE S4 — Annotation generated for apoplastic, RxLR and CRN effectors using Blastp, Interproscan and GO categorization for core and unique effectors. [file Table_4.xlsx]

## Sheet: Apoplastic_blast
Supplementary Table 4. Annotation generated for apoplastic effectors using Blastp, Interproscan and GO categorization for core and unique effectors.
Protein_ID	Database_ID	Annotation	% Identity	Coverage	evalue	Type
P8084_finalAssembly_27371	XP_002905843.1	glycoside hydrolase, putative [Phytophthora infestans T30-4]	100	100	0	core
P8084_finalAssembly_27371	ETI54071.1	hypothetical protein F443 03071 [Phytophthora parasitica P1569]	92.642	100	0	core
P8084_finalAssembly_27371	KUG02321.1	beta-glucosidase btgE [Phytophthora nicotianae]	92.308	100	0	core
P8084_finalAssembly_27371	ETP51890.1	hypothetical protein F442 03030 [Phytophthora parasitica P10297]	92.308	100	0	core
P8084_finalAssembly_27371	ETO82791.1	hypothetical protein F444 03110 [Phytophthora parasitica P1976]	91.973	100	0	core
P8084_finalAssembly_12350	XP_002901219.1	putative GPI-anchored serine-rich hypothetical protein [Phytophthora infestans T30-4]	99.789	100	0	core
P8084_finalAssembly_12350	KUG00515.1	hypothetical protein AM587 10008929 [Phytophthora nicotianae]	92.826	96.8421	0	core
P8084_finalAssembly_12350	RAW32875.1	hypothetical protein PC110 g10789 [Phytophthora cactorum]	91.368	100	0	core
P8084_finalAssembly_12350	KUF95164.1	Bifunctional arginine demethylase and lysyl-hydroxylase PSR [Phytophthora nicotianae]	91.957	96.8421	0	core
P8084_finalAssembly_12350	ETP51633.1	hypothetical protein F442 03244 [Phytophthora parasitica P10297]	91.957	96.8421	0	core
P8084_finalAssembly_12350	KUF75731.1	hypothetical protein AM587 10006047 [Phytophthora nicotianae]	91.957	96.8421	0	core
P8084_finalAssembly_12350	ETO82552.1	hypothetical protein F444 03328 [Phytophthora parasitica P1976]	91.739	96.8421	0	core
P8084_finalAssembly_36061	RAW30270.1	hypothetical protein PC110 g13385 [Phytophthora cactorum]	91.499	100	0	core
P8084_finalAssembly_36061	ETK78202.1	hypothetical protein L915 15715 [Phytophthora parasitica]	91.518	100.224	0	core
P8084_finalAssembly_36061	ETO66772.1	hypothetical protein F444 16143 [Phytophthora parasitica P1976]	91.759	100.447	0	core
P8084_finalAssembly_36061	ETL84876.1	hypothetical protein L917 15426 [Phytophthora parasitica]	91.295	100.224	0	core
P8084_finalAssembly_36061	ETL31613.1	hypothetical protein L916 15607 [Phytophthora parasitica]	91.295	100.224	0	core
P8084_finalAssembly_36061	KUF79104.1	pectin lyase F [Phytophthora nicotianae]	91.091	100.447	0	core
P8084_finalAssembly_36061	XP_008911253.1	hypothetical protein PPTG 15709 [Phytophthora parasitica INRA-310]	91.537	100.447	0	core
P8084_finalAssembly_36061	ETI37977.1	hypothetical protein F443 16160 [Phytophthora parasitica P1569]	91.314	100.447	0	core
P8084_finalAssembly_36061	ETP07890.1	hypothetical protein F441 15986 [Phytophthora parasitica CJ01A1]	90.869	100.447	0	core
P8084_finalAssembly_23654	XP_002907523.1	conserved hypothetical protein [Phytophthora infestans T30-4]	99.234	100	2.34e-173	core
P8084_finalAssembly_23654	XP_002894864.1	hypothetical protein PITG 21767 [Phytophthora infestans T30-4]	96.591	101.149	9.56e-169	core
P8084_finalAssembly_38796	AAY43364.1	small cysteine-rich protein SCR91 [Phytophthora infestans]	100	100	9.35e-62	core
P8084_finalAssembly_38796	AAY43394.1	small cysteine-rich protein SCR91 [Phytophthora infestans]	98.901	100	7.45e-61	core
P8084_finalAssembly_38796	XP_002897572.1	small cysteine-rich protein SCR91 [Phytophthora infestans T30-4]	97.802	100	1.12e-59	core
P8084_finalAssembly_4109	XP_002901548.1	conserved hypothetical protein [Phytophthora infestans T30-4]	28.624	100	5.08e-157	unique
P8084_finalAssembly_32811	RAW22389.1	hypothetical protein PC110 g21171 [Phytophthora cactorum]	94.296	100	0	core
P8084_finalAssembly_32811	ETP30662.1	hypothetical protein F442 20380 [Phytophthora parasitica P10297]	92.769	101.07	0	core
P8084_finalAssembly_32811	KUF83801.1	pectate lyase D [Phytophthora nicotianae]	92.769	101.07	0	core
P8084_finalAssembly_32811	KUF78973.1	pectate lyase D [Phytophthora nicotianae]	92.593	101.07	0	core
P8084_finalAssembly_32811	KUF78972.1	pectate lyase D [Phytophthora nicotianae]	92.593	101.07	0	core
P8084_finalAssembly_37897	XP_002901400.1	conserved hypothetical protein [Phytophthora infestans T30-4]	36.396	100	0	unique
P8084_finalAssembly_5568	XP_002902944.1	conserved hypothetical protein [Phytophthora infestans T30-4]	97.087	102.318	0	core
P8084_finalAssembly_15277	XP_002895010.1	pectin lyase, putative [Phytophthora infestans T30-4]	99.721	97.8142	0	core
P8084_finalAssembly_15277	ETP35924.1	hypothetical protein F442 16011 [Phytophthora parasitica P10297]	91.62	97.8142	0	core
P8084_finalAssembly_15277	ETO66771.1	hypothetical protein F444 16142 [Phytophthora parasitica P1976]	91.62	97.8142	0	core
P8084_finalAssembly_15277	XP_008911250.1	hypothetical protein PPTG 15707 [Phytophthora parasitica INRA-310]	91.317	97.541	0	core
P8084_finalAssembly_15277	ETI38004.1	hypothetical protein F443 16156 [Phytophthora parasitica P1569]	91.317	97.541	0	core
P8084_finalAssembly_15277	ETP07892.1	hypothetical protein F441 15983 [Phytophthora parasitica CJ01A1]	91.317	97.541	0	core
P8084_finalAssembly_15277	KUF79099.1	pectin lyase F [Phytophthora nicotianae]	91.667	91.8033	0	core
P8084_finalAssembly_15277	KUF85610.1	pectin lyase F [Phytophthora nicotianae]	91.667	91.8033	0	core
P8084_finalAssembly_15277	ETL84877.1	hypothetical protein L917 15425, partial [Phytophthora parasitica]	92.593	81.1475	1.77e-178	core
P8084_finalAssembly_8424	XP_002997742.1	carbonic anhydrase, putative [Phytophthora infestans T30-4]	92.565	104.669	0	core
P8084_finalAssembly_8424	XP_002896678.1	carbonic anhydrase, putative [Phytophthora infestans T30-4]	92.748	101.946	1.31e-172	core
P8084_finalAssembly_36938	XP_002907875.1	conserved hypothetical protein [Phytophthora infestans T30-4]	100	100	6.79e-175	core
P8084_finalAssembly_25110	XP_002904905.1	cysteine protease family C01A, putative [Phytophthora infestans T30-4]	41.618	25.3532	0	unique
P8084_finalAssembly_1618	RAW37193.1	hypothetical protein PC110 g6551 [Phytophthora cactorum]	90.188	100.145	0	core
P8084_finalAssembly_1618	RAW23333.1	hypothetical protein PC110 g20234 [Phytophthora cactorum]	90.188	100.145	0	core
P8084_finalAssembly_1618	RAW21425.1	hypothetical protein PC110 g22132, partial [Phytophthora cactorum]	90.882	98.2659	0	core
P8084_finalAssembly_1618	XP_002998801.1	glycoside hydrolase, putative [Phytophthora infestans T30-4]	90.318	100	0	core
P8084_finalAssembly_40008	XP_002997541.1	conserved hypothetical protein [Phytophthora infestans T30-4]	98.033	100	0	core
P8084_finalAssembly_40008	KUF85830.1	Tartrate-resistant acid phosphatase type 5 [Phytophthora nicotianae]	92.749	100.151	0	core
P8084_finalAssembly_40008	ETK95135.1	hypothetical protein L915 01909, partial [Phytophthora parasitica]	92.555	89.41	0	core
P8084_finalAssembly_40008	ETO84059.1	hypothetical protein F444 01999, partial [Phytophthora parasitica P1976]	93.585	80.1815	0	core
P8084_finalAssembly_28628	XP_002907939.1	glycoside hydrolase, putative [Phytophthora infestans T30-4]	99.8	100	0	core
P8084_finalAssembly_441	XP_002907864.1	lipase, putative [Phytophthora infestans T30-4]	98.608	100	0	core
P8084_finalAssembly_441	KUF85325.1	Chaperone protein ClpB [Phytophthora nicotianae]	91.549	98.8399	0	core
P8084_finalAssembly_441	ETK91900.1	hypothetical protein L915 04625 [Phytophthora parasitica]	91.014	100.696	0	core
P8084_finalAssembly_441	ETP49729.1	hypothetical protein F442 04805 [Phytophthora parasitica P10297]	91.014	100.696	0	core
P8084_finalAssembly_441	ETI45404.1	hypothetical protein F443 10000 [Phytophthora parasitica P1569]	90.783	100.696	0	core
P8084_finalAssembly_441	RAW28387.1	hypothetical protein PC110 g15234 [Phytophthora cactorum]	90.049	95.5916	0	core
P8084_finalAssembly_441	POM78240.1	Lipase [Phytophthora palmivora var. palmivora]	90.196	94.6636	0	core
P8084_finalAssembly_441	XP_008916495.1	hypothetical protein PPTG 19740 [Phytophthora parasitica INRA-310]	93.906	83.7587	0	core
P8084_finalAssembly_25276	XP_002904776.1	exoglucanase 1 precursor [Phytophthora infestans T30-4]	100	98.524	0	core
P8084_finalAssembly_25276	XP_008914865.1	hypothetical protein PPTG 18587 [Phytophthora parasitica INRA-310]	95.88	98.524	0	core
P8084_finalAssembly_25276	KUF86447.1	Exoglucanase 1 [Phytophthora nicotianae]	95.506	98.524	0	core
P8084_finalAssembly_25276	KUF92630.1	50S ribosomal protein L23 [Phytophthora nicotianae]	96.047	93.3579	0	core
P8084_finalAssembly_25276	RAW36579.1	putative 1,4-beta-D-glucan cellobiohydrolase B [Phytophthora cactorum]	94.007	98.524	1.18e-177	core
P8084_finalAssembly_13725	ETI42970.1	hypothetical protein F443 11988 [Phytophthora parasitica P1569]	92.353	100	2.9e-115	core
P8084_finalAssembly_13725	ETM42888.1	hypothetical protein L914 11533 [Phytophthora parasitica]	92.353	100	8.23e-115	core
P8084_finalAssembly_13725	ETP40810.1	hypothetical protein F442 11903 [Phytophthora parasitica P10297]	91.765	100	2.49e-114	core
P8084_finalAssembly_13725	XP_008908250.1	hypothetical protein PPTG 13642 [Phytophthora parasitica INRA-310]	91.765	100	3.32e-114	core
P8084_finalAssembly_13725	ETL89606.1	hypothetical protein L917 11488 [Phytophthora parasitica]	91.925	94.7059	6.84e-108	core
P8084_finalAssembly_13725	KUF77290.1	hypothetical protein AM587 10005489 [Phytophthora nicotianae]	91.391	88.8235	4.7e-95	core
P8084_finalAssembly_18453	XP_002909649.1	conserved hypothetical protein [Phytophthora infestans T30-4]	100	100	0	core
P8084_finalAssembly_18453	XP_002897905.1	conserved hypothetical protein [Phytophthora infestans T30-4]	99.392	100	0	core
P8084_finalAssembly_18453	XP_002909650.1	conserved hypothetical protein [Phytophthora infestans T30-4]	93.009	100	0	core
P8084_finalAssembly_18453	RAW42011.1	hypothetical protein PC110 g1747 [Phytophthora cactorum]	92.401	100	0	core
P8084_finalAssembly_18453	XP_008903125.1	hypothetical protein PPTG 10232 [Phytophthora parasitica INRA-310]	92.705	100	0	core
P8084_finalAssembly_35866	XP_002997742.1	carbonic anhydrase, putative [Phytophthora infestans T30-4]	97.026	96.7626	0	core
P8084_finalAssembly_35866	XP_002896678.1	carbonic anhydrase, putative [Phytophthora infestans T30-4]	97.71	94.2446	0	core
P8084_finalAssembly_8428	XP_002996895.1	carbonic anhydrase, putative [Phytophthora infestans T30-4]	32.544	35.7143	1.79e-154	unique
P8084_finalAssembly_6012	XP_002901167.1	conserved hypothetical protein [Phytophthora infestans T30-4]	90.236	100.338	2.54e-142	core
P8084_finalAssembly_28339	XP_002899657.1	conserved hypothetical protein [Phytophthora infestans T30-4]	97.577	98.9107	0	core
P8084_finalAssembly_4568	XP_002897179.1	transglutaminase elicitor, putative [Phytophthora infestans T30-4]	99.457	100	0	core
P8084_finalAssembly_4568	AAP70479.1	transglutaminase elicitor M81E [Phytophthora infestans]	96.608	100.136	0	core
P8084_finalAssembly_22220	XP_002998503.1	elicitin-like protein INL3B [Phytophthora infestans T30-4]	98.089	100	9.16e-104	core
P8084_finalAssembly_20902	XP_002896190.1	polygalacturonase, putative [Phytophthora infestans T30-4]	94.937	100	0	core
P8084_finalAssembly_20902	XP_008910780.1	hypothetical protein PPTG 15170 [Phytophthora parasitica INRA-310]	90.955	100.759	0	core
P8084_finalAssembly_20902	ETP09270.1	hypothetical protein F441 14846 [Phytophthora parasitica CJ01A1]	91.392	100	0	core
P8084_finalAssembly_20902	ETL32977.1	hypothetical protein L916 14504 [Phytophthora parasitica]	90.886	100	0	core
P8084_finalAssembly_20902	KUF94022.1	Polygalacturonase [Phytophthora nicotianae]	91.206	100.759	0	core
P8084_finalAssembly_20902	ETI39356.1	hypothetical protein F443 15040 [Phytophthora parasitica P1569]	91.646	100	0	core
P8084_finalAssembly_20902	ETP37311.1	hypothetical protein F442 14872 [Phytophthora parasitica P10297]	91.646	100	0	core
P8084_finalAssembly_29818	XP_002896411.1	conserved hypothetical protein [Phytophthora infestans T30-4]	98.013	99.7797	0	core
P8084_finalAssembly_29818	ETO67637.1	hypothetical protein F444 15455 [Phytophthora parasitica P1976]	90.969	100	0	core
P8084_finalAssembly_29818	ETM38934.1	hypothetical protein L914 14865 [Phytophthora parasitica]	90.749	100	0	core
P8084_finalAssembly_29818	XP_008895020.1	hypothetical protein PPTG 04529 [Phytophthora parasitica INRA-310]	90.749	100	0	core
P8084_finalAssembly_29818	ETP36820.1	hypothetical protein F442 15305 [Phytophthora parasitica P10297]	90.749	100	0	core
P8084_finalAssembly_29818	ETK79088.1	hypothetical protein L915 15016 [Phytophthora parasitica]	90.529	100	0	core
P8084_finalAssembly_29818	ETL32517.1	hypothetical protein L916 14913 [Phytophthora parasitica]	90.308	100	0	core
P8084_finalAssembly_27760	AAT00502.1	Kazal-like serine protease inhibitor EPI3 [Phytophthora infestans]	11.549	100	3.49e-57	unique
P8084_finalAssembly_27760	XP_002897271.1	protease inhibitor Epi3 [Phytophthora infestans T30-4]	31.129	38.8506	1.8e-56	unique
P8084_finalAssembly_38244	XP_002896438.1	conserved hypothetical protein [Phytophthora infestans T30-4]	98.429	98.1278	0	core
P8084_finalAssembly_38771	XP_002904905.1	cysteine protease family C01A, putative [Phytophthora infestans T30-4]	25.108	35.3358	0	unique
P8084_finalAssembly_16822	XP_002902397.1	conserved hypothetical protein [Phytophthora infestans T30-4]	98.058	93.2127	8.04e-148	core
P8084_finalAssembly_8456	XP_002896662.1	putative GPI-anchored serine-threonine rich hypothetical protein [Phytophthora infestans T30-4]	98.742	100	0	core
P8084_finalAssembly_38569	XP_002896438.1	conserved hypothetical protein [Phytophthora infestans T30-4]	99.327	98.1278	0	core
P8084_finalAssembly_11792	XP_002901736.1	conserved hypothetical protein [Phytophthora infestans T30-4]	99.649	100	0	core
P8084_finalAssembly_11792	AGC65353.1	OCM1, partial [Phytophthora infestans]	99.801	88.0702	0	core
P8084_finalAssembly_11792	AGC65360.1	OCM1, partial [Phytophthora mirabilis]	99.4	87.7193	0	core
P8084_finalAssembly_11792	AGC65354.1	OCM1, partial [Phytophthora infestans]	99.4	87.7193	0	core
P8084_finalAssembly_11792	AGC65363.1	OCM1, partial [Phytophthora phaseoli]	98.8	87.7193	0	core
P8084_finalAssembly_1031	XP_002998679.1	berberine-like protein [Phytophthora infestans T30-4]	96.654	100	0	core
P8084_finalAssembly_1031	XP_008916458.1	hypothetical protein PPTG 19661 [Phytophthora parasitica INRA-310]	90.927	99.8031	0	core
P8084_finalAssembly_1031	ETL89373.1	hypothetical protein L917 11704 [Phytophthora parasitica]	90.927	99.8031	0	core
P8084_finalAssembly_1031	ETM42570.1	hypothetical protein L914 11770 [Phytophthora parasitica]	92.227	93.7008	0	core
P8084_finalAssembly_1031	ETK82685.1	hypothetical protein L915 11937, partial [Phytophthora parasitica]	92.489	91.7323	0	core
P8084_finalAssembly_13325	XP_002897301.1	NPP1-like protein [Phytophthora infestans T30-4]	42.188	10.1408	5.64e-20	unique
P8084_finalAssembly_36072	XP_002903126.1	arabinan endo-1,5-alpha-L-arabinosidase A precursor [Phytophthora infestans T30-4]	90.421	80.805	2.49e-168	core
P8084_finalAssembly_16018	XP_002900984.1	lipase, putative [Phytophthora infestans T30-4]	95.825	100	0	core
P8084_finalAssembly_16018	RAW31661.1	hypothetical protein PC110 g11994 [Phytophthora cactorum]	91.232	100	0	core
P8084_finalAssembly_16018	XP_008905874.1	hypothetical protein PPTG 11537 [Phytophthora parasitica INRA-310]	92.704	97.286	0	core
P8084_finalAssembly_14446	XP_002906332.1	ATP-binding Cassette (ABC) Superfamily [Phytophthora infestans T30-4]	92.877	100	0	core
P8084_finalAssembly_27553	XP_002906673.1	conserved hypothetical protein [Phytophthora infestans T30-4]	97.156	100	3.57e-139	core
P8084_finalAssembly_37926	XP_002901373.1	conserved hypothetical protein [Phytophthora infestans T30-4]	96.495	101.905	0	core
P8084_finalAssembly_25659_truncated	XP_002897197.1	thrombospondin-like protein [Phytophthora infestans T30-4]	98.701	100.1	0	core
P8084_finalAssembly_25659_truncated	ETP35028.1	hypothetical protein F442 16719 [Phytophthora parasitica P10297]	90.745	100	0	core
P8084_finalAssembly_25659_truncated	ETK77311.1	hypothetical protein L915 16417 [Phytophthora parasitica]	90.745	100	0	core
P8084_finalAssembly_25659_truncated	ETL30748.1	hypothetical protein L916 16311 [Phytophthora parasitica]	90.695	100	0	core
P8084_finalAssembly_25659_truncated	ETL83990.1	hypothetical protein L917 16123 [Phytophthora parasitica]	90.695	100	0	core
P8084_finalAssembly_25659_truncated	ETP06943.1	hypothetical protein F441 16725 [Phytophthora parasitica CJ01A1]	90.695	100	0	core
P8084_finalAssembly_25659_truncated	ETO65818.1	hypothetical protein F444 16908 [Phytophthora parasitica P1976]	90.645	100	0	core
P8084_finalAssembly_25659_truncated	XP_008912146.1	hypothetical protein PPTG 16264 [Phytophthora parasitica INRA-310]	90.595	100	0	core
P8084_finalAssembly_25659_truncated	ETI37100.1	hypothetical protein F443 16882 [Phytophthora parasitica P1569]	90.595	100	0	core
P8084_finalAssembly_25659_truncated	ETM37185.1	hypothetical protein L914 16237 [Phytophthora parasitica]	90.595	100	0	core
P8084_finalAssembly_25659_truncated	KUF79753.1	Thrombospondin type-1 domain-containing protein 7B [Phytophthora nicotianae]	90.595	100	0	core
P8084_finalAssembly_25659_truncated	AEP39219.1	ventral vesicle protein [Phytophthora nicotianae]	90.295	100	0	core
P8084_finalAssembly_31730	XP_002996927.1	elicitin-like protein [Phytophthora infestans T30-4]	100	100	4.24e-125	core
P8084_finalAssembly_31730	RAW40617.1	hypothetical protein PC110 g3156 [Phytophthora cactorum]	94.737	92.9348	1.27e-78	core
P8084_finalAssembly_31730	XP_008901947.1	hypothetical protein PPTG 08950 [Phytophthora parasitica INRA-310]	90.761	100	6.98e-78	core
P8084_finalAssembly_31730	POM70777.1	Elicitin-like protein [Phytophthora palmivora var. palmivora]	90.604	80.9783	8.13e-78	core
P8084_finalAssembly_7326	XP_002901844.1	conserved hypothetical protein [Phytophthora infestans T30-4]	19.371	28.1481	1.46e-110	unique
P8084_finalAssembly_7326	XP_008891607.1	hypothetical protein PPTG 02299 [Phytophthora parasitica INRA-310]	32.453	28.1481	1.08e-93	unique
P8084_finalAssembly_7326	ETI50258.1	hypothetical protein F443 06167, partial [Phytophthora parasitica P1569]	52.453	28.1481	1.94e-93	unique
P8084_finalAssembly_7326	RAW28284.1	hypothetical protein PC110 g15332 [Phytophthora cactorum]	33.711	28.1481	1.82e-92	unique
P8084_finalAssembly_22818	XP_002897678.1	conserved hypothetical protein [Phytophthora infestans T30-4]	94.181	90.9804	0	core
P8084_finalAssembly_9166	XP_002900286.1	cutinase, putative [Phytophthora infestans T30-4]	48.605	100	9.63e-151	unique
P8084_finalAssembly_9166	XP_002900313.1	cutinase, putative [Phytophthora infestans T30-4]	37.209	100	1.1e-148	unique
P8084_finalAssembly_9166	XP_002900301.1	cutinase, putative [Phytophthora infestans T30-4]	37.209	100	3.85e-148	unique
P8084_finalAssembly_9166	AAY43367.1	cutinase [Phytophthora infestans]	37.596	36.7442	1.04e-143	unique
P8084_finalAssembly_9166	ETK91688.1	hypothetical protein L915 04776 [Phytophthora parasitica]	32.093	100	1.63e-142	unique
P8084_finalAssembly_9166	ETO80552.1	hypothetical protein F444 04951 [Phytophthora parasitica P1976]	31.628	100	2.64e-142	unique
P8084_finalAssembly_9166	RAW33140.1	hypothetical protein PC110 g10527 [Phytophthora cactorum]	21.628	100	2.4e-141	unique
P8084_finalAssembly_9166	ETM51413.1	hypothetical protein L914 04726 [Phytophthora parasitica]	24.121	39.5349	9.75e-141	unique
P8084_finalAssembly_20670	XP_002998466.1	conserved hypothetical protein [Phytophthora infestans T30-4]	99.476	100	0	core
P8084_finalAssembly_20670	XP_008908824.1	hypothetical protein PPTG 13153 [Phytophthora parasitica INRA-310]	93.194	100	0	core
P8084_finalAssembly_20670	RAW37003.1	hypothetical protein PC110 g6710 [Phytophthora cactorum]	93.455	100	0	core
P8084_finalAssembly_37918	XP_002901381.1	serine protease family S08A, putative [Phytophthora infestans T30-4]	98.504	96.6942	0	core
P8084_finalAssembly_32169	RAW36743.1	hypothetical protein PC110 g6992 [Phytophthora cactorum]	53.258	100	9.25e-177	unique
P8084_finalAssembly_32169	ETK73811.1	hypothetical protein L915 19278 [Phytophthora parasitica]	51.791	100.375	5.95e-174	unique
P8084_finalAssembly_32169	ETI33514.1	hypothetical protein F443 19824 [Phytophthora parasitica P1569]	51.418	100.375	3.26e-173	unique
P8084_finalAssembly_32169	XP_008913860.1	hypothetical protein PPTG 17668 [Phytophthora parasitica INRA-310]	50.308	15.0187	3.6e-140	unique
P8084_finalAssembly_11146	XP_002905783.1	putative extracellular dioxygenase [Phytophthora infestans T30-4]	94.149	101.075	0	core
P8084_finalAssembly_1478	XP_002903484.1	protease inhibitor EpiC [Phytophthora infestans T30-4]	100	100	8.85e-74	core
P8084_finalAssembly_36062	ETP35928.1	hypothetical protein F442 16015, partial [Phytophthora parasitica P10297]	92.714	100	0	core
P8084_finalAssembly_36062	ETK78205.1	hypothetical protein L915 15718 [Phytophthora parasitica]	92.714	100	0	core
P8084_finalAssembly_36062	ETI37980.1	hypothetical protein F443 16163 [Phytophthora parasitica P1569]	92.462	100	0	core
P8084_finalAssembly_27361	AAM18482.1	putative endo-1,3-beta-glucanase [Phytophthora infestans]	44.62	100	0	unique
P8084_finalAssembly_27361	XP_002905835.1	glycoside hydrolase, putative [Phytophthora infestans T30-4]	44.19	15.6021	0	unique
P8084_finalAssembly_25663	XP_008912150.1	hypothetical protein PPTG 16267 [Phytophthora parasitica INRA-310]	93.75	100	2.92e-158	core
P8084_finalAssembly_25663	RAW39416.1	hypothetical protein PC110 g4391 [Phytophthora cactorum]	95.417	100	5.66e-152	core
P8084_finalAssembly_15556	XP_002998346.1	serine protease family S01A, putative [Phytophthora infestans T30-4]	57.49	32.9961	4.74e-171	unique
P8084_finalAssembly_28157	XP_002998334.1	conserved hypothetical protein [Phytophthora infestans T30-4]	99.183	87.1734	0	core
P8084_finalAssembly_28157	ETI39823.1	hypothetical protein F443 14626, partial [Phytophthora parasitica P1569]	90.39	91.4489	0	core
P8084_finalAssembly_28157	ETO68539.1	hypothetical protein F444 14638, partial [Phytophthora parasitica P1976]	90.39	91.4489	0	core
P8084_finalAssembly_28157	ETP37768.1	hypothetical protein F442 14452, partial [Phytophthora parasitica P10297]	90.13	91.4489	0	core
P8084_finalAssembly_17046	XP_002902571.1	SCP-like extracellular protein [Phytophthora infestans T30-4]	100	98.7755	0	core
P8084_finalAssembly_4472	XP_002909421.1	carbohydrate-binding protein, putative [Phytophthora infestans T30-4]	97.846	102.015	0	core
P8084_finalAssembly_25629	XP_002897181.1	transglutaminase elicitor M81D [Phytophthora infestans T30-4]	98.674	100	0	core
P8084_finalAssembly_25629	AAP70478.1	transglutaminase elicitor M81D [Phytophthora infestans]	98.485	100	0	core
P8084_finalAssembly_25629	ETI37144.1	hypothetical protein F443 16851 [Phytophthora parasitica P1569]	91.288	100	0	core
P8084_finalAssembly_25629	XP_008912113.1	hypothetical protein PPTG 16236 [Phytophthora parasitica INRA-310]	91.288	100	0	core
P8084_finalAssembly_25629	KUF77135.1	ABC transporter G family member 10 [Phytophthora nicotianae]	91.098	100	0	core
P8084_finalAssembly_25629	ETK77344.1	hypothetical protein L915 16386 [Phytophthora parasitica]	91.098	100	0	core
P8084_finalAssembly_25629	KUF78344.1	Transglutaminase elicitor M81D [Phytophthora nicotianae]	90.909	100	0	core
P8084_finalAssembly_25629	ETP35073.1	hypothetical protein F442 16682 [Phytophthora parasitica P10297]	90.53	100	0	core
P8084_finalAssembly_25629	RAW37392.1	hypothetical protein PC110 g6334 [Phytophthora cactorum]	91.098	100	0	core
P8084_finalAssembly_25629	KUF86332.1	hypothetical protein AM588 10001592 [Phytophthora nicotianae]	90.8	94.697	0	core
P8084_finalAssembly_25629	KUF81028.1	hypothetical protein AM588 10000212 [Phytophthora nicotianae]	90.693	87.5	0	core
P8084_finalAssembly_35888	XP_002896662.1	putative GPI-anchored serine-threonine rich hypothetical protein [Phytophthora infestans T30-4]	100	100	0	core
P8084_finalAssembly_19932	XP_002901400.1	conserved hypothetical protein [Phytophthora infestans T30-4]	56.997	100	0	unique
P8084_finalAssembly_8366	XP_002997783.1	glycoside hydrolase, putative [Phytophthora infestans T30-4]	90.191	102.514	0	core
P8084_finalAssembly_34199	XP_002998174.1	conserved hypothetical protein [Phytophthora infestans T30-4]	96.907	98.2278	0	core
P8084_finalAssembly_10337	ACL80756.1	small double cellulose binding domain protein [Phytophthora infestans]	26.35	100	1.3e-87	unique
P8084_finalAssembly_31323	ETO84051.1	hypothetical protein F444 02004 [Phytophthora parasitica P1976]	91.014	100	0	core
P8084_finalAssembly_31323	ETI55303.1	hypothetical protein F443 02005 [Phytophthora parasitica P1569]	90.783	100	0	core
P8084_finalAssembly_31323	KUF93111.1	Arginase [Phytophthora nicotianae]	90.783	100	0	core
P8084_finalAssembly_31323	ETP25130.1	hypothetical protein F441 01967 [Phytophthora parasitica CJ01A1]	90.553	100	0	core
P8084_finalAssembly_31323	ETP53133.1	hypothetical protein F442 01949 [Phytophthora parasitica P10297]	91.014	100	0	core
P8084_finalAssembly_31323	ETI30464.1	hypothetical protein F443 22412 [Phytophthora parasitica P1569]	90.092	100	0	core
P8084_finalAssembly_31323	ETP53123.1	hypothetical protein F442 01939, partial [Phytophthora parasitica P10297]	92.416	82.0276	0	core
P8084_finalAssembly_31323	ETO99785.1	hypothetical protein F441 22791 [Phytophthora parasitica CJ01A1]	92.571	80.6452	0	core
P8084_finalAssembly_31323	XP_002895875.1	conserved hypothetical protein [Phytophthora infestans T30-4]	94.857	80.6452	0	core
P8084_finalAssembly_39755	XP_002896561.1	glycoside hydrolase, putative [Phytophthora infestans T30-4]	90	81.1881	0	core
P8084_finalAssembly_5452	XP_002902865.1	conserved hypothetical protein [Phytophthora infestans T30-4]	94.497	104.98	0	core
P8084_finalAssembly_28531	XP_002908003.1	complement control module protein, putative [Phytophthora infestans T30-4]	99.13	100	9.43e-79	core
P8084_finalAssembly_28531	ETO73760.1	hypothetical protein F444 10302 [Phytophthora parasitica P1976]	90.179	97.3913	1.9e-61	core
P8084_finalAssembly_6049	RAW39923.1	hypothetical protein PC110 g3877 [Phytophthora cactorum]	43.498	28.3168	0	unique
P8084_finalAssembly_2826	XP_002900209.1	cutinase, putative [Phytophthora infestans T30-4]	100	100	3.16e-155	core
P8084_finalAssembly_2826	AAX55266.1	cutinase [Phytophthora infestans]	99.539	100	3.86e-154	core
P8084_finalAssembly_2826	ETM54424.1	hypothetical protein L914 02233 [Phytophthora parasitica]	94.009	100	5.44e-142	core
P8084_finalAssembly_2826	ETK94741.1	hypothetical protein L915 02254 [Phytophthora parasitica]	94.009	100	6.28e-142	core
P8084_finalAssembly_2826	ETI54892.1	hypothetical protein F443 02353 [Phytophthora parasitica P1569]	93.548	100	3.12e-140	core
P8084_finalAssembly_2826	KUF82063.1	Cutinase [Phytophthora nicotianae]	93.088	100	9.44e-140	core
P8084_finalAssembly_2826	RAW24934.1	hypothetical protein PC110 g18640 [Phytophthora cactorum]	92.537	92.6267	1.66e-129	core
P8084_finalAssembly_2826	OWY95574.1	Cutinase, partial [Phytophthora megakarya]	91.237	89.4009	4.2e-122	core
P8084_finalAssembly_2826	ETP52698.1	hypothetical protein F442 02322 [Phytophthora parasitica P10297]	95.455	81.106	5.08e-113	core
P8084_finalAssembly_27570	ACM68430.1	small cellulose-binding protein [Phytophthora infestans]	98.12	100	0	core
P8084_finalAssembly_27570	XP_002906696.1	cellulose binding elicitor lectin (CBEL), putative [Phytophthora infestans T30-4]	97.744	100	0	core
P8084_finalAssembly_27570	RAW31689.1	hypothetical protein PC110 g11952 [Phytophthora cactorum]	93.233	100	9.43e-161	core
P8084_finalAssembly_27570	ETL90434.1	hypothetical protein L917 10903 [Phytophthora parasitica]	91.418	100.752	2.15e-157	core
P8084_finalAssembly_27570	ETK83786.1	hypothetical protein L915 11096 [Phytophthora parasitica]	91.418	100.752	2.42e-157	core
P8084_finalAssembly_27570	XP_008907434.1	hypothetical protein PPTG 13482 [Phytophthora parasitica INRA-310]	91.418	100.752	2.49e-157	core
P8084_finalAssembly_27570	ETI43814.1	hypothetical protein F443 11406 [Phytophthora parasitica P1569]	91.045	100.752	6.42e-157	core
P8084_finalAssembly_27570	KUF64868.1	CBEL protein [Phytophthora nicotianae]	91.418	100.752	6.76e-157	core
P8084_finalAssembly_27570	ETP13625.1	hypothetical protein F441 11323 [Phytophthora parasitica CJ01A1]	91.045	100.752	8.36e-157	core
P8084_finalAssembly_27570	CAA65843.1	CBEL protein, formerly GP34 [Phytophthora parasitica]	91.045	100.752	2.84e-156	core
P8084_finalAssembly_22604	XP_002899374.1	elicitin-like protein [Phytophthora infestans T30-4]	41.39	100	6.29e-123	unique
P8084_finalAssembly_22604	AAL16014.1	elicitin-like INF7 [Phytophthora infestans]	41.93	100	1e-122	unique
P8084_finalAssembly_35611	XP_002999280.1	putative GPI-anchored serine rich tenascin-like glycoprotein [Phytophthora infestans T30-4]	100	100	0	core
P8084_finalAssembly_35611	XP_008892367.1	hypothetical protein PPTG 02823 [Phytophthora parasitica INRA-310]	91.155	100.494	0	core
P8084_finalAssembly_35611	RAW33486.1	hypothetical protein PC110 g10208 [Phytophthora cactorum]	90.37	100	0	core
P8084_finalAssembly_16265	XP_002903547.1	polysaccharide lyase, putative [Phytophthora infestans T30-4]	34.366	27.2603	2.5e-38	unique
P8084_finalAssembly_16265	ETO69815.1	hypothetical protein F444 13658, partial [Phytophthora parasitica P1976]	31.549	27.2603	2.22e-32	unique
P8084_finalAssembly_16265	XP_008894494.1	hypothetical protein PPTG 03562 [Phytophthora parasitica INRA-310]	31.549	27.2603	9.29e-32	unique
P8084_finalAssembly_16265	KUF93754.1	Polycystic kidney disease 2 1 protein [Phytophthora nicotianae]	31.549	27.2603	9.91e-32	unique
P8084_finalAssembly_16265	POM79686.1	Polysaccharide lyase, partial [Phytophthora palmivora var. palmivora]	30.141	27.2603	2.62e-31	unique
P8084_finalAssembly_16265	ADN18840.1	pectate lyase [Phytophthora capsici]	30.141	27.2603	4.73e-31	unique
P8084_finalAssembly_16265	RAW21100.1	hypothetical protein PC110 g22458 [Phytophthora cactorum]	30.141	27.2603	1.29e-30	unique
P8084_finalAssembly_16265	XP_002903544.1	polysaccharide lyase, putative [Phytophthora infestans T30-4]	32.958	27.2603	1.66e-28	unique
P8084_finalAssembly_23343	XP_002907271.1	polysaccharide lyase, putative [Phytophthora infestans T30-4]	96.964	100	0	core
P8084_finalAssembly_13254	ETL86243.1	hypothetical protein L917 14314 [Phytophthora parasitica]	93.923	100	0	core
P8084_finalAssembly_13254	XP_008910778.1	hypothetical protein PPTG 15168 [Phytophthora parasitica INRA-310]	93.646	100	0	core
P8084_finalAssembly_13254	ETP37316.1	hypothetical protein F442 14870 [Phytophthora parasitica P10297]	93.646	100	0	core
P8084_finalAssembly_13254	ETI39370.1	hypothetical protein F443 15036 [Phytophthora parasitica P1569]	93.646	100	0	core
P8084_finalAssembly_13254	KUF91066.1	Endopolygalacturonase 4 [Phytophthora nicotianae]	93.094	100	0	core
P8084_finalAssembly_13254	ETM39410.1	hypothetical protein L914 14439 [Phytophthora parasitica]	93.37	100	0	core
P8084_finalAssembly_13254	ETK79568.1	hypothetical protein L915 14588 [Phytophthora parasitica]	92.265	100	0	core
P8084_finalAssembly_13254	RAW30081.1	hypothetical protein PC110 g13563 [Phytophthora cactorum]	94.199	100	0	core
P8084_finalAssembly_13254	ADN18852.1	polygalacturonase [Phytophthora capsici]	90.331	100	0	core
P8084_finalAssembly_38728	XP_002904935.1	endoglucanase, putative [Phytophthora infestans T30-4]	99.735	100	0	core
P8084_finalAssembly_38728	KUF85461.1	xyloglucan-specific endo-beta-1 [Phytophthora nicotianae]	90.617	98.6772	0	core
P8084_finalAssembly_38728	ETP06791.1	hypothetical protein F441_16923 [Phytophthora parasitica CJ01A1]	90.617	98.6772	0	core
P8084_finalAssembly_38728	ETO65676.1	hypothetical protein F444 17096 [Phytophthora parasitica P1976]	90.617	98.6772	0	core
P8084_finalAssembly_38728	ETI36967.1	hypothetical protein F443 17065 [Phytophthora parasitica P1569]	90.349	98.6772	0	core
P8084_finalAssembly_34849	XP_002900752.1	protease inhibitor Epi10 [Phytophthora infestans T30-4]	95.031	100	6.16e-92	core
P8084_finalAssembly_34849	AAT00509.1	Kazal-like serine protease inhibitor EPI10 [Phytophthora infestans]	95.031	100	7e-92	core
P8084_finalAssembly_23326	XP_002907259.1	conserved hypothetical protein [Phytophthora infestans T30-4]	100	100	0	core
P8084_finalAssembly_23326	ETO63388.1	hypothetical protein F444 18889 [Phytophthora parasitica P1976]	92.443	100	0	core
P8084_finalAssembly_23326	XP_008896772.1	hypothetical protein PPTG 05057 [Phytophthora parasitica INRA-310]	92.191	100	0	core
P8084_finalAssembly_23326	KUF93181.1	Expansin-YoaJ [Phytophthora nicotianae]	91.94	100	0	core
P8084_finalAssembly_23326	RAW25079.1	hypothetical protein PC110 g18494 [Phytophthora cactorum]	91.184	100	0	core
P8084_finalAssembly_28982	XP_002894808.1	polysaccharide lyase, putative [Phytophthora infestans T30-4]	46.774	100	1.02e-56	unique
P8084_finalAssembly_28982	XP_002903921.1	pectin lyase, putative [Phytophthora infestans T30-4]	47.59	19.2473	6.72e-48	unique
P8084_finalAssembly_2133	XP_008915132.1	hypothetical protein PPTG 24389 [Phytophthora parasitica INRA-310]	90.286	84.5411	4.5e-101	core
P8084_finalAssembly_28986	XP_002894809.1	pectin lyase, putative [Phytophthora infestans T30-4]	100	100	4.17e-173	core
P8084_finalAssembly_28986	RAW25427.1	hypothetical protein PC110 g18150, partial [Phytophthora cactorum]	92.342	92.5	8.33e-137	core
P8084_finalAssembly_28986	RAW20980.1	hypothetical protein PC110 g22577, partial [Phytophthora cactorum]	92.342	92.5	8.76e-137	core
P8084_finalAssembly_20235	XP_002896814.1	conserved hypothetical protein [Phytophthora infestans T30-4]	99.318	100	0	core
P8084_finalAssembly_10343	AAY43394.1	small cysteine-rich protein SCR91 [Phytophthora infestans]	21.837	39.0909	1.35e-24	unique
P8084_finalAssembly_10343	XP_002897572.1	small cysteine-rich protein SCR91 [Phytophthora infestans T30-4]	21.837	39.0909	1.37e-24	unique
P8084_finalAssembly_10343	AAY43364.1	small cysteine-rich protein SCR91 [Phytophthora infestans]	21.837	39.0909	1.71e-24	unique
P8084_finalAssembly_18450	XP_002909651.1	conserved hypothetical protein [Phytophthora infestans T30-4]	100	100	0	core
P8084_finalAssembly_10483	XP_002899161.1	PcF and SCR74-like cys-rich secreted peptide, putative [Phytophthora infestans T30-4]	28.485	100	2.35e-38	unique
P8084_finalAssembly_38054	XP_002901088.1	aldose 1-epimerase, putative [Phytophthora infestans T30-4]	99.08	100	0	core
P8084_finalAssembly_38054	RAW29097.1	hypothetical protein PC110 g14531 [Phytophthora cactorum]	91.304	98.773	0	core
P8084_finalAssembly_38054	XP_008905644.1	hypothetical protein PPTG 11132 [Phytophthora parasitica INRA-310]	91.925	98.773	0	core
P8084_finalAssembly_31327	XP_002895872.1	conserved hypothetical protein [Phytophthora infestans T30-4]	96.727	93.2203	0	core
P8084_finalAssembly_9439	XP_002904312.1	elicitin-like protein [Phytophthora infestans T30-4]	96.053	100	1.7e-100	core
P8084_finalAssembly_9439	ABB55940.1	elicitin-like protein INL4B, partial [Phytophthora infestans]	95.683	91.4474	1.47e-91	core
P8084_finalAssembly_8623	XP_002909651.1	conserved hypothetical protein [Phytophthora infestans T30-4]	98.391	100	0	core
P8084_finalAssembly_9176	XP_002900286.1	cutinase, putative [Phytophthora infestans T30-4]	99.535	100	5.93e-153	core
P8084_finalAssembly_9176	XP_002900313.1	cutinase, putative [Phytophthora infestans T30-4]	98.14	100	1.17e-150	core
P8084_finalAssembly_9176	XP_002900301.1	cutinase, putative [Phytophthora infestans T30-4]	98.14	100	2.17e-150	core
P8084_finalAssembly_9176	AAY43367.1	cutinase [Phytophthora infestans]	98.558	96.7442	5.35e-146	core
P8084_finalAssembly_9176	ETK91688.1	hypothetical protein L915_04776 [Phytophthora parasitica]	93.023	100	1.84e-144	core
P8084_finalAssembly_9176	ETO80552.1	hypothetical protein F444_04951 [Phytophthora parasitica P1976]	92.558	100	1.98e-144	core
P8084_finalAssembly_9176	RAW33140.1	hypothetical protein PC110_g10527 [Phytophthora cactorum]	92.558	100	1.92e-143	core
P8084_finalAssembly_9176	ETM51413.1	hypothetical protein L914_04726 [Phytophthora parasitica]	92.056	99.5349	9.63e-143	core
P8084_finalAssembly_23574	XP_002907462.1	pectinesterase, putative [Phytophthora infestans T30-4]	98.521	100	0	core
P8084_finalAssembly_23574	XP_008897051.1	hypothetical protein PPTG_05287 [Phytophthora parasitica INRA-310]	91.42	100	0	core
P8084_finalAssembly_23574	ETL81312.1	hypothetical protein L917_18330, partial [Phytophthora parasitica]	92.177	86.9822	0	core
P8084_finalAssembly_24743	XP_002896861.1	conserved hypothetical protein [Phytophthora infestans T30-4]	97.491	94.2568	0	core
P8084_finalAssembly_25634	XP_002897183.1	transglutaminase elicitor M81C [Phytophthora infestans T30-4]	97.723	97.1088	0	core
P8084_finalAssembly_32772	XP_002998158.1	serine protease family S01A, putative [Phytophthora infestans T30-4]	98.258	100	0	core
P8084_finalAssembly_32772	RAW30911.1	hypothetical protein PC110_g12731 [Phytophthora cactorum]	90.941	100	0	core
P8084_finalAssembly_31310	XP_002997541.1	conserved hypothetical protein [Phytophthora infestans T30-4]	90.772	105.929	0	core
P8084_finalAssembly_40003	XP_002895873.1	conserved hypothetical protein [Phytophthora infestans T30-4]	95.975	81.5657	0	core
P8084_finalAssembly_38447	XP_002895558.1	conserved hypothetical protein [Phytophthora infestans T30-4]	100	100	0	core
P8084_finalAssembly_38447	XP_002895959.1	conserved hypothetical protein [Phytophthora infestans T30-4]	98.519	100	0	core
P8084_finalAssembly_25674	XP_002897203.1	cell 12A endoglucanase, putative [Phytophthora infestans T30-4]	22.887	100	2.14e-160	unique
P8084_finalAssembly_36526	XP_002904776.1	exoglucanase 1 precursor [Phytophthora infestans T30-4]	99.237	100	0	core
P8084_finalAssembly_36526	RAW36579.1	putative 1,4-beta-D-glucan cellobiohydrolase B [Phytophthora cactorum]	94.847	100	0	core
P8084_finalAssembly_36526	XP_008914865.1	hypothetical protein PPTG_18587 [Phytophthora parasitica INRA-310]	94.847	100	0	core
P8084_finalAssembly_36526	KUF92630.1	50S ribosomal protein L23 [Phytophthora nicotianae]	95.098	97.3282	0	core
P8084_finalAssembly_36526	KUF86447.1	Exoglucanase 1 [Phytophthora nicotianae]	94.466	100	0	core
P8084_finalAssembly_26527	XP_002998854.1	arabinofuranosidase [Phytophthora infestans T30-4]	98.867	100	0	core
P8084_finalAssembly_26527	ETL25991.1	hypothetical protein L916_20229, partial [Phytophthora parasitica]	93.696	98.8669	0	core
P8084_finalAssembly_26527	KUF99621.1	Alpha-L-arabinofuranosidase B [Phytophthora nicotianae]	93.696	98.8669	0	core
P8084_finalAssembly_26527	ETO81137.1	hypothetical protein F444_04494 [Phytophthora parasitica P1976]	93.696	98.8669	0	core
P8084_finalAssembly_26527	ETP02015.1	hypothetical protein F441_20820, partial [Phytophthora parasitica CJ01A1]	93.41	98.8669	0	core
P8084_finalAssembly_26527	RAW39363.1	Alpha-L-arabinofuranosidase B [Phytophthora cactorum]	96.165	96.034	0	core
P8084_finalAssembly_26527	ETK72536.1	hypothetical protein L915_20369, partial [Phytophthora parasitica]	94.152	96.8839	0	core
P8084_finalAssembly_26527	ETL79198.1	hypothetical protein L917_20107, partial [Phytophthora parasitica]	94.152	96.8839	0	core
P8084_finalAssembly_26527	OWZ06491.1	Arabinofuranosidase [Phytophthora megakarya]	90.643	96.8839	0	core
P8084_finalAssembly_26527	ETI32157.1	hypothetical protein F443_20958 [Phytophthora parasitica P1569]	95.327	90.9348	0	core
P8084_finalAssembly_26527	ETP30173.1	hypothetical protein F442_20761, partial [Phytophthora parasitica P10297]	96.233	82.7195	0	core
P8084_finalAssembly_13922	XP_008908364.1	hypothetical protein PPTG_13736 [Phytophthora parasitica INRA-310]	92.797	100	6.91e-163	core
P8084_finalAssembly_13922	RAW26469.1	hypothetical protein PC110_g17128 [Phytophthora cactorum]	90.678	100	1.1e-160	core
P8084_finalAssembly_11263	XP_002905856.1	glycoside hydrolase, putative [Phytophthora infestans T30-4]	98.322	100	0	core
P8084_finalAssembly_11263	ETI54075.1	hypothetical protein F443_03069, partial [Phytophthora parasitica P1569]	94.966	100	0	core
P8084_finalAssembly_11263	XP_008900245.1	hypothetical protein PPTG_07724 [Phytophthora parasitica INRA-310]	95.302	100	0	core
P8084_finalAssembly_11263	KUG02319.1	glucan endo-1 [Phytophthora nicotianae]	94.966	100	0	core
P8084_finalAssembly_11263	ETO82789.1	hypothetical protein F444_03108 [Phytophthora parasitica P1976]	94.966	100	0	core
P8084_finalAssembly_11263	RAW26137.1	hypothetical protein PC110_g17453 [Phytophthora cactorum]	93.214	93.9597	0	core
P8084_finalAssembly_11263	RAW21900.1	hypothetical protein PC110_g21657, partial [Phytophthora cactorum]	93.116	92.6174	0	core
P8084_finalAssembly_11263	RAW20441.1	hypothetical protein PC110_g23117, partial [Phytophthora cactorum]	92.754	92.6174	0	core
P8084_finalAssembly_40001	ETO84053.1	hypothetical protein F444_02006 [Phytophthora parasitica P1976]	93.717	100	0	core
P8084_finalAssembly_40001	RAW27789.1	hypothetical protein PC110_g15816 [Phytophthora cactorum]	93.194	100	0	core
P8084_finalAssembly_40001	ETP53125.1	hypothetical protein F442_01941 [Phytophthora parasitica P10297]	92.932	100	0	core
P8084_finalAssembly_40001	ETK95128.1	hypothetical protein L915_01915, partial [Phytophthora parasitica]	91.885	100	0	core
P8084_finalAssembly_40001	XP_002901497.1	conserved hypothetical protein [Phytophthora infestans T30-4]	93.717	100	0	core
P8084_finalAssembly_40001	ETP25132.1	hypothetical protein F441_01969 [Phytophthora parasitica CJ01A1]	91.885	100	0	core
P8084_finalAssembly_40001	ETI55305.1	hypothetical protein F443_02007 [Phytophthora parasitica P1569]	91.885	100	0	core
P8084_finalAssembly_40001	KUF93117.1	Ankyrin-2 [Phytophthora nicotianae]	92.042	98.6911	0	core
P8084_finalAssembly_40001	ETI55307.1	hypothetical protein F443_02009 [Phytophthora parasitica P1569]	92.432	96.8586	0	core
P8084_finalAssembly_40001	ETP53127.1	hypothetical protein F442_01943 [Phytophthora parasitica P10297]	92.432	96.8586	0	core
P8084_finalAssembly_40001	KUF79671.1	Tartrate-resistant acid phosphatase type 5 [Phytophthora nicotianae]	93.407	95.288	0	core
P8084_finalAssembly_40001	ETO84055.1	hypothetical protein F444_02008 [Phytophthora parasitica P1976]	92.703	96.8586	0	core
P8084_finalAssembly_40001	XP_008915659.1	hypothetical protein PPTG_19105 [Phytophthora parasitica INRA-310]	92.432	96.8586	0	core
P8084_finalAssembly_40001	KUF93118.1	WASH complex subunit CCDC53 [Phytophthora nicotianae]	92.432	96.8586	0	core
P8084_finalAssembly_40001	KUF79672.1	Tartrate-resistant acid phosphatase type 5 [Phytophthora nicotianae]	92.162	96.8586	0	core
P8084_finalAssembly_40001	ETK95130.1	hypothetical protein L915_01917, partial [Phytophthora parasitica]	91.892	96.8586	0	core
P8084_finalAssembly_40001	ETP25134.1	hypothetical protein F441_01971 [Phytophthora parasitica CJ01A1]	91.892	96.8586	0	core
P8084_finalAssembly_40001	XP_002895871.1	conserved hypothetical protein [Phytophthora infestans T30-4]	98.387	81.1518	0	core
P8084_finalAssembly_40001	XP_002997545.1	conserved hypothetical protein [Phytophthora infestans T30-4]	97.419	81.1518	0	core
P8084_finalAssembly_40001	ETK95124.1	hypothetical protein L915_01918 [Phytophthora parasitica]	94.516	81.1518	0	core
P8084_finalAssembly_33334	XP_002894907.1	short chain dehydrogenase, putative [Phytophthora infestans T30-4]	96.5	94.7867	1.03e-136	core
P8084_finalAssembly_33334	XP_002900174.1	short chain dehydrogenase, putative [Phytophthora infestans T30-4]	94.975	94.3128	9.61e-133	core
P8084_finalAssembly_20297	XP_002896771.1	carbohydrate esterase, putative [Phytophthora infestans T30-4]	100	100	0	core
P8084_finalAssembly_33	ETL40003.1	hypothetical protein L916_08707, partial [Phytophthora parasitica]	92.565	97.4638	0	core
P8084_finalAssembly_33	ETP16462.1	hypothetical protein F441_08922, partial [Phytophthora parasitica CJ01A1]	92.565	97.4638	0	core
P8084_finalAssembly_33	ETL93142.1	hypothetical protein L917_08623, partial [Phytophthora parasitica]	92.565	97.4638	0	core
P8084_finalAssembly_33	ETI46658.1	hypothetical protein F443_08954, partial [Phytophthora parasitica P1569]	92.565	97.4638	0	core
P8084_finalAssembly_33	ETP44510.1	hypothetical protein F442_08882, partial [Phytophthora parasitica P10297]	92.193	97.4638	0	core
P8084_finalAssembly_33	ETM46428.1	hypothetical protein L914_08658, partial [Phytophthora parasitica]	91.822	97.4638	0	core
P8084_finalAssembly_33	ETK86594.1	hypothetical protein L915_08778, partial [Phytophthora parasitica]	91.791	97.1014	0	core
P8084_finalAssembly_33	ETO75354.1	hypothetical protein F444_09021, partial [Phytophthora parasitica P1976]	91.45	97.4638	0	core
P8084_finalAssembly_33	XP_008905850.1	hypothetical protein PPTG_11518 [Phytophthora parasitica INRA-310]	91.45	97.4638	0	core
P8084_finalAssembly_33	KUF74259.1	Glucan 1 [Phytophthora nicotianae]	91.078	97.4638	8.66e-180	core
P8084_finalAssembly_9474	XP_002904352.1	elicitin-like protein [Phytophthora infestans T30-4]	27.581	100	2.21e-80	unique
P8084_finalAssembly_9474	XP_002904353.1	elicitin-like protein [Phytophthora infestans T30-4]	23.548	100	1.18e-74	unique
P8084_finalAssembly_5637	QBC17957.1	effector protein [Phytophthora infestans]	38.75	100	6.24e-174	unique
P8084_finalAssembly_5637	XP_002902987.1	endoglucanase, putative [Phytophthora infestans T30-4]	38.333	100	2.28e-173	unique
P8084_finalAssembly_5637	QBC17945.1	effector protein [Phytophthora infestans]	37.917	100	1.94e-172	unique
P8084_finalAssembly_5637	QBC17961.1	effector protein [Phytophthora infestans]	37.083	100	2.53e-170	unique
P8084_finalAssembly_5637	QBC17946.1	effector protein [Phytophthora infestans]	30.417	100	6.25e-148	unique
P8084_finalAssembly_8961	XP_002902210.1	SCP-like extracellular protein [Phytophthora infestans T30-4]	92.835	107.358	0	core
P8084_finalAssembly_31197	XP_002907875.1	conserved hypothetical protein [Phytophthora infestans T30-4]	55.798	100	1.13e-166	unique
P8084_finalAssembly_20328	XP_002909391.1	conserved hypothetical protein [Phytophthora infestans T30-4]	97.099	100	0	core
P8084_finalAssembly_20328	ETL94140.1	hypothetical protein L917_07834 [Phytophthora parasitica]	90.329	100	0	core
P8084_finalAssembly_20328	XP_008904939.1	hypothetical protein PPTG_11389 [Phytophthora parasitica INRA-310]	90.329	100	0	core
P8084_finalAssembly_20328	KUF77229.1	Purple acid phosphatase 18 [Phytophthora nicotianae]	90.135	100	0	core
P8084_finalAssembly_20328	ETP45463.1	hypothetical protein F442_08126 [Phytophthora parasitica P10297]	90.135	100	0	core
P8084_finalAssembly_20328	ETK87562.1	hypothetical protein L915_08012 [Phytophthora parasitica]	90.135	100	0	core
P8084_finalAssembly_20328	KUF99388.1	hypothetical protein AM588_10011082 [Phytophthora nicotianae]	91.129	95.9381	0	core
P8084_finalAssembly_16264	XP_002903547.1	polysaccharide lyase, putative [Phytophthora infestans T30-4]	98.374	100	5.72e-176	core
P8084_finalAssembly_16264	XP_002903544.1	polysaccharide lyase, putative [Phytophthora infestans T30-4]	91.571	106.098	2.42e-169	core
P8084_finalAssembly_16264	XP_008894494.1	hypothetical protein PPTG_03562 [Phytophthora parasitica INRA-310]	90.805	106.098	7.77e-163	core
P8084_finalAssembly_16264	KUF93754.1	Polycystic kidney disease 2 1 protein [Phytophthora nicotianae]	90.421	106.098	1.03e-162	core
P8084_finalAssembly_16264	RAW21100.1	hypothetical protein PC110_g22458 [Phytophthora cactorum]	90.421	106.098	1e-161	core
P8084_finalAssembly_16264	XP_002903546.1	polysaccharide lyase, putative [Phytophthora infestans T30-4]	91.342	93.9024	8.44e-148	core
P8084_finalAssembly_12331	XP_002901211.1	conserved hypothetical protein [Phytophthora infestans T30-4]	99.429	100	0	core
P8084_finalAssembly_12331	XP_008900470.1	hypothetical protein PPTG_07848 [Phytophthora parasitica INRA-310]	91.714	100	0	core
P8084_finalAssembly_12331	KUF95154.1	DNA-directed RNA polymerase II 19 kDa polypeptide [Phytophthora nicotianae]	91.429	100	0	core
P8084_finalAssembly_12331	ETP51641.1	hypothetical protein F442_03250 [Phytophthora parasitica P10297]	91.143	100	0	core
P8084_finalAssembly_12331	ETP23650.1	hypothetical protein F441_03253 [Phytophthora parasitica CJ01A1]	91.429	100	0	core
P8084_finalAssembly_12331	RAW32884.1	hypothetical protein PC110_g10795 [Phytophthora cactorum]	90.857	100	0	core
P8084_finalAssembly_12331	KUG00517.1	hypothetical protein AM587_10008925 [Phytophthora nicotianae]	91.143	100	0	core
P8084_finalAssembly_29694	XP_002905552.1	conserved hypothetical protein [Phytophthora infestans T30-4]	97.053	100	0	core
P8084_finalAssembly_25539	XP_002901548.1	conserved hypothetical protein [Phytophthora infestans T30-4]	45.971	100	6.55e-163	unique
P8084_finalAssembly_39297	XP_002900313.1	cutinase, putative [Phytophthora infestans T30-4]	100	100	4.91e-154	core
P8084_finalAssembly_39297	XP_002900286.1	cutinase, putative [Phytophthora infestans T30-4]	98.605	100	1.16e-151	core
P8084_finalAssembly_39297	XP_002900301.1	cutinase, putative [Phytophthora infestans T30-4]	97.209	100	2.62e-149	core
P8084_finalAssembly_39297	ETK91688.1	hypothetical protein L915_04776 [Phytophthora parasitica]	93.953	100	7.36e-147	core
P8084_finalAssembly_39297	ETO80552.1	hypothetical protein F444_04951 [Phytophthora parasitica P1976]	93.488	100	1.02e-146	core
P8084_finalAssembly_39297	AAY43367.1	cutinase [Phytophthora infestans]	97.596	96.7442	4.49e-145	core
P8084_finalAssembly_39297	ETM51413.1	hypothetical protein L914_04726 [Phytophthora parasitica]	92.991	99.5349	4.51e-145	core
P8084_finalAssembly_39297	RAW33140.1	hypothetical protein PC110_g10527 [Phytophthora cactorum]	93.023	100	6.33e-145	core
P8084_finalAssembly_3786	RAW22706.1	hypothetical protein PC110_g20854, partial [Phytophthora cactorum]	90.8	98.4252	3.34e-163	core
P8084_finalAssembly_3786	RAW22580.1	hypothetical protein PC110_g20978 [Phytophthora cactorum]	91.154	102.362	2.9e-160	core
P8084_finalAssembly_3786	KUF90301.1	hypothetical protein AM588_10002628 [Phytophthora nicotianae]	90.431	82.2835	3.04e-126	core
P8084_finalAssembly_6685	XP_002901334.1	conserved hypothetical protein [Phytophthora infestans T30-4]	100	100	0	core
P8084_finalAssembly_37537	XP_002899546.1	alpha-glucosidase, putative [Phytophthora infestans T30-4]	93.851	98.4076	0	core
P8084_finalAssembly_621	XP_002906431.1	conserved hypothetical protein [Phytophthora infestans T30-4]	99.799	100	0	core
P8084_finalAssembly_621	RAW25283.1	Endo-beta-1,6-galactanase [Phytophthora cactorum]	90.141	99.7992	0	core
P8084_finalAssembly_621	XP_008909730.1	hypothetical protein PPTG_14859 [Phytophthora parasitica INRA-310]	91.968	100	0	core
P8084_finalAssembly_621	ETI37636.1	hypothetical protein F443_16390 [Phytophthora parasitica P1569]	91.968	100	0	core
P8084_finalAssembly_12837	RAW29227.1	hypothetical protein PC110_g14408 [Phytophthora cactorum]	90.71	100	0	core
P8084_finalAssembly_12837	XP_002997183.1	pectinesterase, putative [Phytophthora infestans T30-4]	100	90.1639	0	core
P8084_finalAssembly_27520	XP_002906641.1	putative secreted protein [Phytophthora infestans T30-4]	37.386	100	8.55e-87	unique
P8084_finalAssembly_12784	XP_002902987.1	endoglucanase, putative [Phytophthora infestans T30-4]	99.583	100	3.09e-175	core
P8084_finalAssembly_12784	QBC17957.1	effector protein [Phytophthora infestans]	99.167	100	5.52e-175	core
P8084_finalAssembly_12784	QBC17945.1	effector protein [Phytophthora infestans]	99.167	100	3.23e-174	core
P8084_finalAssembly_12784	QBC17961.1	effector protein [Phytophthora infestans]	98.333	100	2.9e-172	core
P8084_finalAssembly_12784	QBC17946.1	effector protein [Phytophthora infestans]	92.083	100	3e-150	core
P8084_finalAssembly_10891	XP_002905999.1	elicitin-like protein [Phytophthora infestans T30-4]	21.781	11.8239	1.39e-72	unique
P8084_finalAssembly_1361	ETI35466.1	hypothetical protein F443_18192 [Phytophthora parasitica P1569]	50.814	36.3783	0	unique
P8084_finalAssembly_1361	XP_008912836.1	hypothetical protein PPTG_16998 [Phytophthora parasitica INRA-310]	50.814	36.3783	0	unique
P8084_finalAssembly_1361	ETL82377.1	hypothetical protein L917_17446 [Phytophthora parasitica]	50.605	36.3783	0	unique
P8084_finalAssembly_1361	KUF64562.1	hypothetical protein AM587_10012296 [Phytophthora nicotianae]	50.397	36.3783	0	unique
P8084_finalAssembly_1361	ETI35467.1	hypothetical protein, variant [Phytophthora parasitica P1569]	50.889	30.5433	0	unique
P8084_finalAssembly_1361	XP_008912837.1	hypothetical protein, variant [Phytophthora parasitica INRA-310]	50.889	30.5433	0	unique
P8084_finalAssembly_1361	ETM35610.1	hypothetical protein, variant [Phytophthora parasitica]	50.667	30.5433	0	unique
P8084_finalAssembly_20022	XP_002899298.1	conserved hypothetical protein [Phytophthora infestans T30-4]	94.69	83.7037	1.41e-72	core
P8084_finalAssembly_39049	XP_002997275.1	conserved hypothetical protein [Phytophthora infestans T30-4]	100	100	0	core
P8084_finalAssembly_8078	XP_002908003.1	complement control module protein, putative [Phytophthora infestans T30-4]	99.13	100	3.3e-78	core
P8084_finalAssembly_27572	XP_002906697.1	cellulose binding elicitor lectin (CBEL), putative [Phytophthora infestans T30-4]	98.742	100	5.18e-113	core
P8084_finalAssembly_20825	XP_002998679.1	berberine-like protein [Phytophthora infestans T30-4]	34.656	20.8642	7.48e-67	unique
P8084_finalAssembly_20896	XP_002896191.1	polygalacturonase, putative [Phytophthora infestans T30-4]	100	100	0	core
P8084_finalAssembly_20896	ETI39357.1	hypothetical protein F443_15041 [Phytophthora parasitica P1569]	95.442	100.269	0	core
P8084_finalAssembly_20896	XP_008910781.1	hypothetical protein PPTG_15171 [Phytophthora parasitica INRA-310]	95.174	100.269	0	core
P8084_finalAssembly_20896	ETP37312.1	hypothetical protein F442_14873 [Phytophthora parasitica P10297]	94.906	100.269	0	core
P8084_finalAssembly_20896	RAW30078.1	hypothetical protein PC110_g13560 [Phytophthora cactorum]	94.595	99.4624	0	core
P8084_finalAssembly_20896	ADN18846.1	polygalacturonase [Phytophthora capsici]	91.525	95.1613	0	core
P8084_finalAssembly_28455	XP_002908042.1	protease inhibitor Epi1 [Phytophthora infestans T30-4]	97.315	100	4.55e-102	core
P8084_finalAssembly_13534	XP_002898587.1	conserved hypothetical protein [Phytophthora infestans T30-4]	98.127	100	0	core
P8084_finalAssembly_12342	XP_002901218.1	conserved hypothetical protein [Phytophthora infestans T30-4]	99.736	100	0	core
P8084_finalAssembly_12342	ETO82553.1	hypothetical protein F444_03329 [Phytophthora parasitica P1976]	93.915	99.7361	0	core
P8084_finalAssembly_12342	ETM00198.1	hypothetical protein L917_03044 [Phytophthora parasitica]	93.651	99.7361	0	core
P8084_finalAssembly_12342	ETI53832.1	hypothetical protein F443_03263 [Phytophthora parasitica P1569]	94.18	99.7361	0	core
P8084_finalAssembly_12342	XP_008900602.1	hypothetical protein PPTG_07984 [Phytophthora parasitica INRA-310]	93.915	99.7361	0	core
P8084_finalAssembly_12342	ETP51634.1	hypothetical protein F442_03245 [Phytophthora parasitica P10297]	93.915	99.7361	0	core
P8084_finalAssembly_12342	KUG00516.1	hypothetical protein AM587_10008928 [Phytophthora nicotianae]	93.651	99.7361	0	core
P8084_finalAssembly_12342	RAW32888.1	hypothetical protein PC110_g10791 [Phytophthora cactorum]	92.328	99.7361	0	core
P8084_finalAssembly_12342	KUF95157.1	ER membrane protein complex subunit 8/9 [Phytophthora nicotianae]	94.618	93.1398	0	core
P8084_finalAssembly_5094	XP_002908681.1	sporangia induced conserved hypothetical protein [Phytophthora infestans T30-4]	97.678	100	0	core
P8084_finalAssembly_5094	RAW31883.1	hypothetical protein PC110_g11773 [Phytophthora cactorum]	91.147	100	0	core
P8084_finalAssembly_5094	ETL77920.1	hypothetical protein L917_21187 [Phytophthora parasitica]	91.57	99.8549	0	core
P8084_finalAssembly_5094	ETP00668.1	hypothetical protein F441_21955 [Phytophthora parasitica CJ01A1]	91.57	99.8549	0	core
P8084_finalAssembly_5094	ETM31183.1	hypothetical protein L914_21198 [Phytophthora parasitica]	91.424	99.8549	0	core
P8084_finalAssembly_5094	KUF81814.1	Tenascin-X [Phytophthora nicotianae]	90.789	88.2438	0	core
P8084_finalAssembly_5094	XP_008915257.1	hypothetical protein PPTG_18839 [Phytophthora parasitica INRA-310]	93.264	84.0348	0	core
P8084_finalAssembly_5094	ETL24707.1	hypothetical protein L916_21331 [Phytophthora parasitica]	93.264	84.0348	0	core
P8084_finalAssembly_5094	ETO59592.1	hypothetical protein F444_22078 [Phytophthora parasitica P1976]	93.092	84.0348	0	core
P8084_finalAssembly_5094	ETI30872.1	hypothetical protein F443_22059 [Phytophthora parasitica P1569]	93.092	84.0348	0	core
P8084_finalAssembly_5094	ETK71248.1	hypothetical protein L915_21467 [Phytophthora parasitica]	92.919	84.0348	0	core
P8084_finalAssembly_5094	ETP28831.1	hypothetical protein F442_21923 [Phytophthora parasitica P10297]	93.44	81.8578	0	core
P8084_finalAssembly_27113	XP_002902106.1	cellulose binding elicitor lectin (CBEL), putative [Phytophthora infestans T30-4]	97.333	98.4252	0	core
P8084_finalAssembly_34547	XP_002904626.1	pectin lyase, putative [Phytophthora infestans T30-4]	99.479	100	4.51e-136	core
P8084_finalAssembly_17691	XP_002907786.1	berberine-like protein [Phytophthora infestans T30-4]	100	100	0	core
P8084_finalAssembly_17691	ETK79382.1	hypothetical protein L915_14768 [Phytophthora parasitica]	94.499	100	0	core
P8084_finalAssembly_17691	XP_008910967.1	hypothetical protein PPTG_15947 [Phytophthora parasitica INRA-310]	94.106	100	0	core
P8084_finalAssembly_17691	ETP29181.1	hypothetical protein F442_21613 [Phytophthora parasitica P10297]	93.91	100	0	core
P8084_finalAssembly_17691	KUF66800.1	6-hydroxy-D-nicotine oxidase [Phytophthora nicotianae]	91.159	100	0	core
P8084_finalAssembly_17691	ETP09093.1	hypothetical protein F441_15039 [Phytophthora parasitica CJ01A1]	90.509	84.8723	0	core
P8084_finalAssembly_15555	XP_002998347.1	conserved hypothetical protein [Phytophthora infestans T30-4]	100	100	0	core
P8084_finalAssembly_12433	AAY43365.1	aspartic protease [Phytophthora infestans]	100	100	0	core
P8084_finalAssembly_12433	RAW31823.1	hypothetical protein PC110_g11851 [Phytophthora cactorum]	95.116	100	0	core
P8084_finalAssembly_12433	ETO69607.1	hypothetical protein F444_13831, partial [Phytophthora parasitica P1976]	95.116	100	0	core
P8084_finalAssembly_12433	ETP38854.1	hypothetical protein F442_13626, partial [Phytophthora parasitica P10297]	95.116	100	0	core
P8084_finalAssembly_12433	ETI40939.1	hypothetical protein F443_13777 [Phytophthora parasitica P1569]	95.116	100	0	core
P8084_finalAssembly_12433	ETL87735.1	hypothetical protein L917_13136 [Phytophthora parasitica]	95.116	100	0	core
P8084_finalAssembly_12433	XP_008894634.1	hypothetical protein PPTG_03703 [Phytophthora parasitica INRA-310]	94.859	100	0	core
P8084_finalAssembly_12433	XP_002903647.1	aspartyl protease family A01A, putative [Phytophthora infestans T30-4]	92.228	99.2288	0	core
P8084_finalAssembly_12433	KUF96452.1	Choline/ethanolamine kinase [Phytophthora nicotianae]	93.059	100	0	core
P8084_finalAssembly_8208	XP_002998064.1	PcF and SCR74-like cys-rich secreted peptide, putative [Phytophthora infestans T30-4]	90.411	93.5897	2.34e-41	core
P8084_finalAssembly_20899	XP_002902085.1	polygalacturonase, putative [Phytophthora infestans T30-4]	92.647	100	0	core
P8084_finalAssembly_20899	XP_002896192.1	polygalacturonase, putative [Phytophthora infestans T30-4]	99.725	88.9706	0	core
P8084_finalAssembly_25665	OWZ18567.1	Endoglucanase [Phytophthora megakarya]	90.417	100	6.14e-160	core
P8084_finalAssembly_25665	RAW39381.1	hypothetical protein PC110_g4389 [Phytophthora cactorum]	92.917	100	5.58e-157	core
P8084_finalAssembly_25665	XP_008912155.1	hypothetical protein PPTG_16271 [Phytophthora parasitica INRA-310]	93.333	100	2.06e-148	core
P8084_finalAssembly_25665	ETI37095.1	hypothetical protein F443_16892 [Phytophthora parasitica P1569]	92.917	100	2.06e-148	core
P8084_finalAssembly_25471	XP_002901603.1	putative GPI-anchored elicitin INL11b-like protein [Phytophthora infestans T30-4]	98.942	100	8.91e-128	core
P8084_finalAssembly_25471	ABB55933.1	elicitin-like protein INL11B [Phytophthora infestans]	98.413	100	2.36e-127	core
P8084_finalAssembly_24689	XP_002896814.1	conserved hypothetical protein [Phytophthora infestans T30-4]	98.864	100	0	core
P8084_finalAssembly_762	XP_008907874.1	hypothetical protein PPTG_12902, partial [Phytophthora parasitica INRA-310]	94.2	100	0	core
P8084_finalAssembly_762	ETI43254.1	hypothetical protein F443_11703 [Phytophthora parasitica P1569]	94.2	100	0	core
P8084_finalAssembly_762	ETP41128.1	hypothetical protein F442_11605, partial [Phytophthora parasitica P10297]	93.968	100	0	core
P8084_finalAssembly_762	ETL89981.1	hypothetical protein L917_11190, partial [Phytophthora parasitica]	92.807	100	0	core
P8084_finalAssembly_762	POM71162.1	Pectin lyase-8 [Phytophthora palmivora var. palmivora]	91.898	100.232	0	core
P8084_finalAssembly_762	KUF92552.1	Pectate lyase [Phytophthora nicotianae]	92.807	100	0	core
P8084_finalAssembly_762	KUF99342.1	MORC family CW-type zinc finger protein 4 [Phytophthora nicotianae]	90.487	100	0	core
P8084_finalAssembly_13320	XP_002897304.1	elicitin-like protein [Phytophthora infestans T30-4]	98.182	100	1.4e-107	core
P8084_finalAssembly_19291	XP_002902280.1	conserved hypothetical protein [Phytophthora infestans T30-4]	18.925	18.9952	6.54e-136	unique
P8084_finalAssembly_2138	XP_002904053.1	conserved hypothetical protein [Phytophthora infestans T30-4]	97.238	94.2708	1.44e-116	core
P8084_finalAssembly_40006	ETO84051.1	hypothetical protein F444_02004 [Phytophthora parasitica P1976]	91.014	100	0	core
P8084_finalAssembly_40006	ETI55303.1	hypothetical protein F443_02005 [Phytophthora parasitica P1569]	90.783	100	0	core
P8084_finalAssembly_40006	KUF93111.1	Arginase [Phytophthora nicotianae]	90.783	100	0	core
P8084_finalAssembly_40006	ETP25130.1	hypothetical protein F441_01967 [Phytophthora parasitica CJ01A1]	90.553	100	0	core
P8084_finalAssembly_40006	ETP53133.1	hypothetical protein F442_01949 [Phytophthora parasitica P10297]	91.014	100	0	core
P8084_finalAssembly_40006	ETI30464.1	hypothetical protein F443_22412 [Phytophthora parasitica P1569]	90.092	100	0	core
P8084_finalAssembly_40006	ETP53123.1	hypothetical protein F442_01939, partial [Phytophthora parasitica P10297]	92.135	82.0276	0	core
P8084_finalAssembly_40006	ETO99785.1	hypothetical protein F441_22791 [Phytophthora parasitica CJ01A1]	92.286	80.6452	0	core
P8084_finalAssembly_40006	XP_002895875.1	conserved hypothetical protein [Phytophthora infestans T30-4]	93.143	80.6452	0	core
P8084_finalAssembly_3768	XP_002902210.1	SCP-like extracellular protein [Phytophthora infestans T30-4]	100	100	0	core
P8084_finalAssembly_13252	XP_002896190.1	polygalacturonase, putative [Phytophthora infestans T30-4]	94.177	100	0	core
P8084_finalAssembly_13252	XP_008910780.1	hypothetical protein PPTG_15170 [Phytophthora parasitica INRA-310]	90.201	100.759	0	core
P8084_finalAssembly_13252	ETP09270.1	hypothetical protein F441_14846 [Phytophthora parasitica CJ01A1]	90.633	100	0	core
P8084_finalAssembly_13252	ETL32977.1	hypothetical protein L916_14504 [Phytophthora parasitica]	90.127	100	0	core
P8084_finalAssembly_13252	KUF94022.1	Polygalacturonase [Phytophthora nicotianae]	90.452	100.759	0	core
P8084_finalAssembly_13252	ETI39356.1	hypothetical protein F443_15040 [Phytophthora parasitica P1569]	90.886	100	0	core
P8084_finalAssembly_13252	ETP37311.1	hypothetical protein F442_14872 [Phytophthora parasitica P10297]	90.886	100	0	core
P8084_finalAssembly_346_truncated	XP_002908522.1	conserved hypothetical protein [Phytophthora infestans T30-4]	95.238	93.4967	0	core
P8084_finalAssembly_13486	XP_008915588.1	hypothetical protein PPTG_19081 [Phytophthora parasitica INRA-310]	91.558	89.0173	1.86e-96	core
P8084_finalAssembly_8991	XP_002897202.1	cell 12A endoglucanase [Phytophthora infestans T30-4]	99.588	99.5902	1.55e-174	core
P8084_finalAssembly_8991	ETK77301.1	hypothetical protein L915_16428 [Phytophthora parasitica]	93.243	90.9836	8.42e-151	core
P8084_finalAssembly_8991	ETI37097.1	hypothetical protein F443_16894 [Phytophthora parasitica P1569]	93.243	90.9836	8.61e-151	core
P8084_finalAssembly_8991	ETP35027.1	hypothetical protein F442_16730 [Phytophthora parasitica P10297]	93.243	90.9836	1.24e-150	core
P8084_finalAssembly_8991	XP_008912157.1	hypothetical protein PPTG_16273 [Phytophthora parasitica INRA-310]	92.793	90.9836	4.92e-150	core
P8084_finalAssembly_8991	ETO65829.1	hypothetical protein F444_16919 [Phytophthora parasitica P1976]	92.793	90.9836	2.69e-149	core
P8084_finalAssembly_25978	XP_002900984.1	lipase, putative [Phytophthora infestans T30-4]	94.99	100	0	core
P8084_finalAssembly_25978	RAW31661.1	hypothetical protein PC110_g11994 [Phytophthora cactorum]	91.232	100	0	core
P8084_finalAssembly_25978	XP_008905874.1	hypothetical protein PPTG_11537 [Phytophthora parasitica INRA-310]	92.704	97.286	0	core
P8084_finalAssembly_20260	XP_002909649.1	conserved hypothetical protein [Phytophthora infestans T30-4]	99.392	100	0	core
P8084_finalAssembly_20260	XP_002897905.1	conserved hypothetical protein [Phytophthora infestans T30-4]	99.392	100	0	core
P8084_finalAssembly_20260	XP_002909650.1	conserved hypothetical protein [Phytophthora infestans T30-4]	92.401	100	0	core
P8084_finalAssembly_20260	RAW42011.1	hypothetical protein PC110_g1747 [Phytophthora cactorum]	92.401	100	0	core
P8084_finalAssembly_20260	XP_008903125.1	hypothetical protein PPTG_10232 [Phytophthora parasitica INRA-310]	92.705	100	0	core
P8084_finalAssembly_10338	AAY43364.1	small cysteine-rich protein SCR91 [Phytophthora infestans]	96.703	100	1.02e-59	core
P8084_finalAssembly_10338	AAY43394.1	small cysteine-rich protein SCR91 [Phytophthora infestans]	95.604	100	9.77e-59	core
P8084_finalAssembly_10338	XP_002897572.1	small cysteine-rich protein SCR91 [Phytophthora infestans T30-4]	94.505	100	1.35e-57	core
P8084_finalAssembly_37543	XP_002899545.1	alpha-glucosidase, putative [Phytophthora infestans T30-4]	100	91.2752	1.41e-84	core
P8084_finalAssembly_7655	XP_002899942.1	protease inhibitor Epi5 [Phytophthora infestans T30-4]	94.318	100	2.36e-55	core
P8084_finalAssembly_4112	XP_002901545.1	conserved hypothetical protein [Phytophthora infestans T30-4]	100	100	5.29e-163	core
P8084_finalAssembly_4112	RAW28761.1	hypothetical protein PC110_g14865 [Phytophthora cactorum]	92.377	100	1.68e-150	core
P8084_finalAssembly_4112	XP_008906833.1	hypothetical protein PPTG_12541 [Phytophthora parasitica INRA-310]	91.031	100	4.53e-148	core
P8084_finalAssembly_4112	ETP42291.1	hypothetical protein F442_10785 [Phytophthora parasitica P10297]	90.583	100	3.56e-147	core
P8084_finalAssembly_13244	XP_002896191.1	polygalacturonase, putative [Phytophthora infestans T30-4]	98.118	100	0	core
P8084_finalAssembly_13244	XP_008910781.1	hypothetical protein PPTG_15171 [Phytophthora parasitica INRA-310]	95.174	100.269	0	core
P8084_finalAssembly_13244	ETP37312.1	hypothetical protein F442_14873 [Phytophthora parasitica P10297]	94.906	100.269	0	core
P8084_finalAssembly_13244	ETI39357.1	hypothetical protein F443_15041 [Phytophthora parasitica P1569]	95.442	100.269	0	core
P8084_finalAssembly_13244	RAW30078.1	hypothetical protein PC110_g13560 [Phytophthora cactorum]	94.054	99.4624	0	core
P8084_finalAssembly_13244	ADN18846.1	polygalacturonase [Phytophthora capsici]	91.808	95.1613	0	core
P8084_finalAssembly_5490	XP_002902885.1	PcF and SCR74-like cys-rich secreted peptide, putative [Phytophthora infestans T30-4]	90.411	100	7.54e-33	core
P8084_finalAssembly_8950	RAW22580.1	hypothetical protein PC110_g20978 [Phytophthora cactorum]	50.336	35.2	1.63e-152	unique
P8084_finalAssembly_8950	ETP22294.1	hypothetical protein F441_04362 [Phytophthora parasitica CJ01A1]	50.385	104	9.18e-148	unique
P8084_finalAssembly_8950	XP_008890241.1	hypothetical protein PPTG_00582 [Phytophthora parasitica INRA-310]	0	104	9.18e-148	unique
P8084_finalAssembly_8950	KUF90301.1	hypothetical protein AM588_10002628 [Phytophthora nicotianae]	55.61	22	1.45e-135	unique
P8084_finalAssembly_11201	AAM18482.1	putative endo-1,3-beta-glucanase [Phytophthora infestans]	18.691	100	0	unique
P8084_finalAssembly_11201	XP_002905835.1	glycoside hydrolase, putative [Phytophthora infestans T30-4]	12.661	35.6021	0	unique
P8084_finalAssembly_4450	XP_002909437.1	conserved hypothetical protein [Phytophthora infestans T30-4]	100	100	3.88e-138	core
P8084_finalAssembly_8834	XP_002907560.1	elicitin, putative [Phytophthora infestans T30-4]	27.479	100	1.89e-76	unique
P8084_finalAssembly_8834	XP_002909812.1	elicitin, putative [Phytophthora infestans T30-4]	25.798	100	1.04e-66	unique
P8084_finalAssembly_9350	XP_002904241.1	conserved hypothetical protein [Phytophthora infestans T30-4]	97.203	100	6.66e-99	core
P8084_finalAssembly_17523	XP_002900433.1	elicitin-like INF6 [Phytophthora infestans T30-4]	58.907	100	6.16e-121	unique
P8084_finalAssembly_17523	AAV92914.1	INF6 [Phytophthora infestans]	58.361	100	2.13e-120	unique
P8084_finalAssembly_17523	ABH11764.1	elicitin-like protein 6 precursor, partial [Phytophthora mirabilis]	58.824	12.8962	4.37e-110	unique
P8084_finalAssembly_23689	XP_002907560.1	elicitin, putative [Phytophthora infestans T30-4]	100	100	2.29e-79	core
P8084_finalAssembly_23689	XP_002909812.1	elicitin, putative [Phytophthora infestans T30-4]	98.319	100	3.06e-77	core
P8084_finalAssembly_28784	ETM54711.1	hypothetical protein L914_01994 [Phytophthora parasitica]	92.179	100	0	core
P8084_finalAssembly_28784	ETL48437.1	hypothetical protein L916_01963 [Phytophthora parasitica]	92.179	100	0	core
P8084_finalAssembly_28784	RAW40132.1	hypothetical protein PC110_g3671 [Phytophthora cactorum]	91.899	100	0	core
P8084_finalAssembly_28784	XP_008915768.1	hypothetical protein PPTG_19168 [Phytophthora parasitica INRA-310]	91.341	100	0	core
P8084_finalAssembly_28784	KUF64792.1	arabinogalactan endo-beta-1 [Phytophthora nicotianae]	91.061	100	0	core
P8084_finalAssembly_28784	ETI55225.1	hypothetical protein F443_02093 [Phytophthora parasitica P1569]	91.341	100	0	core
P8084_finalAssembly_28784	ETK95044.1	hypothetical protein L915_02007 [Phytophthora parasitica]	91.341	100	0	core
P8084_finalAssembly_28784	ETM01507.1	hypothetical protein L917_01915 [Phytophthora parasitica]	90.782	100	0	core
P8084_finalAssembly_28784	XP_002902458.1	arabinogalactan endo-1,4-beta-galactosidase, putative [Phytophthora infestans T30-4]	99.691	90.5028	0	core
P8084_finalAssembly_25669	XP_002897202.1	cell 12A endoglucanase [Phytophthora infestans T30-4]	97.119	99.5902	1.42e-170	core
P8084_finalAssembly_25669	ETK77301.1	hypothetical protein L915_16428 [Phytophthora parasitica]	93.243	90.9836	1.81e-151	core
P8084_finalAssembly_25669	ETI37097.1	hypothetical protein F443_16894 [Phytophthora parasitica P1569]	92.793	90.9836	8.89e-151	core
P8084_finalAssembly_25669	ETP35027.1	hypothetical protein F442_16730 [Phytophthora parasitica P10297]	92.793	90.9836	1.25e-150	core
P8084_finalAssembly_25669	ETO65829.1	hypothetical protein F444_16919 [Phytophthora parasitica P1976]	92.793	90.9836	4.71e-150	core
P8084_finalAssembly_25669	XP_008912157.1	hypothetical protein PPTG_16273 [Phytophthora parasitica INRA-310]	92.342	90.9836	4.97e-150	core
P8084_finalAssembly_17530	AAB94814.1	surface glycoprotein elicitor [Phytophthora infestans]	98.919	100	1.2e-119	core
P8084_finalAssembly_17530	XP_002900434.1	elicitin INF2A-like protein [Phytophthora infestans T30-4]	97.34	101.622	3.11e-118	core
P8084_finalAssembly_32631	AAT00509.1	Kazal-like serine protease inhibitor EPI10 [Phytophthora infestans]	100	100	5.72e-162	core
P8084_finalAssembly_32631	XP_002900752.1	protease inhibitor Epi10 [Phytophthora infestans T30-4]	99.043	93.3036	7.85e-149	core
P8084_finalAssembly_21735	XP_002899168.1	Kazal-like protease inhibitor [Phytophthora infestans T30-4]	100	100	5.87e-60	core
P8084_finalAssembly_21735	XP_002997162.1	Kazal-like protease inhibitor [Phytophthora infestans T30-4]	98.901	100	3.15e-59	core
P8084_finalAssembly_21735	XP_002901111.1	Kazal-like protease inhibitor [Phytophthora infestans T30-4]	98.901	100	3.68e-59	core
P8084_finalAssembly_21735	XP_002901113.1	Kazal-like protease inhibitor [Phytophthora infestans T30-4]	97.802	100	3.27e-58	core
P8084_finalAssembly_21735	XP_002901114.1	Kazal-like protease inhibitor [Phytophthora infestans T30-4]	97.753	97.8022	1.25e-56	core
P8084_finalAssembly_9080	XP_002904263.1	conserved hypothetical protein [Phytophthora infestans T30-4]	99.315	100	1.14e-101	core
P8084_finalAssembly_20365	XP_002909423.1	putative GPI anchor protein [Phytophthora infestans T30-4]	96.97	99.5976	0	core
P8084_finalAssembly_13250	XP_002902085.1	polygalacturonase, putative [Phytophthora infestans T30-4]	92.157	100	0	core
P8084_finalAssembly_13250	XP_002896192.1	polygalacturonase, putative [Phytophthora infestans T30-4]	99.449	88.9706	0	core
P8084_finalAssembly_14694	XP_002898690.1	conserved hypothetical protein [Phytophthora infestans T30-4]	100	100	0	core
P8084_finalAssembly_15450	XP_002998418.1	conserved hypothetical protein [Phytophthora infestans T30-4]	100	100	8.18e-179	core
P8084_finalAssembly_31309	XP_002896292.1	conserved hypothetical protein [Phytophthora infestans T30-4]	99.054	100	0	core
P8084_finalAssembly_31309	XP_002997542.1	conserved hypothetical protein [Phytophthora infestans T30-4]	95.035	100	0	core
P8084_finalAssembly_31309	KUF85825.1	Tartrate-resistant acid phosphatase type 5 [Phytophthora nicotianae]	92.908	100	0	core
P8084_finalAssembly_31309	ETI55311.1	hypothetical protein F443_02001 [Phytophthora parasitica P1569]	92.435	100	0	core
P8084_finalAssembly_31309	ETP53137.1	hypothetical protein F442_01935 [Phytophthora parasitica P10297]	91.017	100	0	core
P8084_finalAssembly_31309	XP_002997541.1	conserved hypothetical protein [Phytophthora infestans T30-4]	91.479	94.3262	0	core
P8084_finalAssembly_31309	KUF85830.1	Tartrate-resistant acid phosphatase type 5 [Phytophthora nicotianae]	90.476	94.3262	0	core
P8084_finalAssembly_31309	ETK95135.1	hypothetical protein L915_01909, partial [Phytophthora parasitica]	90.476	94.3262	0	core
P8084_finalAssembly_31309	ETO84059.1	hypothetical protein F444_01999, partial [Phytophthora parasitica P1976]	90.727	94.3262	0	core
P8084_finalAssembly_31309	KUF93109.1	tRNA:m(4)X modification enzyme TRM13 [Phytophthora nicotianae]	93.182	83.2151	0	core
P8084_finalAssembly_22982	XP_002905407.1	polysaccharide lyase, putative [Phytophthora infestans T30-4]	100	100	0	core
P8084_finalAssembly_22982	XP_008895367.1	hypothetical protein, variant [Phytophthora parasitica INRA-310]	91.892	101.024	0	core
P8084_finalAssembly_22982	ETI38486.1	hypothetical protein, variant [Phytophthora parasitica P1569]	91.892	101.024	0	core
P8084_finalAssembly_22982	KUF85960.1	hypothetical protein AM588_10001039 [Phytophthora nicotianae]	92.565	91.8089	2.41e-170	core
P8084_finalAssembly_34852	XP_002900753.1	protease inhibitor Epi4 [Phytophthora infestans T30-4]	97.799	100	0	core
P8084_finalAssembly_40373	XP_002907273.1	conserved hypothetical protein [Phytophthora infestans T30-4]	96.429	100	0	core
P8084_finalAssembly_40239	XP_002907607.1	serine protease family S01A, putative [Phytophthora infestans T30-4]	100	100	0	core
P8084_finalAssembly_30175	XP_002998418.1	conserved hypothetical protein [Phytophthora infestans T30-4]	98.381	100	7.78e-176	core
P8084_finalAssembly_22031	XP_002897797.1	ribonuclease, putative [Phytophthora infestans T30-4]	99.355	100	0	core
P8084_finalAssembly_22031	POM66172.1	Ribonuclease [Phytophthora palmivora var. palmivora]	90.794	101.613	0	core
P8084_finalAssembly_22031	RAW37314.1	hypothetical protein PC110_g6398 [Phytophthora cactorum]	90.159	101.613	0	core
P8084_finalAssembly_22031	XP_008902950.1	hypothetical protein PPTG_09680 [Phytophthora parasitica INRA-310]	92.698	101.613	0	core
P8084_finalAssembly_22031	KUF70774.1	Ribonuclease DdI [Phytophthora nicotianae]	92.926	100.323	0	core
P8084_finalAssembly_26994	XP_002895594.1	conserved hypothetical protein [Phytophthora infestans T30-4]	98.517	100.062	0	core
P8084_finalAssembly_13258	XP_008910784.1	hypothetical protein PPTG_15174 [Phytophthora parasitica INRA-310]	93.056	100	0	core
P8084_finalAssembly_13258	RAW30088.1	hypothetical protein PC110_g13557 [Phytophthora cactorum]	91.944	100	0	core
P8084_finalAssembly_13258	XP_002895235.1	polygalacturonase, putative [Phytophthora infestans T30-4]	97.345	94.1667	0	core
P8084_finalAssembly_13258	KUF95004.1	cAMP-dependent protein kinase regulatory subunit [Phytophthora nicotianae]	94.1	94.1667	0	core
P8084_finalAssembly_11186	XP_002905828.1	glycoside hydrolase, putative [Phytophthora infestans T30-4]	97.872	100	0	core
P8084_finalAssembly_16268	XP_002903547.1	polysaccharide lyase, putative [Phytophthora infestans T30-4]	24.366	37.2603	1.06e-38	unique
P8084_finalAssembly_16268	ETO69815.1	hypothetical protein F444_13658, partial [Phytophthora parasitica P1976]	21.549	27.2603	8.9e-33	unique
P8084_finalAssembly_16268	XP_008894494.1	hypothetical protein PPTG_03562 [Phytophthora parasitica INRA-310]	31.549	27.2603	4.19e-32	unique
P8084_finalAssembly_16268	KUF93754.1	Polycystic kidney disease 2 1 protein [Phytophthora nicotianae]	21.549	27.2603	4.23e-32	unique
P8084_finalAssembly_16268	POM79686.1	Polysaccharide lyase, partial [Phytophthora palmivora var. palmivora]	20.141	27.2603	1.18e-31	unique
P8084_finalAssembly_16268	ADN18840.1	pectate lyase [Phytophthora capsici]	20.141	27.2603	2e-31	unique
P8084_finalAssembly_16268	RAW21100.1	hypothetical protein PC110_g22458 [Phytophthora cactorum]	20.141	27.2603	5.38e-31	unique
P8084_finalAssembly_16268	XP_002903544.1	polysaccharide lyase, putative [Phytophthora infestans T30-4]	22.958	27.2603	4.46e-28	unique
P8084_finalAssembly_10458	XP_002899149.1	protease inhibitor Epi8 [Phytophthora infestans T30-4]	44.839	100	1.08e-78	unique
P8084_finalAssembly_4041	XP_002901596.1	beta-glucan synthesis-associated protein, putative [Phytophthora infestans T30-4]	95.629	99.4783	0	core
P8084_finalAssembly_4041	RAW34359.1	hypothetical protein PC110_g9318 [Phytophthora cactorum]	93.892	99.6522	0	core
P8084_finalAssembly_4041	XP_008906732.1	hypothetical protein PPTG_12451 [Phytophthora parasitica INRA-310]	94.396	99.3043	0	core
P8084_finalAssembly_4041	ETI44521.1	hypothetical protein F443_10782 [Phytophthora parasitica P1569]	94.571	99.3043	0	core
P8084_finalAssembly_4041	ETL91065.1	hypothetical protein L917_10339 [Phytophthora parasitica]	94.221	99.3043	0	core
P8084_finalAssembly_4041	ETK84514.1	hypothetical protein L915_10527 [Phytophthora parasitica]	94.221	99.3043	0	core
P8084_finalAssembly_4041	ETP42407.1	hypothetical protein F442_10681 [Phytophthora parasitica P10297]	94.046	99.3043	0	core
P8084_finalAssembly_4041	OWZ17729.1	Beta-glucan synthesis-associated protein [Phytophthora megakarya]	90.053	97.913	0	core
P8084_finalAssembly_4041	POM68837.1	Beta-glucan synthesis-associated protein [Phytophthora palmivora var. palmivora]	90.106	98.4348	0	core
P8084_finalAssembly_4041	RLN70839.1	hypothetical protein BBJ29_003023 [Phytophthora kernoviae]	91.219	97.0435	0	core
P8084_finalAssembly_4041	RLN61850.1	hypothetical protein BBP00_00005143 [Phytophthora kernoviae]	91.219	97.0435	0	core
P8084_finalAssembly_4041	RLN37995.1	hypothetical protein BBI17_002316 [Phytophthora kernoviae]	91.219	97.0435	0	core
P8084_finalAssembly_25833	XP_002898690.1	conserved hypothetical protein [Phytophthora infestans T30-4]	97.778	100	0	core
P8084_finalAssembly_12828	XP_002902958.1	pectinesterase, putative [Phytophthora infestans T30-4]	100	100	0	core
P8084_finalAssembly_30074	XP_002998347.1	conserved hypothetical protein [Phytophthora infestans T30-4]	98.444	100	0	core
P8084_finalAssembly_17652	XP_002907815.1	carbohydrate-binding protein, putative [Phytophthora infestans T30-4]	100	98.7654	0	core
P8084_finalAssembly_6393	ACA23212.1	glucanase inhibitor protein 4 [Phytophthora infestans]	99.216	100	0	core
P8084_finalAssembly_18330	KUF77984.1	hypothetical protein AM587_10013415 [Phytophthora nicotianae]	90.021	89.2393	0	core
P8084_finalAssembly_35861	XP_002997742.1	carbonic anhydrase, putative [Phytophthora infestans T30-4]	98.141	100	0	core
P8084_finalAssembly_35861	XP_002896678.1	carbonic anhydrase, putative [Phytophthora infestans T30-4]	97.71	97.3978	0	core
P8084_finalAssembly_1495	XP_002903489.1	mannan endo-1,4-beta-mannosidase, putative [Phytophthora infestans T30-4]	100	100	0	core
P8084_finalAssembly_3195	XP_002899149.1	protease inhibitor Epi8 [Phytophthora infestans T30-4]	32.903	100	1.21e-76	unique
P8084_finalAssembly_38118	XP_002904713.1	tenascin-like protein [Phytophthora infestans T30-4]	99.656	100	0	core
P8084_finalAssembly_38118	ETI46980.1	hypothetical protein F443_08710 [Phytophthora parasitica P1569]	90.034	100	0	core
P8084_finalAssembly_38118	XP_008905549.1	hypothetical protein PPTG_11056 [Phytophthora parasitica INRA-310]	90.206	100	0	core
P8084_finalAssembly_38118	ETP16776.1	hypothetical protein F441_08680 [Phytophthora parasitica CJ01A1]	90.378	100	0	core
P8084_finalAssembly_38118	ETO75683.1	hypothetical protein F444_08762 [Phytophthora parasitica P1976]	90.034	100	0	core
P8084_finalAssembly_38118	ETL40329.1	hypothetical protein L916_08467 [Phytophthora parasitica]	90.034	100	0	core
P8084_finalAssembly_38118	ETL93475.1	hypothetical protein L917_08365 [Phytophthora parasitica]	90.034	100	0	core
P8084_finalAssembly_15266	ETO66772.1	hypothetical protein F444_16143 [Phytophthora parasitica P1976]	92.428	100	0	core
P8084_finalAssembly_15266	XP_008911253.1	hypothetical protein PPTG_15709 [Phytophthora parasitica INRA-310]	92.205	100	0	core
P8084_finalAssembly_15266	ETI37977.1	hypothetical protein F443_16160 [Phytophthora parasitica P1569]	91.982	100	0	core
P8084_finalAssembly_15266	KUF79104.1	pectin lyase F [Phytophthora nicotianae]	91.759	100	0	core
P8084_finalAssembly_15266	ETL84876.1	hypothetical protein L917_15426 [Phytophthora parasitica]	91.537	100	0	core
P8084_finalAssembly_15266	ETK78202.1	hypothetical protein L915_15715 [Phytophthora parasitica]	91.759	100	0	core
P8084_finalAssembly_15266	ETL31613.1	hypothetical protein L916_15607 [Phytophthora parasitica]	91.537	100	0	core
P8084_finalAssembly_15266	RAW30270.1	hypothetical protein PC110_g13385 [Phytophthora cactorum]	90.646	100	0	core
P8084_finalAssembly_15266	ETP07890.1	hypothetical protein F441_15986 [Phytophthora parasitica CJ01A1]	91.537	100	0	core
P8084_finalAssembly_15272	ETO66772.1	hypothetical protein F444_16143 [Phytophthora parasitica P1976]	92.428	100	0	core
P8084_finalAssembly_15272	XP_008911253.1	hypothetical protein PPTG_15709 [Phytophthora parasitica INRA-310]	92.205	100	0	core
P8084_finalAssembly_15272	ETI37977.1	hypothetical protein F443_16160 [Phytophthora parasitica P1569]	91.982	100	0	core
P8084_finalAssembly_15272	RAW30270.1	hypothetical protein PC110_g13385 [Phytophthora cactorum]	90.869	100	0	core
P8084_finalAssembly_15272	KUF79104.1	pectin lyase F [Phytophthora nicotianae]	91.759	100	0	core
P8084_finalAssembly_15272	ETL84876.1	hypothetical protein L917_15426 [Phytophthora parasitica]	91.537	100	0	core
P8084_finalAssembly_15272	ETK78202.1	hypothetical protein L915_15715 [Phytophthora parasitica]	91.759	100	0	core
P8084_finalAssembly_15272	ETL31613.1	hypothetical protein L916_15607 [Phytophthora parasitica]	91.537	100	0	core
P8084_finalAssembly_15272	ETP07890.1	hypothetical protein F441_15986 [Phytophthora parasitica CJ01A1]	91.537	100	0	core
P8084_finalAssembly_4569	XP_002897177.1	transglutaminase elicitor, putative [Phytophthora infestans T30-4]	93.152	100.546	0	core
P8084_finalAssembly_3992	XP_002908731.1	conserved hypothetical protein [Phytophthora infestans T30-4]	98.729	97.9253	1.32e-171	core
P8084_finalAssembly_3992	XP_002908725.1	conserved hypothetical protein [Phytophthora infestans T30-4]	98.319	98.7552	1.52e-171	core
P8084_finalAssembly_3992	XP_002998334.1	conserved hypothetical protein [Phytophthora infestans T30-4]	97.059	98.7552	1.73e-168	core
P8084_finalAssembly_13243	XP_002896190.1	polygalacturonase, putative [Phytophthora infestans T30-4]	90.38	104.222	0	core
P8084_finalAssembly_6383	KUF84917.1	Serine protease trypsin protein [Phytophthora nicotianae]	91.27	100	1.34e-172	core
P8084_finalAssembly_6383	RAW26544.1	hypothetical protein PC110_g17052 [Phytophthora cactorum]	90.873	100	3.15e-172	core
P8084_finalAssembly_6383	ETM48236.1	hypothetical protein L914_07193, partial [Phytophthora parasitica]	91.27	100	1.49e-171	core
P8084_finalAssembly_6383	ETI48508.1	hypothetical protein F443_07467, partial [Phytophthora parasitica P1569]	91.27	100	1.61e-171	core
P8084_finalAssembly_40002	ETO84053.1	hypothetical protein F444_02006 [Phytophthora parasitica P1976]	92.932	100	0	core
P8084_finalAssembly_40002	RAW27789.1	hypothetical protein PC110_g15816 [Phytophthora cactorum]	92.408	100	0	core
P8084_finalAssembly_40002	XP_002901497.1	conserved hypothetical protein [Phytophthora infestans T30-4]	93.717	100	0	core
P8084_finalAssembly_40002	ETP53125.1	hypothetical protein F442_01941 [Phytophthora parasitica P10297]	92.147	100	0	core
P8084_finalAssembly_40002	ETK95128.1	hypothetical protein L915_01915, partial [Phytophthora parasitica]	91.099	100	0	core
P8084_finalAssembly_40002	ETP25132.1	hypothetical protein F441_01969 [Phytophthora parasitica CJ01A1]	91.099	100	0	core
P8084_finalAssembly_40002	ETI55305.1	hypothetical protein F443_02007 [Phytophthora parasitica P1569]	91.099	100	0	core
P8084_finalAssembly_40002	KUF93117.1	Ankyrin-2 [Phytophthora nicotianae]	91.247	98.6911	0	core
P8084_finalAssembly_40002	ETI55307.1	hypothetical protein F443_02009 [Phytophthora parasitica P1569]	92.162	96.8586	0	core
P8084_finalAssembly_40002	ETO84055.1	hypothetical protein F444_02008 [Phytophthora parasitica P1976]	92.432	96.8586	0	core
P8084_finalAssembly_40002	KUF93118.1	WASH complex subunit CCDC53 [Phytophthora nicotianae]	92.162	96.8586	0	core
P8084_finalAssembly_40002	ETP53127.1	hypothetical protein F442_01943 [Phytophthora parasitica P10297]	92.162	96.8586	0	core
P8084_finalAssembly_40002	XP_008915659.1	hypothetical protein PPTG_19105 [Phytophthora parasitica INRA-310]	92.162	96.8586	0	core
P8084_finalAssembly_40002	KUF79672.1	Tartrate-resistant acid phosphatase type 5 [Phytophthora nicotianae]	91.892	96.8586	0	core
P8084_finalAssembly_40002	ETK95130.1	hypothetical protein L915_01917, partial [Phytophthora parasitica]	91.622	96.8586	0	core
P8084_finalAssembly_40002	KUF79671.1	Tartrate-resistant acid phosphatase type 5 [Phytophthora nicotianae]	92.582	95.288	0	core
P8084_finalAssembly_40002	ETP25134.1	hypothetical protein F441_01971 [Phytophthora parasitica CJ01A1]	91.622	96.8586	0	core
P8084_finalAssembly_40002	XP_002895871.1	conserved hypothetical protein [Phytophthora infestans T30-4]	98.065	81.1518	0	core
P8084_finalAssembly_40002	XP_002997545.1	conserved hypothetical protein [Phytophthora infestans T30-4]	97.097	81.1518	0	core
P8084_finalAssembly_40002	ETK95124.1	hypothetical protein L915_01918 [Phytophthora parasitica]	94.194	81.1518	0	core
P8084_finalAssembly_2001	XP_002903480.1	protease inhibitor EpiC1 [Phytophthora infestans T30-4]	17.619	100	6.5e-85	unique
P8084_finalAssembly_2001	AHL28029.1	extracellular cystatin-like protease inhibitor [Phytophthora infestans]	16.825	100	3.06e-84	unique
P8084_finalAssembly_2001	AHL28028.1	extracellular cystatin-like protease inhibitor [Phytophthora infestans]	16.032	100	4.21e-83	unique
P8084_finalAssembly_2001	XP_002903482.1	protease inhibitor EpiC2B [Phytophthora infestans T30-4]	11.935	18.4127	4.88e-76	unique
P8084_finalAssembly_2001	AHL28032.1	extracellular cystatin-like protease inhibitor [Phytophthora ipomoeae]	11.129	18.4127	5.95e-76	unique
P8084_finalAssembly_2001	XP_002903483.1	protease inhibitor EpiC2A [Phytophthora infestans T30-4]	11.129	18.4127	1.02e-75	unique
P8084_finalAssembly_2001	AAY21183.1	cystatin-like cysteine protease inhibitor EPC2B [Phytophthora infestans]	11.129	18.4127	2.22e-75	unique
P8084_finalAssembly_2001	AHL28031.1	extracellular cystatin-like protease inhibitor [Phytophthora ipomoeae]	15.238	100	1.02e-72	unique
P8084_finalAssembly_2001	AHL28030.1	extracellular cystatin-like protease inhibitor [Phytophthora mirabilis]	10.551	100.794	1.28e-66	unique
P8084_finalAssembly_27010	XP_002900428.1	elicitin precursor (INF1) [Phytophthora infestans T30-4]	100	100	3.14e-77	core
P8084_finalAssembly_27010	AAW63622.1	elicitin, partial [Phytophthora infestans]	100	91.5254	7.39e-70	core
P8084_finalAssembly_27010	AIY34486.1	elicitin-like protein [Phytophthora cactorum]	90.678	100	3.06e-69	core
P8084_finalAssembly_27010	OWZ16848.1	Acidic Elicitin [Phytophthora megakarya]	92.373	100	2.37e-64	core
P8084_finalAssembly_27010	XP_009532190.1	hypothetical protein PHYSODRAFT_286885 [Phytophthora sojae]	92.373	100	8.2e-64	core
P8084_finalAssembly_27010	XP_008902178.1	elicitin [Phytophthora parasitica INRA-310]	94.915	100	3.94e-63	core
P8084_finalAssembly_27010	AAB31120.1	alpha elicitin, infestin [Phytophthora infestans, Peptide, 98 aa]	100	83.0508	1.77e-62	core
P8084_finalAssembly_27010	AAP42951.1	elicitin [Phytophthora boehmeriae]	91.525	100	4.71e-61	core
P8084_finalAssembly_27010	P41802.1	Acidic elicitin A1	91.525	100	1.18e-60	core
P8084_finalAssembly_27010	AJE68929.1	acidic elicitin [Phytophthora palmivora]	92.373	100	3.07e-60	core
P8084_finalAssembly_27010	AAP43023.1	elicitin [Phytophthora capsici]	91.525	100	3.58e-60	core
P8084_finalAssembly_27010	CAD38501.1	alpha-megaspermin [Phytophthora megasperma]	90.678	100	4.82e-60	core
P8084_finalAssembly_27010	AFY98083.1	elicitin protein INF1 [Phytophthora capsici]	91.525	100	1.34e-59	core
P8084_finalAssembly_27010	AAY85672.1	acidic elicitin [Phytophthora x alni]	91.525	100	1.47e-59	core
P8084_finalAssembly_27010	AAY85673.1	acidic elicitin [Phytophthora x alni]	90.678	100	3.32e-59	core
P8084_finalAssembly_27010	AAY85671.1	acidic elicitin [Phytophthora x alni]	90.678	100	3.75e-59	core
P8084_finalAssembly_27010	ABB55974.1	putative elicitin protein RAM1B [Phytophthora ramorum]	90.678	100	8.72e-59	core
P8084_finalAssembly_27010	CAA07710.1	sojein 1 protein, partial [Phytophthora sojae]	90.816	83.0508	4.17e-56	core
P8084_finalAssembly_27010	2009394A	alpha elicitin	90.722	82.2034	2.75e-55	core
P8084_finalAssembly_27010	AAW63553.1	elicitin, partial [Phytophthora cryptogea]	90.741	91.5254	3.13e-53	core
P8084_finalAssembly_27010	AAW63596.1	elicitin, partial [Phytophthora cryptogea]	90.741	91.5254	5.29e-53	core
P8084_finalAssembly_27010	AAW63566.1	elicitin, partial [Phytophthora drechsleri]	90.741	91.5254	5.35e-53	core
P8084_finalAssembly_27010	ABM53016.1	acidic elicitin, partial [Phytophthora cambivora]	90.909	93.2203	1.3e-52	core
P8084_finalAssembly_27010	ABM53006.1	acidic elicitin, partial [Phytophthora x multiformis]	90.826	92.3729	6.16e-52	core
P8084_finalAssembly_27010	ABM52994.1	acidic elicitin, partial [Phytophthora x alni]	90.741	91.5254	2.54e-51	core
P8084_finalAssembly_27010	AAP43024.1	elicitin, partial [Phytophthora palmivora]	92.381	88.9831	2.7e-51	core
P8084_finalAssembly_27010	AAY85662.1	acidic elicitin [Phytophthora x multiformis]	90.678	100	1.14e-50	core
P8084_finalAssembly_27010	ABM52993.1	acidic elicitin, partial [Phytophthora x alni]	90.476	88.9831	1.84e-49	core
P8084_finalAssembly_27010	QEV88491.1	elicitin, partial [Phytophthora drechsleri]	90.196	86.4407	2.75e-47	core
P8084_finalAssembly_25625	XP_002897179.1	transglutaminase elicitor, putative [Phytophthora infestans T30-4]	95.804	96.4587	0	core
P8084_finalAssembly_25625	AAP70479.1	transglutaminase elicitor M81E [Phytophthora infestans]	95.113	96.6273	0	core
P8084_finalAssembly_12250	XP_002901167.1	conserved hypothetical protein [Phytophthora infestans T30-4]	100	100	0	core
P8084_finalAssembly_17263	RAW41546.1	hypothetical protein PC110_g2292 [Phytophthora cactorum]	30.274	36.9848	0	unique
P8084_finalAssembly_14610	XP_002898741.1	polysaccharide lyase, putative [Phytophthora infestans T30-4]	98.649	100	1.87e-160	core
P8084_finalAssembly_39037	XP_002997049.1	carbohydrate-binding protein, putative [Phytophthora infestans T30-4]	99.104	100	0	core
P8084_finalAssembly_39037	ETI32955.1	hypothetical protein F443_20319, partial [Phytophthora parasitica P1569]	91.805	100	0	core
P8084_finalAssembly_39037	ETL26733.1	hypothetical protein L916_19641, partial [Phytophthora parasitica]	91.677	100	0	core
P8084_finalAssembly_39037	ETM33211.1	hypothetical protein L914_19526, partial [Phytophthora parasitica]	91.549	100	0	core
P8084_finalAssembly_39037	ETP02791.1	hypothetical protein F441_20189, partial [Phytophthora parasitica CJ01A1]	91.677	100	0	core
P8084_finalAssembly_39037	RAW38625.1	hypothetical protein PC110_g5135 [Phytophthora cactorum]	91.816	100.128	0	core
P8084_finalAssembly_39037	ETO62449.1	hypothetical protein F444_19631, partial [Phytophthora parasitica P1976]	91.549	100	0	core
P8084_finalAssembly_39037	ETP31689.1	hypothetical protein F442_19443, partial [Phytophthora parasitica P10297]	91.549	100	0	core
P8084_finalAssembly_39037	XP_008897615.1	hypothetical protein PPTG_05659 [Phytophthora parasitica INRA-310]	91.421	100	0	core
P8084_finalAssembly_39037	ETL79962.1	hypothetical protein L917_19495, partial [Phytophthora parasitica]	91.421	100	0	core
P8084_finalAssembly_35475	XP_008899321.1	hypothetical protein PPTG_07017 [Phytophthora parasitica INRA-310]	93.913	100	0	core
P8084_finalAssembly_35475	RAW39452.1	Exoglucanase 1 [Phytophthora cactorum]	91.957	100	0	core
P8084_finalAssembly_18165	XP_002907309.1	polysaccharide lyase, putative [Phytophthora infestans T30-4]	97.695	98.5795	0	core
P8084_finalAssembly_18165	ETO63329.1	hypothetical protein F444_18940 [Phytophthora parasitica P1976]	92.571	99.4318	0	core
P8084_finalAssembly_18165	ETK74877.1	hypothetical protein L915_18413 [Phytophthora parasitica]	92.571	99.4318	0	core
P8084_finalAssembly_18165	ETI34521.1	hypothetical protein F443_18990 [Phytophthora parasitica P1569]	92.571	99.4318	0	core
P8084_finalAssembly_18165	RAW28651.1	Putative rhamnogalacturonase [Phytophthora cactorum]	92.286	99.4318	0	core
P8084_finalAssembly_18165	KUF79733.1	rhamnogalacturonate lyase A [Phytophthora nicotianae]	92.286	99.4318	0	core
P8084_finalAssembly_18165	ETP04422.1	hypothetical protein F441_18797 [Phytophthora parasitica CJ01A1]	92.286	99.4318	0	core
P8084_finalAssembly_18165	XP_008896840.1	hypothetical protein PPTG_05103 [Phytophthora parasitica INRA-310]	92.286	99.4318	0	core
P8084_finalAssembly_18165	ETL28301.1	hypothetical protein L916_18316 [Phytophthora parasitica]	92.286	99.4318	0	core
P8084_finalAssembly_4033	XP_002901603.1	putative GPI-anchored elicitin INL11b-like protein [Phytophthora infestans T30-4]	100	100	3.61e-130	core
P8084_finalAssembly_4033	ABB55933.1	elicitin-like protein INL11B [Phytophthora infestans]	99.471	100	1.29e-129	core
P8084_finalAssembly_9982	RAW22389.1	hypothetical protein PC110_g21171 [Phytophthora cactorum]	95.009	100	0	core
P8084_finalAssembly_9982	ETP30662.1	hypothetical protein F442_20380 [Phytophthora parasitica P10297]	93.651	101.07	0	core
P8084_finalAssembly_9982	KUF83801.1	pectate lyase D [Phytophthora nicotianae]	93.651	101.07	0	core
P8084_finalAssembly_9982	KUF78973.1	pectate lyase D [Phytophthora nicotianae]	93.474	101.07	0	core
P8084_finalAssembly_9982	KUF78972.1	pectate lyase D [Phytophthora nicotianae]	93.474	101.07	0	core
P8084_finalAssembly_29370	XP_002907607.1	serine protease family S01A, putative [Phytophthora infestans T30-4]	96.501	100	0	core
P8084_finalAssembly_9849	RAW22389.1	hypothetical protein PC110_g21171 [Phytophthora cactorum]	94.831	100	0	core
P8084_finalAssembly_9849	ETP30662.1	hypothetical protein F442_20380 [Phytophthora parasitica P10297]	93.298	101.07	0	core
P8084_finalAssembly_9849	KUF83801.1	pectate lyase D [Phytophthora nicotianae]	93.298	101.07	0	core
P8084_finalAssembly_9849	KUF78973.1	pectate lyase D [Phytophthora nicotianae]	93.122	101.07	0	core
P8084_finalAssembly_9849	KUF78972.1	pectate lyase D [Phytophthora nicotianae]	93.122	101.07	0	core
P8084_finalAssembly_32080	RAW21289.1	Arabinan endo-1,5-alpha-L-arabinosidase A, partial [Phytophthora cactorum]	40.385	22.5816	0	unique
P8084_finalAssembly_1997	XP_002903483.1	protease inhibitor EpiC2A [Phytophthora infestans T30-4]	96	100	6.9e-84	core
P8084_finalAssembly_1997	XP_002903482.1	protease inhibitor EpiC2B [Phytophthora infestans T30-4]	96.8	100	4.13e-83	core
P8084_finalAssembly_1997	AHL28032.1	extracellular cystatin-like protease inhibitor [Phytophthora ipomoeae]	95.2	100	6.27e-83	core
P8084_finalAssembly_1997	AAY21183.1	cystatin-like cysteine protease inhibitor EPC2B [Phytophthora infestans]	96	100	2.19e-82	core
P8084_finalAssembly_1997	XP_002903480.1	protease inhibitor EpiC1 [Phytophthora infestans T30-4]	94.355	99.2	5e-70	core
P8084_finalAssembly_1997	AHL28029.1	extracellular cystatin-like protease inhibitor [Phytophthora infestans]	93.548	99.2	2.25e-69	core
P8084_finalAssembly_1997	AHL28028.1	extracellular cystatin-like protease inhibitor [Phytophthora infestans]	92.742	99.2	4.07e-68	core
P8084_finalAssembly_1997	AHL28031.1	extracellular cystatin-like protease inhibitor [Phytophthora ipomoeae]	91.935	99.2	1.25e-67	core
P8084_finalAssembly_33963	XP_002904713.1	tenascin-like protein [Phytophthora infestans T30-4]	99.485	100	0	core
P8084_finalAssembly_33963	XP_008905549.1	hypothetical protein PPTG_11056 [Phytophthora parasitica INRA-310]	90.378	100	0	core
P8084_finalAssembly_33963	ETI46980.1	hypothetical protein F443_08710 [Phytophthora parasitica P1569]	90.206	100	0	core
P8084_finalAssembly_33963	RAW39267.1	hypothetical protein PC110_g4522 [Phytophthora cactorum]	90.378	100	0	core
P8084_finalAssembly_33963	ETP16776.1	hypothetical protein F441_08680 [Phytophthora parasitica CJ01A1]	90.55	100	0	core
P8084_finalAssembly_33963	ETO75683.1	hypothetical protein F444_08762 [Phytophthora parasitica P1976]	90.206	100	0	core
P8084_finalAssembly_33963	ETL93475.1	hypothetical protein L917_08365 [Phytophthora parasitica]	90.206	100	0	core
P8084_finalAssembly_33963	ETL40329.1	hypothetical protein L916_08467 [Phytophthora parasitica]	90.206	100	0	core
P8084_finalAssembly_33963	ETK86916.1	hypothetical protein L915_08537 [Phytophthora parasitica]	90.034	100	0	core
P8084_finalAssembly_34926	XP_002999052.1	conserved hypothetical protein [Phytophthora infestans T30-4]	99.452	100	0	core
P8084_finalAssembly_34926	RAW24374.1	hypothetical protein PC110_g19200 [Phytophthora cactorum]	91.53	100.274	0	core
P8084_finalAssembly_34926	POM65759.1	Hypothetical protein PHPALM_18480 [Phytophthora palmivora var. palmivora]	91.257	100.274	0	core
P8084_finalAssembly_34926	XP_008891945.1	hypothetical protein PPTG_02571 [Phytophthora parasitica INRA-310]	90.437	100.274	0	core
P8084_finalAssembly_34926	KUF92269.1	Lysosomal thioesterase PPT2-B [Phytophthora nicotianae]	90.164	100.274	0	core
P8084_finalAssembly_34926	ETP47566.1	hypothetical protein F442_06505 [Phytophthora parasitica P10297]	90.164	100.274	0	core
P8084_finalAssembly_34926	KUF89275.1	hypothetical protein AM588_10002169 [Phytophthora nicotianae]	90.909	90.411	0	core
P8084_finalAssembly_27801	XP_002897301.1	NPP1-like protein [Phytophthora infestans T30-4]	100	100	1.09e-175	core
P8084_finalAssembly_33106	RAW36743.1	hypothetical protein PC110_g6992 [Phytophthora cactorum]	23.258	100	2.99e-177	unique
P8084_finalAssembly_33106	ETK73811.1	hypothetical protein L915_19278 [Phytophthora parasitica]	21.791	100.375	1.69e-174	unique
P8084_finalAssembly_33106	ETI33514.1	hypothetical protein F443_19824 [Phytophthora parasitica P1569]	21.418	100.375	7.18e-174	unique
P8084_finalAssembly_33106	XP_008913860.1	hypothetical protein PPTG_17668 [Phytophthora parasitica INRA-310]	20.749	25.0187	1.1e-141	unique
P8084_finalAssembly_40341	XP_002907254.1	conserved hypothetical protein [Phytophthora infestans T30-4]	96.884	88.6935	0	core
P8084_finalAssembly_3788	RAW22580.1	hypothetical protein PC110_g20978 [Phytophthora cactorum]	90.435	92	1.24e-149	core
P8084_finalAssembly_3788	KUF90301.1	hypothetical protein AM588_10002628 [Phytophthora nicotianae]	94.118	81.6	5.16e-133	core
P8084_finalAssembly_40009	ETL42388.1	hypothetical protein L916_06803 [Phytophthora parasitica]	93.322	100	0	core
P8084_finalAssembly_40009	XP_008915652.1	hypothetical protein PPTG_19098 [Phytophthora parasitica INRA-310]	93.16	100	0	core
P8084_finalAssembly_40009	XP_002896294.1	conserved hypothetical protein [Phytophthora infestans T30-4]	98.08	93.3225	0	core
P8084_finalAssembly_40009	RAW30540.1	hypothetical protein PC110_g13104 [Phytophthora cactorum]	92.834	100	0	core
P8084_finalAssembly_40009	ETK88982.1	hypothetical protein L915_06860 [Phytophthora parasitica]	93.421	86.645	0	core
P8084_finalAssembly_40009	ETO84061.1	hypothetical protein F444_01998, partial [Phytophthora parasitica P1976]	94.163	83.7134	0	core
P8084_finalAssembly_8426	XP_002896678.1	carbonic anhydrase, putative [Phytophthora infestans T30-4]	92.748	98.4962	1.93e-172	core
P8084_finalAssembly_8426	XP_002997742.1	carbonic anhydrase, putative [Phytophthora infestans T30-4]	92.193	101.128	2.89e-171	core
P8084_finalAssembly_3770	KUF90301.1	hypothetical protein AM588_10002628 [Phytophthora nicotianae]	33.659	31.0277	1.29e-132	unique
P8084_finalAssembly_7327	XP_002901845.1	conserved hypothetical protein [Phytophthora infestans T30-4]	98.684	100	2.22e-103	core
P8084_finalAssembly_7327	ETO78987.1	hypothetical protein F444_06225 [Phytophthora parasitica P1976]	90.789	100	4.01e-98	core
P8084_finalAssembly_7327	ETI50256.1	hypothetical protein F443_06165 [Phytophthora parasitica P1569]	90.789	100	6.78e-98	core
P8084_finalAssembly_7327	ETK90139.1	hypothetical protein L915_06042 [Phytophthora parasitica]	90.132	100	9.53e-98	core
P8084_finalAssembly_7327	XP_008891605.1	hypothetical protein PPTG_02297 [Phytophthora parasitica INRA-310]	90.132	100	3.44e-97	core
P8084_finalAssembly_7327	RAW28283.1	hypothetical protein PC110_g15333 [Phytophthora cactorum]	90.132	100	6.44e-96	core
P8084_finalAssembly_7327	KUF83008.1	hypothetical protein AM588_10000476 [Phytophthora nicotianae]	92.063	82.8947	2.51e-81	core
P8084_finalAssembly_15265	ETP35928.1	hypothetical protein F442_16015, partial [Phytophthora parasitica P10297]	91.96	101.272	0	core
P8084_finalAssembly_15265	ETK78205.1	hypothetical protein L915_15718 [Phytophthora parasitica]	91.96	101.272	0	core
P8084_finalAssembly_15265	ETI37980.1	hypothetical protein F443_16163 [Phytophthora parasitica P1569]	91.709	101.272	0	core
P8084_finalAssembly_13559	XP_002904472.1	protease inhibitor Epi12 [Phytophthora infestans T30-4]	55.062	100	1.24e-50	unique
P8084_finalAssembly_13559	AAT00511.1	Kazal-like serine protease inhibitor EPI12 [Phytophthora infestans]	51.358	100	1.65e-48	unique
P8084_finalAssembly_3589	XP_002998334.1	conserved hypothetical protein [Phytophthora infestans T30-4]	97.275	89.951	0	core
P8084_finalAssembly_3589	KUF86170.1	hypothetical protein AM587_10004416 [Phytophthora nicotianae]	90.13	94.3627	0	core
P8084_finalAssembly_3589	RAW40945.1	hypothetical protein PC110_g2849 [Phytophthora cactorum]	90.331	96.3235	0	core
P8084_finalAssembly_3589	ETL86656.1	hypothetical protein L917_13945 [Phytophthora parasitica]	90.16	92.1569	0	core
P8084_finalAssembly_3589	XP_008910316.1	hypothetical protein PPTG_15062 [Phytophthora parasitica INRA-310]	90.16	92.1569	0	core
P8084_finalAssembly_27311	XP_002905783.1	putative extracellular dioxygenase [Phytophthora infestans T30-4]	100	100	0	core
P8084_finalAssembly_2011	XP_002903489.1	mannan endo-1,4-beta-mannosidase, putative [Phytophthora infestans T30-4]	98.137	100	0	core

## Sheet: Apoplasti_InterProScan
P8084_finalAssembly_257	774add24ca5868d7312e294bdfb939fa	856	PANTHER	PTHR34987		49	820	1e-93	T	19-04-2020
P8084_finalAssembly_257	774add24ca5868d7312e294bdfb939fa	856	Pfam	PF17390	Bacterial alpha-L-rhamnosidase C-terminal domain	758	818	2.7e-08	T	19-04-2020	IPR035398	Alpha-L-rhamnosidase C-terminal domain
P8084_finalAssembly_257	774add24ca5868d7312e294bdfb939fa	856	PANTHER	PTHR34987:SF3		49	820	1e-93	T	19-04-2020
P8084_finalAssembly_257	774add24ca5868d7312e294bdfb939fa	856	SUPERFAMILY	SSF48208		422	769	4.83e-46	T	19-04-2020	IPR008928	Six-hairpin glycosidase superfamily
P8084_finalAssembly_257	774add24ca5868d7312e294bdfb939fa	856	Pfam	PF17389	Bacterial alpha-L-rhamnosidase 6 hairpin glycosidase domain	416	752	4e-09	T	19-04-2020	IPR035396	Alpha-L-rhamnosidase, six-hairpin glycosidase domain
P8084_finalAssembly_257	774add24ca5868d7312e294bdfb939fa	856	Gene3D	G3DSA:2.60.120.560		201	391	1.1e-08	T	19-04-2020
P8084_finalAssembly_257	774add24ca5868d7312e294bdfb939fa	856	Gene3D	G3DSA:1.50.10.10		415	752	1.5e-60	T	19-04-2020	IPR012341	Six-hairpin glycosidase-like superfamily
P8084_finalAssembly_257	774add24ca5868d7312e294bdfb939fa	856	Gene3D	G3DSA:2.60.420.10		753	826	3.5e-07	T	19-04-2020
P8084_finalAssembly_8013	89b2a3f5926e4ad17229a97f74922c91	391	PANTHER	PTHR33753		194	372	3e-140	T	19-04-2020	IPR001722	Glycoside hydrolase, family 7
P8084_finalAssembly_8013	89b2a3f5926e4ad17229a97f74922c91	391	SUPERFAMILY	SSF49899		23	373	6.33e-121	T	19-04-2020	IPR013320	Concanavalin A-like lectin/glucanase domain superfamily
P8084_finalAssembly_8013	89b2a3f5926e4ad17229a97f74922c91	391	Gene3D	G3DSA:2.70.100.10		194	371	2.9e-68	T	19-04-2020	IPR037019	Glycoside hydrolase family 7, catalytic domain superfamily
P8084_finalAssembly_8013	89b2a3f5926e4ad17229a97f74922c91	391	PRINTS	PR00734	Glycosyl hydrolase family 7 signature	46	63	1.6e-19	T	19-04-2020	IPR001722	Glycoside hydrolase, family 7
P8084_finalAssembly_8013	89b2a3f5926e4ad17229a97f74922c91	391	PRINTS	PR00734	Glycosyl hydrolase family 7 signature	301	320	1.6e-19	T	19-04-2020	IPR001722	Glycoside hydrolase, family 7
P8084_finalAssembly_8013	89b2a3f5926e4ad17229a97f74922c91	391	PRINTS	PR00734	Glycosyl hydrolase family 7 signature	353	370	1.6e-19	T	19-04-2020	IPR001722	Glycoside hydrolase, family 7
P8084_finalAssembly_8013	89b2a3f5926e4ad17229a97f74922c91	391	Gene3D	G3DSA:2.70.100.10		23	131	6.6e-39	T	19-04-2020	IPR037019	Glycoside hydrolase family 7, catalytic domain superfamily
P8084_finalAssembly_8013	89b2a3f5926e4ad17229a97f74922c91	391	Gene3D	G3DSA:2.70.100.10		132	193	4.4e-28	T	19-04-2020	IPR037019	Glycoside hydrolase family 7, catalytic domain superfamily
P8084_finalAssembly_8013	89b2a3f5926e4ad17229a97f74922c91	391	PANTHER	PTHR33753:SF2		194	372	3e-140	T	19-04-2020
P8084_finalAssembly_8013	89b2a3f5926e4ad17229a97f74922c91	391	PANTHER	PTHR33753:SF2		7	131	3e-140	T	19-04-2020
P8084_finalAssembly_8013	89b2a3f5926e4ad17229a97f74922c91	391	PANTHER	PTHR33753:SF2		131	191	3e-140	T	19-04-2020
P8084_finalAssembly_8013	89b2a3f5926e4ad17229a97f74922c91	391	Pfam	PF00840	Glycosyl hydrolase family 7	198	370	2.6e-63	T	19-04-2020	IPR001722	Glycoside hydrolase, family 7
P8084_finalAssembly_8013	89b2a3f5926e4ad17229a97f74922c91	391	Pfam	PF00840	Glycosyl hydrolase family 7	26	130	1.6e-36	T	19-04-2020	IPR001722	Glycoside hydrolase, family 7
P8084_finalAssembly_8013	89b2a3f5926e4ad17229a97f74922c91	391	Pfam	PF00840	Glycosyl hydrolase family 7	131	191	1.8e-27	T	19-04-2020	IPR001722	Glycoside hydrolase, family 7
P8084_finalAssembly_8013	89b2a3f5926e4ad17229a97f74922c91	391	PANTHER	PTHR33753		7	131	3e-140	T	19-04-2020	IPR001722	Glycoside hydrolase, family 7
P8084_finalAssembly_8013	89b2a3f5926e4ad17229a97f74922c91	391	PANTHER	PTHR33753		131	191	3e-140	T	19-04-2020	IPR001722	Glycoside hydrolase, family 7
P8084_finalAssembly_14446	19343f9bb4113dbc7d6c0222ea519441	351	PANTHER	PTHR30006		2	336	1.7e-85	T	19-04-2020
P8084_finalAssembly_14446	19343f9bb4113dbc7d6c0222ea519441	351	Pfam	PF13343	Bacterial extracellular solute-binding protein	96	210	1.2e-11	T	19-04-2020
P8084_finalAssembly_14446	19343f9bb4113dbc7d6c0222ea519441	351	PANTHER	PTHR30006:SF2		2	336	1.7e-85	T	19-04-2020
P8084_finalAssembly_14446	19343f9bb4113dbc7d6c0222ea519441	351	SUPERFAMILY	SSF53850		39	318	3.66e-38	T	19-04-2020
P8084_finalAssembly_14446	19343f9bb4113dbc7d6c0222ea519441	351	Gene3D	G3DSA:3.40.190.10		147	250	5.1e-30	T	19-04-2020
P8084_finalAssembly_14446	19343f9bb4113dbc7d6c0222ea519441	351	Gene3D	G3DSA:3.40.190.10		58	301	5.1e-30	T	19-04-2020
P8084_finalAssembly_32496	5862c147b33fe514f585e686095251c4	419	PANTHER	PTHR24637		180	252	6.2e-55	T	19-04-2020
P8084_finalAssembly_32496	5862c147b33fe514f585e686095251c4	419	PANTHER	PTHR24637:SF140		180	252	6.2e-55	T	19-04-2020
P8084_finalAssembly_32496	5862c147b33fe514f585e686095251c4	419	PANTHER	PTHR24637		113	204	6.2e-55	T	19-04-2020
P8084_finalAssembly_32496	5862c147b33fe514f585e686095251c4	419	PANTHER	PTHR24637		302	372	6.2e-55	T	19-04-2020
P8084_finalAssembly_32496	5862c147b33fe514f585e686095251c4	419	PANTHER	PTHR24637:SF140		249	369	6.2e-55	T	19-04-2020
P8084_finalAssembly_32496	5862c147b33fe514f585e686095251c4	419	PANTHER	PTHR24637		249	369	6.2e-55	T	19-04-2020
P8084_finalAssembly_32496	5862c147b33fe514f585e686095251c4	419	PANTHER	PTHR24637:SF140		113	204	6.2e-55	T	19-04-2020
P8084_finalAssembly_32496	5862c147b33fe514f585e686095251c4	419	PANTHER	PTHR24637:SF140		302	372	6.2e-55	T	19-04-2020
P8084_finalAssembly_14994	e35d1bede36e4c672aad6a020a8ac444	236	Pfam	PF00264	Common central domain of tyrosinase	66	144	1.1e-11	T	19-04-2020	IPR002227	Tyrosinase copper-binding domain
P8084_finalAssembly_14994	e35d1bede36e4c672aad6a020a8ac444	236	PANTHER	PTHR11474:SF16		29	213	1.8e-23	T	19-04-2020
P8084_finalAssembly_14994	e35d1bede36e4c672aad6a020a8ac444	236	SUPERFAMILY	SSF48056		22	216	6.98e-20	T	19-04-2020	IPR008922	Uncharacterised domain, di-copper centre
P8084_finalAssembly_14994	e35d1bede36e4c672aad6a020a8ac444	236	PANTHER	PTHR11474		29	213	1.8e-23	T	19-04-2020
P8084_finalAssembly_14994	e35d1bede36e4c672aad6a020a8ac444	236	Gene3D	G3DSA:1.10.1280.10		32	236	9.9e-23	T	19-04-2020	IPR008922	Uncharacterised domain, di-copper centre
P8084_finalAssembly_36057	96695c14d7a9cd4dc77d1d0777a3b214	450	PANTHER	PTHR31683:SF35		1	420	3.2e-117	T	19-04-2020
P8084_finalAssembly_36057	96695c14d7a9cd4dc77d1d0777a3b214	450	SMART	SM00656		99	320	2.9e-07	T	19-04-2020	IPR002022	Pectate lyase
P8084_finalAssembly_36057	96695c14d7a9cd4dc77d1d0777a3b214	450	Gene3D	G3DSA:2.160.20.10		21	396	3.7e-123	T	19-04-2020	IPR012334	Pectin lyase fold
P8084_finalAssembly_36057	96695c14d7a9cd4dc77d1d0777a3b214	450	SUPERFAMILY	SSF51126		24	364	1.81e-62	T	19-04-2020	IPR011050	Pectin lyase fold/virulence factor
P8084_finalAssembly_36057	96695c14d7a9cd4dc77d1d0777a3b214	450	Pfam	PF00544	Pectate lyase	119	314	6.3e-06	T	19-04-2020	IPR002022	Pectate lyase
P8084_finalAssembly_36057	96695c14d7a9cd4dc77d1d0777a3b214	450	PANTHER	PTHR31683		1	420	3.2e-117	T	19-04-2020
P8084_finalAssembly_9246	af720dfed6c9a03a72a646824e6b7fc6	381	Gene3D	G3DSA:3.30.60.30		37	94	8.9e-10	T	19-04-2020
P8084_finalAssembly_9246	af720dfed6c9a03a72a646824e6b7fc6	381	Gene3D	G3DSA:3.30.60.30		109	171	1.2e-10	T	19-04-2020
P8084_finalAssembly_9246	af720dfed6c9a03a72a646824e6b7fc6	381	SUPERFAMILY	SSF100895		197	242	3.74e-14	T	19-04-2020	IPR036058	Kazal domain superfamily
P8084_finalAssembly_9246	af720dfed6c9a03a72a646824e6b7fc6	381	Pfam	PF07648	Kazal-type serine protease inhibitor domain	198	237	3.3e-09	T	19-04-2020	IPR002350	Kazal domain
P8084_finalAssembly_9246	af720dfed6c9a03a72a646824e6b7fc6	381	Pfam	PF07648	Kazal-type serine protease inhibitor domain	131	171	2.5e-07	T	19-04-2020	IPR002350	Kazal domain
P8084_finalAssembly_9246	af720dfed6c9a03a72a646824e6b7fc6	381	Pfam	PF00050	Kazal-type serine protease inhibitor domain	49	94	9.1e-08	T	19-04-2020	IPR002350	Kazal domain
P8084_finalAssembly_9246	af720dfed6c9a03a72a646824e6b7fc6	381	Pfam	PF00050	Kazal-type serine protease inhibitor domain	267	308	2.3e-08	T	19-04-2020	IPR002350	Kazal domain
P8084_finalAssembly_9246	af720dfed6c9a03a72a646824e6b7fc6	381	PANTHER	PTHR10913		27	175	1.4e-48	T	19-04-2020
P8084_finalAssembly_9246	af720dfed6c9a03a72a646824e6b7fc6	381	PANTHER	PTHR10913		164	369	1.4e-48	T	19-04-2020
P8084_finalAssembly_9246	af720dfed6c9a03a72a646824e6b7fc6	381	PANTHER	PTHR10913:SF45		27	175	1.4e-48	T	19-04-2020
P8084_finalAssembly_9246	af720dfed6c9a03a72a646824e6b7fc6	381	PANTHER	PTHR10913:SF45		164	369	1.4e-48	T	19-04-2020
P8084_finalAssembly_9246	af720dfed6c9a03a72a646824e6b7fc6	381	SUPERFAMILY	SSF100895		44	94	4.85e-09	T	19-04-2020	IPR036058	Kazal domain superfamily
P8084_finalAssembly_9246	af720dfed6c9a03a72a646824e6b7fc6	381	SUPERFAMILY	SSF100895		124	171	1.01e-10	T	19-04-2020	IPR036058	Kazal domain superfamily
P8084_finalAssembly_9246	af720dfed6c9a03a72a646824e6b7fc6	381	Gene3D	G3DSA:3.30.60.30		261	311	7.2e-15	T	19-04-2020
P8084_finalAssembly_9246	af720dfed6c9a03a72a646824e6b7fc6	381	Gene3D	G3DSA:3.30.60.30		189	250	1.4e-14	T	19-04-2020
P8084_finalAssembly_9246	af720dfed6c9a03a72a646824e6b7fc6	381	SUPERFAMILY	SSF100895		266	309	1.52e-13	T	19-04-2020	IPR036058	Kazal domain superfamily
P8084_finalAssembly_9246	af720dfed6c9a03a72a646824e6b7fc6	381	SMART	SM00280		198	242	7.9e-11	T	19-04-2020	IPR002350	Kazal domain
P8084_finalAssembly_9246	af720dfed6c9a03a72a646824e6b7fc6	381	SMART	SM00280		127	171	9.3e-11	T	19-04-2020	IPR002350	Kazal domain
P8084_finalAssembly_9246	af720dfed6c9a03a72a646824e6b7fc6	381	SMART	SM00280		43	94	1.5e-05	T	19-04-2020	IPR002350	Kazal domain
P8084_finalAssembly_9246	af720dfed6c9a03a72a646824e6b7fc6	381	SMART	SM00280		263	308	3.2e-13	T	19-04-2020	IPR002350	Kazal domain
P8084_finalAssembly_28607_slice_M25	908e6ad7de8a6134cdec5998f3427f29	397	SUPERFAMILY	SSF53474		28	395	3.24e-40	T	19-04-2020	IPR029058	Alpha/Beta hydrolase fold
P8084_finalAssembly_28607_slice_M25	908e6ad7de8a6134cdec5998f3427f29	397	Pfam	PF04083	Partial alpha/beta-hydrolase lipase region	36	101	1.6e-20	T	19-04-2020	IPR006693	Partial AB-hydrolase lipase domain
P8084_finalAssembly_28607_slice_M25	908e6ad7de8a6134cdec5998f3427f29	397	PIRSF	PIRSF000862		3	397	4.6e-102	T	19-04-2020	IPR025483	Lipase, eukaryotic
P8084_finalAssembly_28607_slice_M25	908e6ad7de8a6134cdec5998f3427f29	397	PANTHER	PTHR11005		30	396	3.8e-115	T	19-04-2020
P8084_finalAssembly_28607_slice_M25	908e6ad7de8a6134cdec5998f3427f29	397	PANTHER	PTHR11005:SF78		30	396	3.8e-115	T	19-04-2020
P8084_finalAssembly_28607_slice_M25	908e6ad7de8a6134cdec5998f3427f29	397	Gene3D	G3DSA:3.40.50.1820		23	397	1.9e-107	T	19-04-2020	IPR029058	Alpha/Beta hydrolase fold
P8084_finalAssembly_28621_slice_M25	908e6ad7de8a6134cdec5998f3427f29	397	SUPERFAMILY	SSF53474		28	395	3.24e-40	T	19-04-2020	IPR029058	Alpha/Beta hydrolase fold
P8084_finalAssembly_28621_slice_M25	908e6ad7de8a6134cdec5998f3427f29	397	Pfam	PF04083	Partial alpha/beta-hydrolase lipase region	36	101	1.6e-20	T	19-04-2020	IPR006693	Partial AB-hydrolase lipase domain
P8084_finalAssembly_28621_slice_M25	908e6ad7de8a6134cdec5998f3427f29	397	PIRSF	PIRSF000862		3	397	4.6e-102	T	19-04-2020	IPR025483	Lipase, eukaryotic
P8084_finalAssembly_28621_slice_M25	908e6ad7de8a6134cdec5998f3427f29	397	PANTHER	PTHR11005		30	396	3.8e-115	T	19-04-2020
P8084_finalAssembly_28621_slice_M25	908e6ad7de8a6134cdec5998f3427f29	397	PANTHER	PTHR11005:SF78		30	396	3.8e-115	T	19-04-2020
P8084_finalAssembly_28621_slice_M25	908e6ad7de8a6134cdec5998f3427f29	397	Gene3D	G3DSA:3.40.50.1820		23	397	1.9e-107	T	19-04-2020	IPR029058	Alpha/Beta hydrolase fold
P8084_finalAssembly_26934_slice_M1665	ff035eedb2e838b07267cba71fb8c02c	143	Pfam	PF17852	Dynein heavy chain AAA lid domain	10	73	3.4e-18	T	19-04-2020	IPR041466	Dynein heavy chain, AAA 5 extension domain
P8084_finalAssembly_26934_slice_M1665	ff035eedb2e838b07267cba71fb8c02c	143	Gene3D	G3DSA:3.40.50.300		54	142	5.3e-12	T	19-04-2020
P8084_finalAssembly_26934_slice_M1665	ff035eedb2e838b07267cba71fb8c02c	143	SUPERFAMILY	SSF52540		60	127	4.06e-06	T	19-04-2020	IPR027417	P-loop containing nucleoside triphosphate hydrolase
P8084_finalAssembly_26934_slice_M1665	ff035eedb2e838b07267cba71fb8c02c	143	Pfam	PF12775	P-loop containing dynein motor region	80	141	9.1e-15	T	19-04-2020
P8084_finalAssembly_26934_slice_M1665	ff035eedb2e838b07267cba71fb8c02c	143	PANTHER	PTHR10676		11	139	2.2e-34	T	19-04-2020	IPR026983	Dynein heavy chain
P8084_finalAssembly_26934_slice_M1665	ff035eedb2e838b07267cba71fb8c02c	143	PANTHER	PTHR10676:SF358		11	139	2.2e-34	T	19-04-2020	IPR026975	Dynein heavy chain 1, axonemal
P8084_finalAssembly_12303	8cb9f38a5dd357afea459eded3658d4b	333	Pfam	PF03935	Beta-glucan synthesis-associated protein (SKN1)	245	302	7.8e-10	T	19-04-2020	IPR005629	Beta-glucan synthesis-associated, SKN1
P8084_finalAssembly_12303	8cb9f38a5dd357afea459eded3658d4b	333	PANTHER	PTHR31361		205	332	1.1e-114	T	19-04-2020	IPR005629	Beta-glucan synthesis-associated, SKN1
P8084_finalAssembly_12303	8cb9f38a5dd357afea459eded3658d4b	333	PANTHER	PTHR31361:SF1		205	332	1.1e-114	T	19-04-2020
P8084_finalAssembly_12303	8cb9f38a5dd357afea459eded3658d4b	333	PANTHER	PTHR31361:SF1		128	192	1.1e-114	T	19-04-2020
P8084_finalAssembly_12303	8cb9f38a5dd357afea459eded3658d4b	333	PANTHER	PTHR31361:SF1		31	115	1.1e-114	T	19-04-2020
P8084_finalAssembly_12303	8cb9f38a5dd357afea459eded3658d4b	333	PANTHER	PTHR31361		128	192	1.1e-114	T	19-04-2020	IPR005629	Beta-glucan synthesis-associated, SKN1
P8084_finalAssembly_12303	8cb9f38a5dd357afea459eded3658d4b	333	PANTHER	PTHR31361		31	115	1.1e-114	T	19-04-2020	IPR005629	Beta-glucan synthesis-associated, SKN1
P8084_finalAssembly_15226	8cb9f38a5dd357afea459eded3658d4b	333	Pfam	PF03935	Beta-glucan synthesis-associated protein (SKN1)	245	302	7.8e-10	T	19-04-2020	IPR005629	Beta-glucan synthesis-associated, SKN1
P8084_finalAssembly_15226	8cb9f38a5dd357afea459eded3658d4b	333	PANTHER	PTHR31361		205	332	1.1e-114	T	19-04-2020	IPR005629	Beta-glucan synthesis-associated, SKN1
P8084_finalAssembly_15226	8cb9f38a5dd357afea459eded3658d4b	333	PANTHER	PTHR31361:SF1		205	332	1.1e-114	T	19-04-2020
P8084_finalAssembly_15226	8cb9f38a5dd357afea459eded3658d4b	333	PANTHER	PTHR31361:SF1		128	192	1.1e-114	T	19-04-2020
P8084_finalAssembly_15226	8cb9f38a5dd357afea459eded3658d4b	333	PANTHER	PTHR31361:SF1		31	115	1.1e-114	T	19-04-2020
P8084_finalAssembly_15226	8cb9f38a5dd357afea459eded3658d4b	333	PANTHER	PTHR31361		128	192	1.1e-114	T	19-04-2020	IPR005629	Beta-glucan synthesis-associated, SKN1
P8084_finalAssembly_15226	8cb9f38a5dd357afea459eded3658d4b	333	PANTHER	PTHR31361		31	115	1.1e-114	T	19-04-2020	IPR005629	Beta-glucan synthesis-associated, SKN1
P8084_finalAssembly_2269	8cb9f38a5dd357afea459eded3658d4b	333	Pfam	PF03935	Beta-glucan synthesis-associated protein (SKN1)	245	302	7.8e-10	T	19-04-2020	IPR005629	Beta-glucan synthesis-associated, SKN1
P8084_finalAssembly_2269	8cb9f38a5dd357afea459eded3658d4b	333	PANTHER	PTHR31361		205	332	1.1e-114	T	19-04-2020	IPR005629	Beta-glucan synthesis-associated, SKN1
P8084_finalAssembly_2269	8cb9f38a5dd357afea459eded3658d4b	333	PANTHER	PTHR31361:SF1		205	332	1.1e-114	T	19-04-2020
P8084_finalAssembly_2269	8cb9f38a5dd357afea459eded3658d4b	333	PANTHER	PTHR31361:SF1		128	192	1.1e-114	T	19-04-2020
P8084_finalAssembly_2269	8cb9f38a5dd357afea459eded3658d4b	333	PANTHER	PTHR31361:SF1		31	115	1.1e-114	T	19-04-2020
P8084_finalAssembly_2269	8cb9f38a5dd357afea459eded3658d4b	333	PANTHER	PTHR31361		128	192	1.1e-114	T	19-04-2020	IPR005629	Beta-glucan synthesis-associated, SKN1
P8084_finalAssembly_2269	8cb9f38a5dd357afea459eded3658d4b	333	PANTHER	PTHR31361		31	115	1.1e-114	T	19-04-2020	IPR005629	Beta-glucan synthesis-associated, SKN1
P8084_finalAssembly_39410	8cb9f38a5dd357afea459eded3658d4b	333	Pfam	PF03935	Beta-glucan synthesis-associated protein (SKN1)	245	302	7.8e-10	T	19-04-2020	IPR005629	Beta-glucan synthesis-associated, SKN1
P8084_finalAssembly_39410	8cb9f38a5dd357afea459eded3658d4b	333	PANTHER	PTHR31361		205	332	1.1e-114	T	19-04-2020	IPR005629	Beta-glucan synthesis-associated, SKN1
P8084_finalAssembly_39410	8cb9f38a5dd357afea459eded3658d4b	333	PANTHER	PTHR31361:SF1		205	332	1.1e-114	T	19-04-2020
P8084_finalAssembly_39410	8cb9f38a5dd357afea459eded3658d4b	333	PANTHER	PTHR31361:SF1		128	192	1.1e-114	T	19-04-2020
P8084_finalAssembly_39410	8cb9f38a5dd357afea459eded3658d4b	333	PANTHER	PTHR31361:SF1		31	115	1.1e-114	T	19-04-2020
P8084_finalAssembly_39410	8cb9f38a5dd357afea459eded3658d4b	333	PANTHER	PTHR31361		128	192	1.1e-114	T	19-04-2020	IPR005629	Beta-glucan synthesis-associated, SKN1
P8084_finalAssembly_39410	8cb9f38a5dd357afea459eded3658d4b	333	PANTHER	PTHR31361		31	115	1.1e-114	T	19-04-2020	IPR005629	Beta-glucan synthesis-associated, SKN1
P8084_finalAssembly_32810	a6ebfaf19e512e7e80b959e1de02749c	482	PANTHER	PTHR33407		12	258	1.7e-219	T	19-04-2020	IPR004898	Pectate lyase PlyH/PlyE-like
P8084_finalAssembly_32810	a6ebfaf19e512e7e80b959e1de02749c	482	Gene3D	G3DSA:2.160.20.10		330	481	5.9e-62	T	19-04-2020	IPR012334	Pectin lyase fold
P8084_finalAssembly_32810	a6ebfaf19e512e7e80b959e1de02749c	482	PANTHER	PTHR33407:SF7		305	479	1.7e-219	T	19-04-2020
P8084_finalAssembly_32810	a6ebfaf19e512e7e80b959e1de02749c	482	PANTHER	PTHR33407		305	479	1.7e-219	T	19-04-2020	IPR004898	Pectate lyase PlyH/PlyE-like
P8084_finalAssembly_32810	a6ebfaf19e512e7e80b959e1de02749c	482	PANTHER	PTHR33407:SF7		12	258	1.7e-219	T	19-04-2020
P8084_finalAssembly_32810	a6ebfaf19e512e7e80b959e1de02749c	482	SUPERFAMILY	SSF51126		342	479	1.03e-41	T	19-04-2020	IPR011050	Pectin lyase fold/virulence factor
P8084_finalAssembly_32810	a6ebfaf19e512e7e80b959e1de02749c	482	Gene3D	G3DSA:2.160.20.10		40	256	6.8e-71	T	19-04-2020	IPR012334	Pectin lyase fold
P8084_finalAssembly_32810	a6ebfaf19e512e7e80b959e1de02749c	482	Pfam	PF03211	Pectate lyase	332	479	7.9e-63	T	19-04-2020	IPR004898	Pectate lyase PlyH/PlyE-like
P8084_finalAssembly_32810	a6ebfaf19e512e7e80b959e1de02749c	482	Pfam	PF03211	Pectate lyase	28	231	1.1e-73	T	19-04-2020	IPR004898	Pectate lyase PlyH/PlyE-like
P8084_finalAssembly_32810	a6ebfaf19e512e7e80b959e1de02749c	482	SUPERFAMILY	SSF51126		38	232	7.85e-44	T	19-04-2020	IPR011050	Pectin lyase fold/virulence factor
P8084_finalAssembly_33627	cf53bd9335827be159f847f79cb1d353	547	SUPERFAMILY	SSF100895		423	468	7.76e-14	T	19-04-2020	IPR036058	Kazal domain superfamily
P8084_finalAssembly_33627	cf53bd9335827be159f847f79cb1d353	547	PANTHER	PTHR10913		478	540	7.2e-98	T	19-04-2020
P8084_finalAssembly_33627	cf53bd9335827be159f847f79cb1d353	547	PANTHER	PTHR10913		157	228	7.2e-98	T	19-04-2020
P8084_finalAssembly_33627	cf53bd9335827be159f847f79cb1d353	547	Gene3D	G3DSA:3.30.60.30		421	469	7.4e-16	T	19-04-2020
P8084_finalAssembly_33627	cf53bd9335827be159f847f79cb1d353	547	Gene3D	G3DSA:3.30.60.30		354	402	7.8e-16	T	19-04-2020
P8084_finalAssembly_33627	cf53bd9335827be159f847f79cb1d353	547	Gene3D	G3DSA:3.30.60.30		292	338	2e-14	T	19-04-2020
P8084_finalAssembly_33627	cf53bd9335827be159f847f79cb1d353	547	SUPERFAMILY	SSF100895		181	226	1.66e-13	T	19-04-2020	IPR036058	Kazal domain superfamily
P8084_finalAssembly_33627	cf53bd9335827be159f847f79cb1d353	547	SUPERFAMILY	SSF100895		65	99	1.37e-06	T	19-04-2020	IPR036058	Kazal domain superfamily
P8084_finalAssembly_33627	cf53bd9335827be159f847f79cb1d353	547	SUPERFAMILY	SSF100895		239	285	7.62e-15	T	19-04-2020	IPR036058	Kazal domain superfamily
P8084_finalAssembly_33627	cf53bd9335827be159f847f79cb1d353	547	PANTHER	PTHR10913		65	177	7.2e-98	T	19-04-2020
P8084_finalAssembly_33627	cf53bd9335827be159f847f79cb1d353	547	PANTHER	PTHR10913		352	485	7.2e-98	T	19-04-2020
P8084_finalAssembly_33627	cf53bd9335827be159f847f79cb1d353	547	Pfam	PF00050	Kazal-type serine protease inhibitor domain	297	337	6.5e-10	T	19-04-2020	IPR002350	Kazal domain
P8084_finalAssembly_33627	cf53bd9335827be159f847f79cb1d353	547	Pfam	PF00050	Kazal-type serine protease inhibitor domain	244	285	2.5e-11	T	19-04-2020	IPR002350	Kazal domain
P8084_finalAssembly_33627	cf53bd9335827be159f847f79cb1d353	547	Pfam	PF00050	Kazal-type serine protease inhibitor domain	185	226	4.3e-12	T	19-04-2020	IPR002350	Kazal domain
P8084_finalAssembly_33627	cf53bd9335827be159f847f79cb1d353	547	Pfam	PF00050	Kazal-type serine protease inhibitor domain	495	538	3.4e-12	T	19-04-2020	IPR002350	Kazal domain
P8084_finalAssembly_33627	cf53bd9335827be159f847f79cb1d353	547	Pfam	PF00050	Kazal-type serine protease inhibitor domain	361	401	6.4e-10	T	19-04-2020	IPR002350	Kazal domain
P8084_finalAssembly_33627	cf53bd9335827be159f847f79cb1d353	547	Pfam	PF00050	Kazal-type serine protease inhibitor domain	424	468	2.7e-09	T	19-04-2020	IPR002350	Kazal domain
P8084_finalAssembly_33627	cf53bd9335827be159f847f79cb1d353	547	PANTHER	PTHR10913		271	338	7.2e-98	T	19-04-2020
P8084_finalAssembly_33627	cf53bd9335827be159f847f79cb1d353	547	Pfam	PF07648	Kazal-type serine protease inhibitor domain	66	103	0.0022	T	19-04-2020	IPR002350	Kazal domain
P8084_finalAssembly_33627	cf53bd9335827be159f847f79cb1d353	547	Pfam	PF07648	Kazal-type serine protease inhibitor domain	122	175	7.2e-05	T	19-04-2020	IPR002350	Kazal domain
P8084_finalAssembly_33627	cf53bd9335827be159f847f79cb1d353	547	SMART	SM00280		492	538	2.5e-16	T	19-04-2020	IPR002350	Kazal domain
P8084_finalAssembly_33627	cf53bd9335827be159f847f79cb1d353	547	SMART	SM00280		357	401	7.4e-15	T	19-04-2020	IPR002350	Kazal domain
P8084_finalAssembly_33627	cf53bd9335827be159f847f79cb1d353	547	SMART	SM00280		293	337	1.7e-13	T	19-04-2020	IPR002350	Kazal domain
P8084_finalAssembly_33627	cf53bd9335827be159f847f79cb1d353	547	SMART	SM00280		424	468	1.5e-16	T	19-04-2020	IPR002350	Kazal domain
P8084_finalAssembly_33627	cf53bd9335827be159f847f79cb1d353	547	SMART	SM00280		65	102	0.14	T	19-04-2020	IPR002350	Kazal domain
P8084_finalAssembly_33627	cf53bd9335827be159f847f79cb1d353	547	SMART	SM00280		181	226	1.3e-15	T	19-04-2020	IPR002350	Kazal domain
P8084_finalAssembly_33627	cf53bd9335827be159f847f79cb1d353	547	SMART	SM00280		240	285	3.5e-17	T	19-04-2020	IPR002350	Kazal domain
P8084_finalAssembly_33627	cf53bd9335827be159f847f79cb1d353	547	SMART	SM00280		121	175	0.00012	T	19-04-2020	IPR002350	Kazal domain
P8084_finalAssembly_33627	cf53bd9335827be159f847f79cb1d353	547	PANTHER	PTHR10913:SF45		157	228	7.2e-98	T	19-04-2020
P8084_finalAssembly_33627	cf53bd9335827be159f847f79cb1d353	547	PANTHER	PTHR10913:SF45		271	338	7.2e-98	T	19-04-2020
P8084_finalAssembly_33627	cf53bd9335827be159f847f79cb1d353	547	SUPERFAMILY	SSF100895		358	401	1.25e-13	T	19-04-2020	IPR036058	Kazal domain superfamily
P8084_finalAssembly_33627	cf53bd9335827be159f847f79cb1d353	547	SUPERFAMILY	SSF100895		121	175	4.16e-08	T	19-04-2020	IPR036058	Kazal domain superfamily
P8084_finalAssembly_33627	cf53bd9335827be159f847f79cb1d353	547	SUPERFAMILY	SSF100895		491	538	6.38e-15	T	19-04-2020	IPR036058	Kazal domain superfamily
P8084_finalAssembly_33627	cf53bd9335827be159f847f79cb1d353	547	PANTHER	PTHR10913		231	288	7.2e-98	T	19-04-2020
P8084_finalAssembly_33627	cf53bd9335827be159f847f79cb1d353	547	Gene3D	G3DSA:3.30.60.30		182	228	3.2e-16	T	19-04-2020
P8084_finalAssembly_33627	cf53bd9335827be159f847f79cb1d353	547	PANTHER	PTHR10913:SF45		478	540	7.2e-98	T	19-04-2020
P8084_finalAssembly_33627	cf53bd9335827be159f847f79cb1d353	547	PANTHER	PTHR10913:SF45		352	485	7.2e-98	T	19-04-2020
P8084_finalAssembly_33627	cf53bd9335827be159f847f79cb1d353	547	PANTHER	PTHR10913:SF45		231	288	7.2e-98	T	19-04-2020
P8084_finalAssembly_33627	cf53bd9335827be159f847f79cb1d353	547	PANTHER	PTHR10913:SF45		65	177	7.2e-98	T	19-04-2020
P8084_finalAssembly_33627	cf53bd9335827be159f847f79cb1d353	547	Gene3D	G3DSA:3.30.60.30		55	104	1.5e-06	T	19-04-2020
P8084_finalAssembly_33627	cf53bd9335827be159f847f79cb1d353	547	Gene3D	G3DSA:3.30.60.30		478	544	8.7e-19	T	19-04-2020
P8084_finalAssembly_33627	cf53bd9335827be159f847f79cb1d353	547	Gene3D	G3DSA:3.30.60.30		229	289	7.6e-17	T	19-04-2020
P8084_finalAssembly_33627	cf53bd9335827be159f847f79cb1d353	547	Gene3D	G3DSA:3.30.60.30		122	181	2e-08	T	19-04-2020
P8084_finalAssembly_33627	cf53bd9335827be159f847f79cb1d353	547	SUPERFAMILY	SSF100895		294	337	6.93e-13	T	19-04-2020	IPR036058	Kazal domain superfamily
P8084_finalAssembly_22329	14993cbfafe0a3a4b9b03d2fab64c9e3	519	Gene3D	G3DSA:3.60.21.10		16	308	2.8e-57	T	19-04-2020	IPR029052	Metallo-dependent phosphatase-like
P8084_finalAssembly_22329	14993cbfafe0a3a4b9b03d2fab64c9e3	519	SUPERFAMILY	SSF56300		25	303	5.32e-59	T	19-04-2020
P8084_finalAssembly_22329	14993cbfafe0a3a4b9b03d2fab64c9e3	519	Pfam	PF02872	5'-nucleotidase, C-terminal domain	309	467	1.1e-20	T	19-04-2020	IPR008334	5'-Nucleotidase, C-terminal
P8084_finalAssembly_22329	14993cbfafe0a3a4b9b03d2fab64c9e3	519	PANTHER	PTHR11575:SF25		17	509	3.4e-85	T	19-04-2020
P8084_finalAssembly_22329	14993cbfafe0a3a4b9b03d2fab64c9e3	519	PRINTS	PR01607	Apyrase family signature	368	391	9.1e-14	T	19-04-2020	IPR006179	5'-Nucleotidase/apyrase
P8084_finalAssembly_22329	14993cbfafe0a3a4b9b03d2fab64c9e3	519	PRINTS	PR01607	Apyrase family signature	197	214	9.1e-14	T	19-04-2020	IPR006179	5'-Nucleotidase/apyrase
P8084_finalAssembly_22329	14993cbfafe0a3a4b9b03d2fab64c9e3	519	PRINTS	PR01607	Apyrase family signature	216	239	9.1e-14	T	19-04-2020	IPR006179	5'-Nucleotidase/apyrase
P8084_finalAssembly_22329	14993cbfafe0a3a4b9b03d2fab64c9e3	519	Gene3D	G3DSA:3.90.780.10		309	507	1.5e-25	T	19-04-2020	IPR036907	5'-Nucleotidase, C-terminal domain superfamily
P8084_finalAssembly_22329	14993cbfafe0a3a4b9b03d2fab64c9e3	519	SUPERFAMILY	SSF55816		308	469	1.31e-27	T	19-04-2020	IPR036907	5'-Nucleotidase, C-terminal domain superfamily
P8084_finalAssembly_22329	14993cbfafe0a3a4b9b03d2fab64c9e3	519	Pfam	PF00149	Calcineurin-like phosphoesterase	58	233	7.3e-11	T	19-04-2020	IPR004843	Calcineurin-like phosphoesterase domain, ApaH type
P8084_finalAssembly_22329	14993cbfafe0a3a4b9b03d2fab64c9e3	519	PANTHER	PTHR11575		17	509	3.4e-85	T	19-04-2020	IPR006179	5'-Nucleotidase/apyrase
P8084_finalAssembly_25276	093ade2366f09b254769980a51564699	271	Pfam	PF00840	Glycosyl hydrolase family 7	26	265	1.6e-110	T	19-04-2020	IPR001722	Glycoside hydrolase, family 7
P8084_finalAssembly_25276	093ade2366f09b254769980a51564699	271	PANTHER	PTHR33753:SF5		12	263	1.8e-123	T	19-04-2020
P8084_finalAssembly_25276	093ade2366f09b254769980a51564699	271	Gene3D	G3DSA:2.70.100.10		23	270	4.7e-115	T	19-04-2020	IPR037019	Glycoside hydrolase family 7, catalytic domain superfamily
P8084_finalAssembly_25276	093ade2366f09b254769980a51564699	271	SUPERFAMILY	SSF49899		23	255	9.23e-102	T	19-04-2020	IPR013320	Concanavalin A-like lectin/glucanase domain superfamily
P8084_finalAssembly_25276	093ade2366f09b254769980a51564699	271	PANTHER	PTHR33753		12	263	1.8e-123	T	19-04-2020	IPR001722	Glycoside hydrolase, family 7
P8084_finalAssembly_25276	093ade2366f09b254769980a51564699	271	PRINTS	PR00734	Glycosyl hydrolase family 7 signature	80	99	3.5e-57	T	19-04-2020	IPR001722	Glycoside hydrolase, family 7
P8084_finalAssembly_25276	093ade2366f09b254769980a51564699	271	PRINTS	PR00734	Glycosyl hydrolase family 7 signature	159	177	3.5e-57	T	19-04-2020	IPR001722	Glycoside hydrolase, family 7
P8084_finalAssembly_25276	093ade2366f09b254769980a51564699	271	PRINTS	PR00734	Glycosyl hydrolase family 7 signature	229	252	3.5e-57	T	19-04-2020	IPR001722	Glycoside hydrolase, family 7
P8084_finalAssembly_25276	093ade2366f09b254769980a51564699	271	PRINTS	PR00734	Glycosyl hydrolase family 7 signature	46	63	3.5e-57	T	19-04-2020	IPR001722	Glycoside hydrolase, family 7
P8084_finalAssembly_25276	093ade2366f09b254769980a51564699	271	PRINTS	PR00734	Glycosyl hydrolase family 7 signature	183	199	3.5e-57	T	19-04-2020	IPR001722	Glycoside hydrolase, family 7
P8084_finalAssembly_25276	093ade2366f09b254769980a51564699	271	PRINTS	PR00734	Glycosyl hydrolase family 7 signature	139	159	3.5e-57	T	19-04-2020	IPR001722	Glycoside hydrolase, family 7
P8084_finalAssembly_25539	73903d30409bc3c12ed6143c531527c7	273	PANTHER	PTHR31836:SF1		7	224	2.8e-77	T	19-04-2020
P8084_finalAssembly_25539	73903d30409bc3c12ed6143c531527c7	273	Gene3D	G3DSA:2.60.40.760		133	223	2.4e-15	T	19-04-2020	IPR036749	Expansin, cellulose-binding-like domain superfamily
P8084_finalAssembly_25539	73903d30409bc3c12ed6143c531527c7	273	Gene3D	G3DSA:2.40.40.10		21	131	1.1e-24	T	19-04-2020	IPR036908	RlpA-like domain superfamily
P8084_finalAssembly_25539	73903d30409bc3c12ed6143c531527c7	273	SUPERFAMILY	SSF50685		15	157	5.93e-22	T	19-04-2020	IPR036908	RlpA-like domain superfamily
P8084_finalAssembly_25539	73903d30409bc3c12ed6143c531527c7	273	PANTHER	PTHR31836		7	224	2.8e-77	T	19-04-2020
P8084_finalAssembly_37966	164af9b18d10d6fdfcac3115dc8bd80d	913	PANTHER	PTHR33946		467	913	3.2e-97	T	19-04-2020
P8084_finalAssembly_16187_slice_M58	f2450868e267df0fcef8a3c67503016e	394	Pfam	PF04241	Protein of unknown function (DUF423)	3	39	2.4e-08	T	19-04-2020	IPR006696	Protein of unknown function DUF423
P8084_finalAssembly_16187_slice_M58	f2450868e267df0fcef8a3c67503016e	394	Gene3D	G3DSA:2.10.25.10		49	161	2.9e-06	T	19-04-2020
P8084_finalAssembly_16187_slice_M58	f2450868e267df0fcef8a3c67503016e	394	PRINTS	PR00011	Type III EGF-like signature	78	96	8.9e-08	T	19-04-2020
P8084_finalAssembly_16187_slice_M58	f2450868e267df0fcef8a3c67503016e	394	PRINTS	PR00011	Type III EGF-like signature	138	156	8.9e-08	T	19-04-2020
P8084_finalAssembly_16187_slice_M58	f2450868e267df0fcef8a3c67503016e	394	PRINTS	PR00011	Type III EGF-like signature	369	387	8.9e-08	T	19-04-2020
P8084_finalAssembly_16187_slice_M58	f2450868e267df0fcef8a3c67503016e	394	PANTHER	PTHR24035:SF110		39	392	1.4e-73	T	19-04-2020
P8084_finalAssembly_16187_slice_M58	f2450868e267df0fcef8a3c67503016e	394	Pfam	PF07974	EGF-like domain	70	96	1.3e-05	T	19-04-2020	IPR013111	EGF-like domain, extracellular
P8084_finalAssembly_16187_slice_M58	f2450868e267df0fcef8a3c67503016e	394	PANTHER	PTHR24035		39	392	1.4e-73	T	19-04-2020
P8084_finalAssembly_1495	20e6dff783c0331cbb73abc39f6adf9a	483	Gene3D	G3DSA:3.20.20.80		21	374	1.6e-106	T	19-04-2020
P8084_finalAssembly_1495	20e6dff783c0331cbb73abc39f6adf9a	483	PANTHER	PTHR31451		18	376	2.9e-129	T	19-04-2020
P8084_finalAssembly_1495	20e6dff783c0331cbb73abc39f6adf9a	483	Pfam	PF00150	Cellulase (glycosyl hydrolase family 5)	34	343	3e-18	T	19-04-2020	IPR001547	Glycoside hydrolase, family 5
P8084_finalAssembly_1495	20e6dff783c0331cbb73abc39f6adf9a	483	SUPERFAMILY	SSF51445		22	358	1.35e-71	T	19-04-2020	IPR017853	Glycoside hydrolase superfamily
P8084_finalAssembly_1495	20e6dff783c0331cbb73abc39f6adf9a	483	PANTHER	PTHR31451:SF8		18	376	2.9e-129	T	19-04-2020
P8084_finalAssembly_40147	57c998996979ee4572d0d5a722d4f147	702	PRINTS	PR00134	Glycosyl hydrolase family 10 signature	201	212	5e-13	T	19-04-2020	IPR001000	Glycoside hydrolase family 10 domain
P8084_finalAssembly_40147	57c998996979ee4572d0d5a722d4f147	702	PRINTS	PR00134	Glycosyl hydrolase family 10 signature	153	164	5e-13	T	19-04-2020	IPR001000	Glycoside hydrolase family 10 domain
P8084_finalAssembly_40147	57c998996979ee4572d0d5a722d4f147	702	PRINTS	PR00134	Glycosyl hydrolase family 10 signature	111	123	5e-13	T	19-04-2020	IPR001000	Glycoside hydrolase family 10 domain
P8084_finalAssembly_40147	57c998996979ee4572d0d5a722d4f147	702	PRINTS	PR00134	Glycosyl hydrolase family 10 signature	230	242	5e-13	T	19-04-2020	IPR001000	Glycoside hydrolase family 10 domain
P8084_finalAssembly_40147	57c998996979ee4572d0d5a722d4f147	702	PANTHER	PTHR31490:SF35		17	324	1.2e-185	T	19-04-2020
P8084_finalAssembly_40147	57c998996979ee4572d0d5a722d4f147	702	PANTHER	PTHR31490:SF35		375	670	1.2e-185	T	19-04-2020
P8084_finalAssembly_40147	57c998996979ee4572d0d5a722d4f147	702	PANTHER	PTHR31490		17	324	1.2e-185	T	19-04-2020
P8084_finalAssembly_40147	57c998996979ee4572d0d5a722d4f147	702	PANTHER	PTHR31490		375	670	1.2e-185	T	19-04-2020
P8084_finalAssembly_40147	57c998996979ee4572d0d5a722d4f147	702	SUPERFAMILY	SSF51445		40	333	6.34e-87	T	19-04-2020	IPR017853	Glycoside hydrolase superfamily
P8084_finalAssembly_40147	57c998996979ee4572d0d5a722d4f147	702	Pfam	PF00331	Glycosyl hydrolase family 10	385	678	2.3e-82	T	19-04-2020	IPR001000	Glycoside hydrolase family 10 domain
P8084_finalAssembly_40147	57c998996979ee4572d0d5a722d4f147	702	Pfam	PF00331	Glycosyl hydrolase family 10	35	331	1.1e-86	T	19-04-2020	IPR001000	Glycoside hydrolase family 10 domain
P8084_finalAssembly_40147	57c998996979ee4572d0d5a722d4f147	702	Gene3D	G3DSA:3.20.20.80		32	352	8.3e-99	T	19-04-2020
P8084_finalAssembly_40147	57c998996979ee4572d0d5a722d4f147	702	Gene3D	G3DSA:3.20.20.80		379	699	1.6e-91	T	19-04-2020
P8084_finalAssembly_40147	57c998996979ee4572d0d5a722d4f147	702	SUPERFAMILY	SSF51445		384	678	8.36e-83	T	19-04-2020	IPR017853	Glycoside hydrolase superfamily
P8084_finalAssembly_40147	57c998996979ee4572d0d5a722d4f147	702	SMART	SM00633		80	353	4.5e-74	T	19-04-2020	IPR001000	Glycoside hydrolase family 10 domain
P8084_finalAssembly_40147	57c998996979ee4572d0d5a722d4f147	702	SMART	SM00633		427	700	1.4e-67	T	19-04-2020	IPR001000	Glycoside hydrolase family 10 domain
P8084_finalAssembly_20362	636ee81518f6ee80307822004fb02803	441	PANTHER	PTHR31683		1	402	3.3e-127	T	19-04-2020
P8084_finalAssembly_20362	636ee81518f6ee80307822004fb02803	441	SUPERFAMILY	SSF51126		28	363	2.96e-62	T	19-04-2020	IPR011050	Pectin lyase fold/virulence factor
P8084_finalAssembly_20362	636ee81518f6ee80307822004fb02803	441	PANTHER	PTHR31683:SF35		1	402	3.3e-127	T	19-04-2020
P8084_finalAssembly_20362	636ee81518f6ee80307822004fb02803	441	SMART	SM00656		109	327	2.1e-07	T	19-04-2020	IPR002022	Pectate lyase
P8084_finalAssembly_20362	636ee81518f6ee80307822004fb02803	441	Gene3D	G3DSA:2.160.20.10		25	402	1.8e-126	T	19-04-2020	IPR012334	Pectin lyase fold
P8084_finalAssembly_20362	636ee81518f6ee80307822004fb02803	441	Pfam	PF00544	Pectate lyase	132	321	7.7e-07	T	19-04-2020	IPR002022	Pectate lyase
P8084_finalAssembly_15993	5969bab5aa45380f1568ceff72976ee6	139	Pfam	PF01419	Jacalin-like lectin domain	47	133	8e-07	T	19-04-2020	IPR001229	Jacalin-like lectin domain
P8084_finalAssembly_15993	5969bab5aa45380f1568ceff72976ee6	139	PANTHER	PTHR33354		69	136	1.2e-26	T	19-04-2020
P8084_finalAssembly_15993	5969bab5aa45380f1568ceff72976ee6	139	PANTHER	PTHR33354		8	84	1.2e-26	T	19-04-2020
P8084_finalAssembly_15993	5969bab5aa45380f1568ceff72976ee6	139	SUPERFAMILY	SSF51101		31	132	1.57e-15	T	19-04-2020	IPR036404	Jacalin-like lectin domain superfamily
P8084_finalAssembly_15993	5969bab5aa45380f1568ceff72976ee6	139	Gene3D	G3DSA:2.100.10.30		28	139	3.2e-19	T	19-04-2020	IPR036404	Jacalin-like lectin domain superfamily
P8084_finalAssembly_31325	ca64e2ff401e4e540f09186c6a51ad52	425	Pfam	PF00149	Calcineurin-like phosphoesterase	84	320	2e-08	T	19-04-2020	IPR004843	Calcineurin-like phosphoesterase domain, ApaH type
P8084_finalAssembly_31325	ca64e2ff401e4e540f09186c6a51ad52	425	Gene3D	G3DSA:3.60.21.10		31	404	1.1e-38	T	19-04-2020	IPR029052	Metallo-dependent phosphatase-like
P8084_finalAssembly_31325	ca64e2ff401e4e540f09186c6a51ad52	425	SUPERFAMILY	SSF56300		38	394	2.9e-21	T	19-04-2020
P8084_finalAssembly_31325	ca64e2ff401e4e540f09186c6a51ad52	425	PANTHER	PTHR10161:SF20		21	423	4.7e-155	T	19-04-2020
P8084_finalAssembly_31325	ca64e2ff401e4e540f09186c6a51ad52	425	PANTHER	PTHR10161		21	423	4.7e-155	T	19-04-2020
P8084_finalAssembly_13177	a41c89bdc46e191c5fa1b54ec6311663	474	PANTHER	PTHR11559		2	342	1.5e-191	T	19-04-2020
P8084_finalAssembly_13177	a41c89bdc46e191c5fa1b54ec6311663	474	SUPERFAMILY	SSF53474		24	470	5.7e-98	T	19-04-2020	IPR029058	Alpha/Beta hydrolase fold
P8084_finalAssembly_13177	a41c89bdc46e191c5fa1b54ec6311663	474	PANTHER	PTHR11559:SF206		2	342	1.5e-191	T	19-04-2020
P8084_finalAssembly_13177	a41c89bdc46e191c5fa1b54ec6311663	474	Pfam	PF00135	Carboxylesterase family	95	332	3.8e-47	T	19-04-2020	IPR002018	Carboxylesterase, type B
P8084_finalAssembly_13177	a41c89bdc46e191c5fa1b54ec6311663	474	Pfam	PF00135	Carboxylesterase family	341	447	2.9e-08	T	19-04-2020	IPR002018	Carboxylesterase, type B
P8084_finalAssembly_13177	a41c89bdc46e191c5fa1b54ec6311663	474	Pfam	PF00135	Carboxylesterase family	27	86	3.6e-13	T	19-04-2020	IPR002018	Carboxylesterase, type B
P8084_finalAssembly_13177	a41c89bdc46e191c5fa1b54ec6311663	474	Gene3D	G3DSA:3.40.50.1820		340	456	1.2e-16	T	19-04-2020	IPR029058	Alpha/Beta hydrolase fold
P8084_finalAssembly_13177	a41c89bdc46e191c5fa1b54ec6311663	474	PANTHER	PTHR11559:SF206		345	472	1.5e-191	T	19-04-2020
P8084_finalAssembly_13177	a41c89bdc46e191c5fa1b54ec6311663	474	PANTHER	PTHR11559		345	472	1.5e-191	T	19-04-2020
P8084_finalAssembly_13177	a41c89bdc46e191c5fa1b54ec6311663	474	Gene3D	G3DSA:3.40.50.1820		23	339	1.6e-95	T	19-04-2020	IPR029058	Alpha/Beta hydrolase fold
P8084_finalAssembly_23689	f928ea68db29fb200c4053931ddd4941	119	Gene3D	G3DSA:1.10.239.10		22	115	1.6e-29	T	19-04-2020	IPR036470	Elicitin superfamily
P8084_finalAssembly_23689	f928ea68db29fb200c4053931ddd4941	119	SUPERFAMILY	SSF48647		27	116	9.16e-23	T	19-04-2020	IPR036470	Elicitin superfamily
P8084_finalAssembly_23689	f928ea68db29fb200c4053931ddd4941	119	SMART	SM01187		26	115	8.5e-24	T	19-04-2020	IPR002200	Elicitin
P8084_finalAssembly_23689	f928ea68db29fb200c4053931ddd4941	119	Pfam	PF00964	Elicitin	28	114	4.7e-22	T	19-04-2020	IPR002200	Elicitin
P8084_finalAssembly_23700	f928ea68db29fb200c4053931ddd4941	119	Gene3D	G3DSA:1.10.239.10		22	115	1.6e-29	T	19-04-2020	IPR036470	Elicitin superfamily
P8084_finalAssembly_23700	f928ea68db29fb200c4053931ddd4941	119	SUPERFAMILY	SSF48647		27	116	9.16e-23	T	19-04-2020	IPR036470	Elicitin superfamily
P8084_finalAssembly_23700	f928ea68db29fb200c4053931ddd4941	119	SMART	SM01187		26	115	8.5e-24	T	19-04-2020	IPR002200	Elicitin
P8084_finalAssembly_23700	f928ea68db29fb200c4053931ddd4941	119	Pfam	PF00964	Elicitin	28	114	4.7e-22	T	19-04-2020	IPR002200	Elicitin
P8084_finalAssembly_4448	e951ee8665cb0badb4b83ccc8ea66bdf	202	PANTHER	PTHR31737		1	174	1.3e-42	T	19-04-2020
P8084_finalAssembly_4448	e951ee8665cb0badb4b83ccc8ea66bdf	202	PANTHER	PTHR31737:SF2		1	174	1.3e-42	T	19-04-2020
P8084_finalAssembly_4448	e951ee8665cb0badb4b83ccc8ea66bdf	202	SUPERFAMILY	SSF49870		21	142	2.88e-05	T	19-04-2020	IPR037176	Osmotin/thaumatin-like superfamily
P8084_finalAssembly_1021	aedeeda6697195edf60d7e8828d26ef3	508	Gene3D	G3DSA:3.40.462.20		241	472	6.6e-86	T	19-04-2020
P8084_finalAssembly_1021	aedeeda6697195edf60d7e8828d26ef3	508	SUPERFAMILY	SSF56176		51	235	1.07e-31	T	19-04-2020	IPR036318	FAD-binding, type PCMH-like superfamily
P8084_finalAssembly_1021	aedeeda6697195edf60d7e8828d26ef3	508	PANTHER	PTHR42973:SF18		1	508	7.8e-296	T	19-04-2020
P8084_finalAssembly_1021	aedeeda6697195edf60d7e8828d26ef3	508	Gene3D	G3DSA:3.30.465.40		61	498	6.6e-86	T	19-04-2020
P8084_finalAssembly_1021	aedeeda6697195edf60d7e8828d26ef3	508	Pfam	PF08031	Berberine and berberine like	472	504	1.7e-06	T	19-04-2020	IPR012951	Berberine/berberine-like
P8084_finalAssembly_1021	aedeeda6697195edf60d7e8828d26ef3	508	Pfam	PF01565	FAD binding domain	69	205	1.9e-18	T	19-04-2020	IPR006094	FAD linked oxidase, N-terminal
P8084_finalAssembly_1021	aedeeda6697195edf60d7e8828d26ef3	508	PANTHER	PTHR42973		1	508	7.8e-296	T	19-04-2020
P8084_finalAssembly_9844	1eca27efe23645c8bde0f590c901918e	561	SUPERFAMILY	SSF51126		38	232	1.57e-44	T	19-04-2020	IPR011050	Pectin lyase fold/virulence factor
P8084_finalAssembly_9844	1eca27efe23645c8bde0f590c901918e	561	Pfam	PF03211	Pectate lyase	28	231	7.5e-74	T	19-04-2020	IPR004898	Pectate lyase PlyH/PlyE-like
P8084_finalAssembly_9844	1eca27efe23645c8bde0f590c901918e	561	Pfam	PF03211	Pectate lyase	332	530	1.7e-71	T	19-04-2020	IPR004898	Pectate lyase PlyH/PlyE-like
P8084_finalAssembly_9844	1eca27efe23645c8bde0f590c901918e	561	PANTHER	PTHR33407:SF7		12	258	7.4e-260	T	19-04-2020
P8084_finalAssembly_9844	1eca27efe23645c8bde0f590c901918e	561	PANTHER	PTHR33407:SF7		305	561	7.4e-260	T	19-04-2020
P8084_finalAssembly_9844	1eca27efe23645c8bde0f590c901918e	561	PANTHER	PTHR33407		12	258	7.4e-260	T	19-04-2020	IPR004898	Pectate lyase PlyH/PlyE-like
P8084_finalAssembly_9844	1eca27efe23645c8bde0f590c901918e	561	PANTHER	PTHR33407		305	561	7.4e-260	T	19-04-2020	IPR004898	Pectate lyase PlyH/PlyE-like
P8084_finalAssembly_9844	1eca27efe23645c8bde0f590c901918e	561	SUPERFAMILY	SSF51126		342	518	1.17e-44	T	19-04-2020	IPR011050	Pectin lyase fold/virulence factor
P8084_finalAssembly_9844	1eca27efe23645c8bde0f590c901918e	561	Gene3D	G3DSA:2.160.20.10		345	559	2.1e-69	T	19-04-2020	IPR012334	Pectin lyase fold
P8084_finalAssembly_9844	1eca27efe23645c8bde0f590c901918e	561	Gene3D	G3DSA:2.160.20.10		40	256	5.2e-71	T	19-04-2020	IPR012334	Pectin lyase fold
P8084_finalAssembly_8443	49c1ddbbf1e74a4332de849483577dfa	186	SMART	SM01057		30	186	2.3e-07	T	19-04-2020	IPR001148	Alpha carbonic anhydrase domain
P8084_finalAssembly_8443	49c1ddbbf1e74a4332de849483577dfa	186	PANTHER	PTHR18952		24	182	1.2e-33	T	19-04-2020	IPR023561	Carbonic anhydrase, alpha-class
P8084_finalAssembly_8443	49c1ddbbf1e74a4332de849483577dfa	186	PANTHER	PTHR18952:SF131		24	182	1.2e-33	T	19-04-2020
P8084_finalAssembly_8443	49c1ddbbf1e74a4332de849483577dfa	186	Pfam	PF00194	Eukaryotic-type carbonic anhydrase	30	176	1.1e-19	T	19-04-2020	IPR001148	Alpha carbonic anhydrase domain
P8084_finalAssembly_8443	49c1ddbbf1e74a4332de849483577dfa	186	Gene3D	G3DSA:3.10.200.10		21	185	3e-31	T	19-04-2020	IPR036398	Alpha carbonic anhydrase domain superfamily
P8084_finalAssembly_8443	49c1ddbbf1e74a4332de849483577dfa	186	SUPERFAMILY	SSF51069		29	176	8.24e-29	T	19-04-2020	IPR036398	Alpha carbonic anhydrase domain superfamily
P8084_finalAssembly_59	bd1bf2dcf68731e7d008f5f2f8746ccd	239	PANTHER	PTHR34002		11	238	3.8e-62	T	19-04-2020	IPR002594	Glycoside hydrolase family 12
P8084_finalAssembly_59	bd1bf2dcf68731e7d008f5f2f8746ccd	239	Pfam	PF01670	Glycosyl hydrolase family 12	47	238	3.7e-27	T	19-04-2020	IPR002594	Glycoside hydrolase family 12
P8084_finalAssembly_59	bd1bf2dcf68731e7d008f5f2f8746ccd	239	Gene3D	G3DSA:2.60.120.180		10	239	9.1e-56	T	19-04-2020	IPR013319	Glycoside hydrolase family 11/12
P8084_finalAssembly_59	bd1bf2dcf68731e7d008f5f2f8746ccd	239	PANTHER	PTHR34002:SF5		11	238	3.8e-62	T	19-04-2020
P8084_finalAssembly_59	bd1bf2dcf68731e7d008f5f2f8746ccd	239	SUPERFAMILY	SSF49899		34	238	3.17e-45	T	19-04-2020	IPR013320	Concanavalin A-like lectin/glucanase domain superfamily
P8084_finalAssembly_7325_slice_M78	c1dce37c742b73680e460cf281702091	315	PANTHER	PTHR31157		22	161	5e-85	T	19-04-2020
P8084_finalAssembly_7325_slice_M78	c1dce37c742b73680e460cf281702091	315	SUPERFAMILY	SSF55797		37	155	1.83e-10	T	19-04-2020	IPR035940	CAP superfamily
P8084_finalAssembly_7325_slice_M78	c1dce37c742b73680e460cf281702091	315	PANTHER	PTHR31157:SF1		22	161	5e-85	T	19-04-2020
P8084_finalAssembly_7325_slice_M78	c1dce37c742b73680e460cf281702091	315	Gene3D	G3DSA:3.40.33.10		176	310	2.5e-23	T	19-04-2020	IPR035940	CAP superfamily
P8084_finalAssembly_7325_slice_M78	c1dce37c742b73680e460cf281702091	315	Gene3D	G3DSA:3.40.33.10		28	163	2.1e-24	T	19-04-2020	IPR035940	CAP superfamily
P8084_finalAssembly_7325_slice_M78	c1dce37c742b73680e460cf281702091	315	PANTHER	PTHR31157		162	314	5e-85	T	19-04-2020
P8084_finalAssembly_7325_slice_M78	c1dce37c742b73680e460cf281702091	315	SUPERFAMILY	SSF55797		185	303	1.07e-10	T	19-04-2020	IPR035940	CAP superfamily
P8084_finalAssembly_7325_slice_M78	c1dce37c742b73680e460cf281702091	315	Pfam	PF00188	Cysteine-rich secretory protein family	43	157	1e-07	T	19-04-2020	IPR014044	CAP domain
P8084_finalAssembly_7325_slice_M78	c1dce37c742b73680e460cf281702091	315	Pfam	PF00188	Cysteine-rich secretory protein family	191	303	4.1e-08	T	19-04-2020	IPR014044	CAP domain
P8084_finalAssembly_7325_slice_M78	c1dce37c742b73680e460cf281702091	315	PANTHER	PTHR31157:SF1		162	314	5e-85	T	19-04-2020
P8084_finalAssembly_8423	81a537ca7edbd8bdb0056da40573b7eb	257	SMART	SM01057		28	257	5.1e-39	T	19-04-2020	IPR001148	Alpha carbonic anhydrase domain
P8084_finalAssembly_8423	81a537ca7edbd8bdb0056da40573b7eb	257	PANTHER	PTHR18952:SF131		8	255	5.1e-64	T	19-04-2020
P8084_finalAssembly_8423	81a537ca7edbd8bdb0056da40573b7eb	257	Pfam	PF00194	Eukaryotic-type carbonic anhydrase	28	255	8.9e-37	T	19-04-2020	IPR001148	Alpha carbonic anhydrase domain
P8084_finalAssembly_8423	81a537ca7edbd8bdb0056da40573b7eb	257	PANTHER	PTHR18952		8	255	5.1e-64	T	19-04-2020	IPR023561	Carbonic anhydrase, alpha-class
P8084_finalAssembly_8423	81a537ca7edbd8bdb0056da40573b7eb	257	SUPERFAMILY	SSF51069		28	255	3.27e-49	T	19-04-2020	IPR036398	Alpha carbonic anhydrase domain superfamily
P8084_finalAssembly_8423	81a537ca7edbd8bdb0056da40573b7eb	257	Gene3D	G3DSA:3.10.200.10		28	257	4.5e-53	T	19-04-2020	IPR036398	Alpha carbonic anhydrase domain superfamily
P8084_finalAssembly_8424	81a537ca7edbd8bdb0056da40573b7eb	257	SMART	SM01057		28	257	5.1e-39	T	19-04-2020	IPR001148	Alpha carbonic anhydrase domain
P8084_finalAssembly_8424	81a537ca7edbd8bdb0056da40573b7eb	257	PANTHER	PTHR18952:SF131		8	255	5.1e-64	T	19-04-2020
P8084_finalAssembly_8424	81a537ca7edbd8bdb0056da40573b7eb	257	Pfam	PF00194	Eukaryotic-type carbonic anhydrase	28	255	8.9e-37	T	19-04-2020	IPR001148	Alpha carbonic anhydrase domain
P8084_finalAssembly_8424	81a537ca7edbd8bdb0056da40573b7eb	257	PANTHER	PTHR18952		8	255	5.1e-64	T	19-04-2020	IPR023561	Carbonic anhydrase, alpha-class
P8084_finalAssembly_8424	81a537ca7edbd8bdb0056da40573b7eb	257	SUPERFAMILY	SSF51069		28	255	3.27e-49	T	19-04-2020	IPR036398	Alpha carbonic anhydrase domain superfamily
P8084_finalAssembly_8424	81a537ca7edbd8bdb0056da40573b7eb	257	Gene3D	G3DSA:3.10.200.10		28	257	4.5e-53	T	19-04-2020	IPR036398	Alpha carbonic anhydrase domain superfamily
P8084_finalAssembly_28606	0f50939a90143ad90bbf98cfc1458796	426	SUPERFAMILY	SSF53474		33	416	5.72e-44	T	19-04-2020	IPR029058	Alpha/Beta hydrolase fold
P8084_finalAssembly_28606	0f50939a90143ad90bbf98cfc1458796	426	PANTHER	PTHR11005		35	420	2e-128	T	19-04-2020
P8084_finalAssembly_28606	0f50939a90143ad90bbf98cfc1458796	426	PANTHER	PTHR11005:SF78		35	420	2e-128	T	19-04-2020
P8084_finalAssembly_28606	0f50939a90143ad90bbf98cfc1458796	426	Gene3D	G3DSA:3.40.50.1820		29	419	1.1e-123	T	19-04-2020	IPR029058	Alpha/Beta hydrolase fold
P8084_finalAssembly_28606	0f50939a90143ad90bbf98cfc1458796	426	Pfam	PF04083	Partial alpha/beta-hydrolase lipase region	42	106	2.9e-20	T	19-04-2020	IPR006693	Partial AB-hydrolase lipase domain
P8084_finalAssembly_28606	0f50939a90143ad90bbf98cfc1458796	426	PIRSF	PIRSF000862		2	423	3.4e-116	T	19-04-2020	IPR025483	Lipase, eukaryotic
P8084_finalAssembly_16276	288e3741bd12d1b8a5c816b15cd3cb7f	457	PRINTS	PR00733	Glycosyl hydrolase family 6 signature	204	214	4.8e-21	T	19-04-2020	IPR016288	1, 4-beta cellobiohydrolase
P8084_finalAssembly_16276	288e3741bd12d1b8a5c816b15cd3cb7f	457	PRINTS	PR00733	Glycosyl hydrolase family 6 signature	273	287	4.8e-21	T	19-04-2020	IPR016288	1, 4-beta cellobiohydrolase
P8084_finalAssembly_16276	288e3741bd12d1b8a5c816b15cd3cb7f	457	PRINTS	PR00733	Glycosyl hydrolase family 6 signature	171	184	4.8e-21	T	19-04-2020	IPR016288	1, 4-beta cellobiohydrolase
P8084_finalAssembly_16276	288e3741bd12d1b8a5c816b15cd3cb7f	457	PRINTS	PR00733	Glycosyl hydrolase family 6 signature	86	99	4.8e-21	T	19-04-2020	IPR016288	1, 4-beta cellobiohydrolase
P8084_finalAssembly_16276	288e3741bd12d1b8a5c816b15cd3cb7f	457	PRINTS	PR00733	Glycosyl hydrolase family 6 signature	235	248	4.8e-21	T	19-04-2020	IPR016288	1, 4-beta cellobiohydrolase
P8084_finalAssembly_16276	288e3741bd12d1b8a5c816b15cd3cb7f	457	PRINTS	PR00733	Glycosyl hydrolase family 6 signature	249	269	4.8e-21	T	19-04-2020	IPR016288	1, 4-beta cellobiohydrolase
P8084_finalAssembly_16276	288e3741bd12d1b8a5c816b15cd3cb7f	457	PANTHER	PTHR34876		8	321	4.6e-75	T	19-04-2020	IPR016288	1, 4-beta cellobiohydrolase
P8084_finalAssembly_16276	288e3741bd12d1b8a5c816b15cd3cb7f	457	PIRSF	PIRSF001100		321	444	12	T	19-04-2020	IPR016288	1, 4-beta cellobiohydrolase
P8084_finalAssembly_16276	288e3741bd12d1b8a5c816b15cd3cb7f	457	PIRSF	PIRSF001100		19	319	2.4e-51	T	19-04-2020	IPR016288	1, 4-beta cellobiohydrolase
P8084_finalAssembly_16276	288e3741bd12d1b8a5c816b15cd3cb7f	457	PANTHER	PTHR34876:SF4		8	321	4.6e-75	T	19-04-2020
P8084_finalAssembly_16276	288e3741bd12d1b8a5c816b15cd3cb7f	457	Gene3D	G3DSA:3.20.20.40		35	318	9.5e-66	T	19-04-2020	IPR036434	1, 4-beta cellobiohydrolase superfamily
P8084_finalAssembly_16276	288e3741bd12d1b8a5c816b15cd3cb7f	457	Pfam	PF01341	Glycosyl hydrolases family 6	45	294	9.5e-43	T	19-04-2020	IPR016288	1, 4-beta cellobiohydrolase
P8084_finalAssembly_16276	288e3741bd12d1b8a5c816b15cd3cb7f	457	SUPERFAMILY	SSF51989		43	316	3.66e-50	T	19-04-2020	IPR036434	1, 4-beta cellobiohydrolase superfamily
P8084_finalAssembly_11058	529cfc1f770b3573974dc0047f630e42	362	Pfam	PF00331	Glycosyl hydrolase family 10	33	319	2.6e-82	T	19-04-2020	IPR001000	Glycoside hydrolase family 10 domain
P8084_finalAssembly_11058	529cfc1f770b3573974dc0047f630e42	362	PANTHER	PTHR31490:SF35		10	339	4e-89	T	19-04-2020
P8084_finalAssembly_11058	529cfc1f770b3573974dc0047f630e42	362	Gene3D	G3DSA:3.20.20.80		17	341	2.6e-91	T	19-04-2020
P8084_finalAssembly_11058	529cfc1f770b3573974dc0047f630e42	362	SMART	SM00633		67	332	2.1e-72	T	19-04-2020	IPR001000	Glycoside hydrolase family 10 domain
P8084_finalAssembly_11058	529cfc1f770b3573974dc0047f630e42	362	PRINTS	PR00134	Glycosyl hydrolase family 10 signature	141	152	1.2e-15	T	19-04-2020	IPR001000	Glycoside hydrolase family 10 domain
P8084_finalAssembly_11058	529cfc1f770b3573974dc0047f630e42	362	PRINTS	PR00134	Glycosyl hydrolase family 10 signature	189	200	1.2e-15	T	19-04-2020	IPR001000	Glycoside hydrolase family 10 domain
P8084_finalAssembly_11058	529cfc1f770b3573974dc0047f630e42	362	PRINTS	PR00134	Glycosyl hydrolase family 10 signature	99	111	1.2e-15	T	19-04-2020	IPR001000	Glycoside hydrolase family 10 domain
P8084_finalAssembly_11058	529cfc1f770b3573974dc0047f630e42	362	PRINTS	PR00134	Glycosyl hydrolase family 10 signature	218	230	1.2e-15	T	19-04-2020	IPR001000	Glycoside hydrolase family 10 domain
P8084_finalAssembly_11058	529cfc1f770b3573974dc0047f630e42	362	PANTHER	PTHR31490		10	339	4e-89	T	19-04-2020
P8084_finalAssembly_11058	529cfc1f770b3573974dc0047f630e42	362	SUPERFAMILY	SSF51445		34	327	1.03e-81	T	19-04-2020	IPR017853	Glycoside hydrolase superfamily
P8084_finalAssembly_28983	e2c78e23652c74b5c623c404e17707b5	406	Gene3D	G3DSA:2.160.20.10		26	393	2.2e-130	T	19-04-2020	IPR012334	Pectin lyase fold
P8084_finalAssembly_28983	e2c78e23652c74b5c623c404e17707b5	406	Pfam	PF00544	Pectate lyase	125	312	6.2e-11	T	19-04-2020	IPR002022	Pectate lyase
P8084_finalAssembly_28983	e2c78e23652c74b5c623c404e17707b5	406	SMART	SM00656		99	318	8.2e-10	T	19-04-2020	IPR002022	Pectate lyase
P8084_finalAssembly_28983	e2c78e23652c74b5c623c404e17707b5	406	SUPERFAMILY	SSF51126		28	363	8.96e-63	T	19-04-2020	IPR011050	Pectin lyase fold/virulence factor
P8084_finalAssembly_28983	e2c78e23652c74b5c623c404e17707b5	406	PANTHER	PTHR31683		13	371	7e-130	T	19-04-2020
P8084_finalAssembly_28983	e2c78e23652c74b5c623c404e17707b5	406	PANTHER	PTHR31683:SF35		13	371	7e-130	T	19-04-2020
P8084_finalAssembly_5187	e015c46c4cd00327e0dccc303d11d10c	131	SUPERFAMILY	SSF100895		51	87	4.85e-10	T	19-04-2020	IPR036058	Kazal domain superfamily
P8084_finalAssembly_5187	e015c46c4cd00327e0dccc303d11d10c	131	Gene3D	G3DSA:3.30.60.30		41	98	2.7e-10	T	19-04-2020
P8084_finalAssembly_5187	e015c46c4cd00327e0dccc303d11d10c	131	PANTHER	PTHR21312		47	94	6.8e-12	T	19-04-2020
P8084_finalAssembly_5187	e015c46c4cd00327e0dccc303d11d10c	131	SMART	SM00280		52	89	0.0045	T	19-04-2020	IPR002350	Kazal domain
P8084_finalAssembly_5187	e015c46c4cd00327e0dccc303d11d10c	131	Pfam	PF07648	Kazal-type serine protease inhibitor domain	53	90	6.9e-07	T	19-04-2020	IPR002350	Kazal domain
P8084_finalAssembly_23646_slice_M55	a684165b9c5fecb5ad0ecf748b98ea74	374	SUPERFAMILY	SSF50978		21	218	2.38e-30	T	19-04-2020	IPR036322	WD40-repeat-containing domain superfamily
P8084_finalAssembly_23646_slice_M55	a684165b9c5fecb5ad0ecf748b98ea74	374	PANTHER	PTHR11227:SF17		1	365	2.4e-100	T	19-04-2020
P8084_finalAssembly_23646_slice_M55	a684165b9c5fecb5ad0ecf748b98ea74	374	Gene3D	G3DSA:2.130.10.10		18	228	7.4e-23	T	19-04-2020	IPR015943	WD40/YVTN repeat-like-containing domain superfamily
P8084_finalAssembly_23646_slice_M55	a684165b9c5fecb5ad0ecf748b98ea74	374	SMART	SM00320		157	198	0.16	T	19-04-2020	IPR001680	WD40 repeat
P8084_finalAssembly_23646_slice_M55	a684165b9c5fecb5ad0ecf748b98ea74	374	SMART	SM00320		114	154	0.042	T	19-04-2020	IPR001680	WD40 repeat
P8084_finalAssembly_23646_slice_M55	a684165b9c5fecb5ad0ecf748b98ea74	374	PANTHER	PTHR11227		1	365	2.4e-100	T	19-04-2020
P8084_finalAssembly_23704	31b22dc65bf6b240874495d7c649bf23	119	Gene3D	G3DSA:1.10.239.10		22	115	5.5e-30	T	19-04-2020	IPR036470	Elicitin superfamily
P8084_finalAssembly_23704	31b22dc65bf6b240874495d7c649bf23	119	Pfam	PF00964	Elicitin	28	114	3.4e-22	T	19-04-2020	IPR002200	Elicitin
P8084_finalAssembly_23704	31b22dc65bf6b240874495d7c649bf23	119	SMART	SM01187		26	115	4.8e-23	T	19-04-2020	IPR002200	Elicitin
P8084_finalAssembly_23704	31b22dc65bf6b240874495d7c649bf23	119	SUPERFAMILY	SSF48647		27	116	8.89e-23	T	19-04-2020	IPR036470	Elicitin superfamily
P8084_finalAssembly_23692	31b22dc65bf6b240874495d7c649bf23	119	Gene3D	G3DSA:1.10.239.10		22	115	5.5e-30	T	19-04-2020	IPR036470	Elicitin superfamily
P8084_finalAssembly_23692	31b22dc65bf6b240874495d7c649bf23	119	Pfam	PF00964	Elicitin	28	114	3.4e-22	T	19-04-2020	IPR002200	Elicitin
P8084_finalAssembly_23692	31b22dc65bf6b240874495d7c649bf23	119	SMART	SM01187		26	115	4.8e-23	T	19-04-2020	IPR002200	Elicitin
P8084_finalAssembly_23692	31b22dc65bf6b240874495d7c649bf23	119	SUPERFAMILY	SSF48647		27	116	8.89e-23	T	19-04-2020	IPR036470	Elicitin superfamily
P8084_finalAssembly_36056	b96dc1a68f1fe8775095deb7e0b01bcb	450	PANTHER	PTHR31683		1	448	7.2e-118	T	19-04-2020
P8084_finalAssembly_36056	b96dc1a68f1fe8775095deb7e0b01bcb	450	SUPERFAMILY	SSF51126		23	364	5.91e-65	T	19-04-2020	IPR011050	Pectin lyase fold/virulence factor
P8084_finalAssembly_36056	b96dc1a68f1fe8775095deb7e0b01bcb	450	Gene3D	G3DSA:2.160.20.10		21	392	2.2e-124	T	19-04-2020	IPR012334	Pectin lyase fold
P8084_finalAssembly_36056	b96dc1a68f1fe8775095deb7e0b01bcb	450	PANTHER	PTHR31683:SF35		1	448	7.2e-118	T	19-04-2020
P8084_finalAssembly_36056	b96dc1a68f1fe8775095deb7e0b01bcb	450	Pfam	PF00544	Pectate lyase	118	314	8.4e-07	T	19-04-2020	IPR002022	Pectate lyase
P8084_finalAssembly_36056	b96dc1a68f1fe8775095deb7e0b01bcb	450	SMART	SM00656		84	320	1.4e-10	T	19-04-2020	IPR002022	Pectate lyase
P8084_finalAssembly_5950	cb20b7a085ee7b7c2b0b9bb2032020f4	191	Pfam	PF00188	Cysteine-rich secretory protein family	64	182	3.1e-23	T	19-04-2020	IPR014044	CAP domain
P8084_finalAssembly_5950	cb20b7a085ee7b7c2b0b9bb2032020f4	191	PANTHER	PTHR31157:SF1		43	190	9e-69	T	19-04-2020
P8084_finalAssembly_5950	cb20b7a085ee7b7c2b0b9bb2032020f4	191	SUPERFAMILY	SSF55797		57	183	1.57e-25	T	19-04-2020	IPR035940	CAP superfamily
P8084_finalAssembly_5950	cb20b7a085ee7b7c2b0b9bb2032020f4	191	PANTHER	PTHR31157		43	190	9e-69	T	19-04-2020
P8084_finalAssembly_5950	cb20b7a085ee7b7c2b0b9bb2032020f4	191	Gene3D	G3DSA:3.40.33.10		14	183	2.4e-53	T	19-04-2020	IPR035940	CAP superfamily
P8084_finalAssembly_34916	392f3d4b14e7c3aff8397f6a651daae5	806	SUPERFAMILY	SSF50494		191	383	3.05e-25	T	19-04-2020	IPR009003	Peptidase S1, PA clan
P8084_finalAssembly_34916	392f3d4b14e7c3aff8397f6a651daae5	806	PANTHER	PTHR36234		2	412	5.2e-210	T	19-04-2020
P8084_finalAssembly_34916	392f3d4b14e7c3aff8397f6a651daae5	806	Gene3D	G3DSA:2.40.10.10		201	322	5.2e-12	T	19-04-2020
P8084_finalAssembly_34916	392f3d4b14e7c3aff8397f6a651daae5	806	Pfam	PF13365	Trypsin-like peptidase domain	210	370	2.4e-18	T	19-04-2020
P8084_finalAssembly_34916	392f3d4b14e7c3aff8397f6a651daae5	806	PANTHER	PTHR36234:SF4		2	412	5.2e-210	T	19-04-2020
P8084_finalAssembly_34916	392f3d4b14e7c3aff8397f6a651daae5	806	Gene3D	G3DSA:2.40.10.10		323	386	1.8e-07	T	19-04-2020
P8084_finalAssembly_7330_slice_M14	f524c3002673d56e818bfcc120a32184	147	SUPERFAMILY	SSF110069		15	143	9.42e-26	T	19-04-2020	IPR036767	ApaG domain superfamily
P8084_finalAssembly_7330_slice_M14	f524c3002673d56e818bfcc120a32184	147	PANTHER	PTHR14289		14	142	6e-24	T	19-04-2020
P8084_finalAssembly_7330_slice_M14	f524c3002673d56e818bfcc120a32184	147	Gene3D	G3DSA:2.60.40.1470		12	145	6.9e-34	T	19-04-2020	IPR036767	ApaG domain superfamily
P8084_finalAssembly_7330_slice_M14	f524c3002673d56e818bfcc120a32184	147	Pfam	PF04379	ApaG domain	30	117	9.1e-21	T	19-04-2020	IPR007474	ApaG domain
P8084_finalAssembly_15266	d8ed8c84920dd835ba38db7568ed4093	449	Gene3D	G3DSA:2.160.20.10		21	395	1.1e-128	T	19-04-2020	IPR012334	Pectin lyase fold
P8084_finalAssembly_15266	d8ed8c84920dd835ba38db7568ed4093	449	SMART	SM00656		100	321	6.5e-08	T	19-04-2020	IPR002022	Pectate lyase
P8084_finalAssembly_15266	d8ed8c84920dd835ba38db7568ed4093	449	Pfam	PF00544	Pectate lyase	126	315	3.4e-06	T	19-04-2020	IPR002022	Pectate lyase
P8084_finalAssembly_15266	d8ed8c84920dd835ba38db7568ed4093	449	PANTHER	PTHR31683		1	447	1.1e-133	T	19-04-2020
P8084_finalAssembly_15266	d8ed8c84920dd835ba38db7568ed4093	449	PANTHER	PTHR31683:SF35		1	447	1.1e-133	T	19-04-2020
P8084_finalAssembly_15266	d8ed8c84920dd835ba38db7568ed4093	449	SUPERFAMILY	SSF51126		24	362	5.69e-64	T	19-04-2020	IPR011050	Pectin lyase fold/virulence factor
P8084_finalAssembly_4012_slice_M153	136b4379be7e0a12cacea15f156be4fb	170	Pfam	PF13359	DDE superfamily endonuclease	1	132	1.3e-09	T	19-04-2020	IPR027806	Harbinger transposase-derived nuclease domain
P8084_finalAssembly_15379_slice_M153	136b4379be7e0a12cacea15f156be4fb	170	Pfam	PF13359	DDE superfamily endonuclease	1	132	1.3e-09	T	19-04-2020	IPR027806	Harbinger transposase-derived nuclease domain
P8084_finalAssembly_19937_slice_M153	136b4379be7e0a12cacea15f156be4fb	170	Pfam	PF13359	DDE superfamily endonuclease	1	132	1.3e-09	T	19-04-2020	IPR027806	Harbinger transposase-derived nuclease domain
P8084_finalAssembly_34023	7d95a209332172f8479d6d997f6df877	306	Pfam	PF01263	Aldose 1-epimerase	29	299	4.5e-30	T	19-04-2020	IPR008183	Aldose 1-/Glucose-6-phosphate 1-epimerase
P8084_finalAssembly_34023	7d95a209332172f8479d6d997f6df877	306	Gene3D	G3DSA:2.70.98.10		22	305	1.1e-73	T	19-04-2020	IPR014718	Glycoside hydrolase-type carbohydrate-binding
P8084_finalAssembly_34023	7d95a209332172f8479d6d997f6df877	306	PANTHER	PTHR11122		24	302	7.3e-96	T	19-04-2020
P8084_finalAssembly_34023	7d95a209332172f8479d6d997f6df877	306	PANTHER	PTHR11122:SF13		24	302	7.3e-96	T	19-04-2020
P8084_finalAssembly_34023	7d95a209332172f8479d6d997f6df877	306	SUPERFAMILY	SSF74650		27	299	2.45e-38	T	19-04-2020	IPR011013	Galactose mutarotase-like domain superfamily
P8084_finalAssembly_34023	7d95a209332172f8479d6d997f6df877	306	PIRSF	PIRSF016020		10	305	1.2e-54	T	19-04-2020	IPR025532	Glucose-6-phosphate 1-epimerase
P8084_finalAssembly_3768	d6270dbf1e9b9f3f9412a8cc6f873c64	321	Gene3D	G3DSA:3.40.33.10		15	152	2.5e-48	T	19-04-2020	IPR035940	CAP superfamily
P8084_finalAssembly_3768	d6270dbf1e9b9f3f9412a8cc6f873c64	321	PANTHER	PTHR31157:SF1		17	172	9.3e-71	T	19-04-2020
P8084_finalAssembly_3768	d6270dbf1e9b9f3f9412a8cc6f873c64	321	Pfam	PF00188	Cysteine-rich secretory protein family	33	151	7.3e-25	T	19-04-2020	IPR014044	CAP domain
P8084_finalAssembly_3768	d6270dbf1e9b9f3f9412a8cc6f873c64	321	PANTHER	PTHR31157		17	172	9.3e-71	T	19-04-2020
P8084_finalAssembly_3768	d6270dbf1e9b9f3f9412a8cc6f873c64	321	SUPERFAMILY	SSF55797		26	152	7.59e-25	T	19-04-2020	IPR035940	CAP superfamily
P8084_finalAssembly_31730	633b4bc3f147c37a20e0e0a4825f60af	184	SUPERFAMILY	SSF48647		16	108	3.79e-07	T	19-04-2020	IPR036470	Elicitin superfamily
P8084_finalAssembly_31730	633b4bc3f147c37a20e0e0a4825f60af	184	SMART	SM01187		21	112	8.9e-11	T	19-04-2020	IPR002200	Elicitin
P8084_finalAssembly_31730	633b4bc3f147c37a20e0e0a4825f60af	184	Pfam	PF00964	Elicitin	23	108	1.1e-11	T	19-04-2020	IPR002200	Elicitin
P8084_finalAssembly_31730	633b4bc3f147c37a20e0e0a4825f60af	184	Gene3D	G3DSA:1.10.239.10		17	110	8.4e-08	T	19-04-2020	IPR036470	Elicitin superfamily
P8084_finalAssembly_38447	0a165da67b8e9acfad1d1d5b4e4bea4f	270	PANTHER	PTHR13842		1	229	1.3e-57	T	19-04-2020
P8084_finalAssembly_38447	0a165da67b8e9acfad1d1d5b4e4bea4f	270	PANTHER	PTHR13842:SF9		1	229	1.3e-57	T	19-04-2020
P8084_finalAssembly_27032_slice_M81	bc42b867cab9978e350e7ab6912ff219	125	PANTHER	PTHR19241		3	83	8.4e-13	T	19-04-2020
P8084_finalAssembly_27032_slice_M81	bc42b867cab9978e350e7ab6912ff219	125	Pfam	PF01061	ABC-2 type transporter	3	67	1.7e-10	T	19-04-2020	IPR013525	ABC-2 type transporter
P8084_finalAssembly_9982	f3f1926aa588e01090a1a9130ee9c3e3	561	Pfam	PF03211	Pectate lyase	28	231	9.7e-73	T	19-04-2020	IPR004898	Pectate lyase PlyH/PlyE-like
P8084_finalAssembly_9982	f3f1926aa588e01090a1a9130ee9c3e3	561	Pfam	PF03211	Pectate lyase	332	530	7e-70	T	19-04-2020	IPR004898	Pectate lyase PlyH/PlyE-like
P8084_finalAssembly_9982	f3f1926aa588e01090a1a9130ee9c3e3	561	PANTHER	PTHR33407		10	258	3.9e-257	T	19-04-2020	IPR004898	Pectate lyase PlyH/PlyE-like
P8084_finalAssembly_9982	f3f1926aa588e01090a1a9130ee9c3e3	561	SUPERFAMILY	SSF51126		38	232	3.69e-43	T	19-04-2020	IPR011050	Pectin lyase fold/virulence factor
P8084_finalAssembly_9982	f3f1926aa588e01090a1a9130ee9c3e3	561	PANTHER	PTHR33407:SF7		10	258	3.9e-257	T	19-04-2020
P8084_finalAssembly_9982	f3f1926aa588e01090a1a9130ee9c3e3	561	Gene3D	G3DSA:2.160.20.10		345	559	6.3e-68	T	19-04-2020	IPR012334	Pectin lyase fold
P8084_finalAssembly_9982	f3f1926aa588e01090a1a9130ee9c3e3	561	Gene3D	G3DSA:2.160.20.10		40	256	5.2e-70	T	19-04-2020	IPR012334	Pectin lyase fold
P8084_finalAssembly_9982	f3f1926aa588e01090a1a9130ee9c3e3	561	PANTHER	PTHR33407:SF7		305	561	3.9e-257	T	19-04-2020
P8084_finalAssembly_9982	f3f1926aa588e01090a1a9130ee9c3e3	561	SUPERFAMILY	SSF51126		342	518	1.35e-42	T	19-04-2020	IPR011050	Pectin lyase fold/virulence factor
P8084_finalAssembly_9982	f3f1926aa588e01090a1a9130ee9c3e3	561	PANTHER	PTHR33407		305	561	3.9e-257	T	19-04-2020	IPR004898	Pectate lyase PlyH/PlyE-like
P8084_finalAssembly_4109	cc289922e89ec4b456a963e75b181677	218	SUPERFAMILY	SSF50685		12	157	1.64e-22	T	19-04-2020	IPR036908	RlpA-like domain superfamily
P8084_finalAssembly_4109	cc289922e89ec4b456a963e75b181677	218	PANTHER	PTHR31836:SF1		8	218	2e-75	T	19-04-2020
P8084_finalAssembly_4109	cc289922e89ec4b456a963e75b181677	218	Gene3D	G3DSA:2.60.40.760		133	217	6.8e-15	T	19-04-2020	IPR036749	Expansin, cellulose-binding-like domain superfamily
P8084_finalAssembly_4109	cc289922e89ec4b456a963e75b181677	218	Gene3D	G3DSA:2.40.40.10		21	132	2.5e-25	T	19-04-2020	IPR036908	RlpA-like domain superfamily
P8084_finalAssembly_4109	cc289922e89ec4b456a963e75b181677	218	PANTHER	PTHR31836		8	218	2e-75	T	19-04-2020
P8084_finalAssembly_21711	aa08f154819d7e8c794a4baaa9179628	244	SUPERFAMILY	SSF49899		21	239	2.71e-53	T	19-04-2020	IPR013320	Concanavalin A-like lectin/glucanase domain superfamily
P8084_finalAssembly_21711	aa08f154819d7e8c794a4baaa9179628	244	PANTHER	PTHR34002:SF5		15	240	2e-81	T	19-04-2020
P8084_finalAssembly_21711	aa08f154819d7e8c794a4baaa9179628	244	Pfam	PF01670	Glycosyl hydrolase family 12	35	238	3.7e-27	T	19-04-2020	IPR002594	Glycoside hydrolase family 12
P8084_finalAssembly_21711	aa08f154819d7e8c794a4baaa9179628	244	Gene3D	G3DSA:2.60.120.180		11	239	1.6e-62	T	19-04-2020	IPR013319	Glycoside hydrolase family 11/12
P8084_finalAssembly_21711	aa08f154819d7e8c794a4baaa9179628	244	PANTHER	PTHR34002		15	240	2e-81	T	19-04-2020	IPR002594	Glycoside hydrolase family 12
P8084_finalAssembly_1474	2f9b8a2c4ea994b705eb7123c974805b	125	PANTHER	PTHR11413		23	123	5.9e-16	T	19-04-2020	IPR027214	Cystatin
P8084_finalAssembly_1474	2f9b8a2c4ea994b705eb7123c974805b	125	Gene3D	G3DSA:3.10.450.10		23	124	1.9e-13	T	19-04-2020
P8084_finalAssembly_1474	2f9b8a2c4ea994b705eb7123c974805b	125	SUPERFAMILY	SSF54403		30	118	6.59e-15	T	19-04-2020
P8084_finalAssembly_1474	2f9b8a2c4ea994b705eb7123c974805b	125	PANTHER	PTHR11413:SF26		23	123	5.9e-16	T	19-04-2020
P8084_finalAssembly_34221	2218c7e74838d3e959a6897b56416aa0	673	SUPERFAMILY	SSF58104		456	601	7.59e-07	T	19-04-2020
P8084_finalAssembly_34221	2218c7e74838d3e959a6897b56416aa0	673	PANTHER	PTHR43907		462	672	4.4e-102	T	19-04-2020
P8084_finalAssembly_34221	2218c7e74838d3e959a6897b56416aa0	673	PANTHER	PTHR43907		3	532	4.4e-102	T	19-04-2020
P8084_finalAssembly_18778	df23270269f67727ec453857afe05610	1445	SUPERFAMILY	SSF51101		638	775	5.63e-20	T	19-04-2020	IPR036404	Jacalin-like lectin domain superfamily
P8084_finalAssembly_18778	df23270269f67727ec453857afe05610	1445	SUPERFAMILY	SSF51101		32	171	8.77e-22	T	19-04-2020	IPR036404	Jacalin-like lectin domain superfamily
P8084_finalAssembly_18778	df23270269f67727ec453857afe05610	1445	Gene3D	G3DSA:2.100.10.30		34	186	1e-28	T	19-04-2020	IPR036404	Jacalin-like lectin domain superfamily
P8084_finalAssembly_18778	df23270269f67727ec453857afe05610	1445	Gene3D	G3DSA:2.100.10.30		452	600	1.7e-26	T	19-04-2020	IPR036404	Jacalin-like lectin domain superfamily
P8084_finalAssembly_18778	df23270269f67727ec453857afe05610	1445	Gene3D	G3DSA:2.100.10.30		638	798	1.8e-26	T	19-04-2020	IPR036404	Jacalin-like lectin domain superfamily
P8084_finalAssembly_18778	df23270269f67727ec453857afe05610	1445	Gene3D	G3DSA:2.100.10.30		799	949	1.2e-26	T	19-04-2020	IPR036404	Jacalin-like lectin domain superfamily
P8084_finalAssembly_18778	df23270269f67727ec453857afe05610	1445	SMART	SM00915		43	173	5.6e-09	T	19-04-2020	IPR001229	Jacalin-like lectin domain
P8084_finalAssembly_18778	df23270269f67727ec453857afe05610	1445	SMART	SM00915		807	937	4.7e-06	T	19-04-2020	IPR001229	Jacalin-like lectin domain
P8084_finalAssembly_18778	df23270269f67727ec453857afe05610	1445	SMART	SM00915		647	777	0.0003	T	19-04-2020	IPR001229	Jacalin-like lectin domain
P8084_finalAssembly_18778	df23270269f67727ec453857afe05610	1445	SMART	SM00915		461	591	3.4e-06	T	19-04-2020	IPR001229	Jacalin-like lectin domain
P8084_finalAssembly_18778	df23270269f67727ec453857afe05610	1445	SUPERFAMILY	SSF51101		451	589	2.35e-20	T	19-04-2020	IPR036404	Jacalin-like lectin domain superfamily
P8084_finalAssembly_18778	df23270269f67727ec453857afe05610	1445	PANTHER	PTHR33354		249	541	0	T	19-04-2020
P8084_finalAssembly_18778	df23270269f67727ec453857afe05610	1445	PANTHER	PTHR33354		27	256	0	T	19-04-2020
P8084_finalAssembly_18778	df23270269f67727ec453857afe05610	1445	PANTHER	PTHR33354		632	789	0	T	19-04-2020
P8084_finalAssembly_18778	df23270269f67727ec453857afe05610	1445	PANTHER	PTHR33354		516	610	0	T	19-04-2020
P8084_finalAssembly_18778	df23270269f67727ec453857afe05610	1445	PANTHER	PTHR33354		790	1445	0	T	19-04-2020
P8084_finalAssembly_18778	df23270269f67727ec453857afe05610	1445	Pfam	PF01419	Jacalin-like lectin domain	85	172	4.6e-09	T	19-04-2020	IPR001229	Jacalin-like lectin domain
P8084_finalAssembly_18778	df23270269f67727ec453857afe05610	1445	Pfam	PF01419	Jacalin-like lectin domain	850	936	1.6e-09	T	19-04-2020	IPR001229	Jacalin-like lectin domain
P8084_finalAssembly_18778	df23270269f67727ec453857afe05610	1445	Pfam	PF01419	Jacalin-like lectin domain	504	590	2.5e-08	T	19-04-2020	IPR001229	Jacalin-like lectin domain
P8084_finalAssembly_18778	df23270269f67727ec453857afe05610	1445	Pfam	PF01419	Jacalin-like lectin domain	689	776	4e-07	T	19-04-2020	IPR001229	Jacalin-like lectin domain
P8084_finalAssembly_18778	df23270269f67727ec453857afe05610	1445	SUPERFAMILY	SSF51101		800	935	1.96e-21	T	19-04-2020	IPR036404	Jacalin-like lectin domain superfamily
P8084_finalAssembly_8427	8d8872ffd2c0d41a6f70d8f54951c8be	266	PANTHER	PTHR18952		17	262	4.5e-58	T	19-04-2020	IPR023561	Carbonic anhydrase, alpha-class
P8084_finalAssembly_8427	8d8872ffd2c0d41a6f70d8f54951c8be	266	Pfam	PF00194	Eukaryotic-type carbonic anhydrase	30	263	2.8e-39	T	19-04-2020	IPR001148	Alpha carbonic anhydrase domain
P8084_finalAssembly_8427	8d8872ffd2c0d41a6f70d8f54951c8be	266	Gene3D	G3DSA:3.10.200.10		28	266	2.1e-52	T	19-04-2020	IPR036398	Alpha carbonic anhydrase domain superfamily
P8084_finalAssembly_8427	8d8872ffd2c0d41a6f70d8f54951c8be	266	SUPERFAMILY	SSF51069		29	262	9.95e-48	T	19-04-2020	IPR036398	Alpha carbonic anhydrase domain superfamily
P8084_finalAssembly_8427	8d8872ffd2c0d41a6f70d8f54951c8be	266	SMART	SM01057		30	266	1.2e-39	T	19-04-2020	IPR001148	Alpha carbonic anhydrase domain
P8084_finalAssembly_8427	8d8872ffd2c0d41a6f70d8f54951c8be	266	PANTHER	PTHR18952:SF131		17	262	4.5e-58	T	19-04-2020
P8084_finalAssembly_8428	8d8872ffd2c0d41a6f70d8f54951c8be	266	PANTHER	PTHR18952		17	262	4.5e-58	T	19-04-2020	IPR023561	Carbonic anhydrase, alpha-class
P8084_finalAssembly_8428	8d8872ffd2c0d41a6f70d8f54951c8be	266	Pfam	PF00194	Eukaryotic-type carbonic anhydrase	30	263	2.8e-39	T	19-04-2020	IPR001148	Alpha carbonic anhydrase domain
P8084_finalAssembly_8428	8d8872ffd2c0d41a6f70d8f54951c8be	266	Gene3D	G3DSA:3.10.200.10		28	266	2.1e-52	T	19-04-2020	IPR036398	Alpha carbonic anhydrase domain superfamily
P8084_finalAssembly_8428	8d8872ffd2c0d41a6f70d8f54951c8be	266	SUPERFAMILY	SSF51069		29	262	9.95e-48	T	19-04-2020	IPR036398	Alpha carbonic anhydrase domain superfamily
P8084_finalAssembly_8428	8d8872ffd2c0d41a6f70d8f54951c8be	266	SMART	SM01057		30	266	1.2e-39	T	19-04-2020	IPR001148	Alpha carbonic anhydrase domain
P8084_finalAssembly_8428	8d8872ffd2c0d41a6f70d8f54951c8be	266	PANTHER	PTHR18952:SF131		17	262	4.5e-58	T	19-04-2020
P8084_finalAssembly_39394_truncated_slice_M1697	9c7410ec92ab02de23a0ecd26252ce42	303	PANTHER	PTHR44059		63	216	2.8e-25	T	19-04-2020
P8084_finalAssembly_39394_truncated_slice_M1697	9c7410ec92ab02de23a0ecd26252ce42	303	Gene3D	G3DSA:2.60.40.10		99	222	6.7e-14	T	19-04-2020	IPR013783	Immunoglobulin-like fold
P8084_finalAssembly_39394_truncated_slice_M1697	9c7410ec92ab02de23a0ecd26252ce42	303	PANTHER	PTHR44059:SF1		63	216	2.8e-25	T	19-04-2020
P8084_finalAssembly_39394_truncated_slice_M1697	9c7410ec92ab02de23a0ecd26252ce42	303	SMART	SM00060		6	93	16	T	19-04-2020	IPR003961	Fibronectin type III
P8084_finalAssembly_39394_truncated_slice_M1697	9c7410ec92ab02de23a0ecd26252ce42	303	SMART	SM00060		110	215	1.4e-09	T	19-04-2020	IPR003961	Fibronectin type III
P8084_finalAssembly_39394_truncated_slice_M1697	9c7410ec92ab02de23a0ecd26252ce42	303	Pfam	PF00041	Fibronectin type III domain	120	213	7.3e-08	T	19-04-2020	IPR003961	Fibronectin type III
P8084_finalAssembly_39394_truncated_slice_M1697	9c7410ec92ab02de23a0ecd26252ce42	303	PANTHER	PTHR44059		108	280	2.8e-25	T	19-04-2020
P8084_finalAssembly_39394_truncated_slice_M1697	9c7410ec92ab02de23a0ecd26252ce42	303	SUPERFAMILY	SSF49265		64	215	5.86e-19	T	19-04-2020	IPR036116	Fibronectin type III superfamily
P8084_finalAssembly_39394_truncated_slice_M1697	9c7410ec92ab02de23a0ecd26252ce42	303	PANTHER	PTHR44059:SF1		108	280	2.8e-25	T	19-04-2020
P8084_finalAssembly_25659_truncated	aa0212d5fee3e1113e101a3b4a7e10c5	1999	SUPERFAMILY	SSF82895		727	772	2.88e-05	T	19-04-2020	IPR036383	Thrombospondin type-1 (TSP1) repeat superfamily
P8084_finalAssembly_25659_truncated	aa0212d5fee3e1113e101a3b4a7e10c5	1999	SUPERFAMILY	SSF82895		49	101	6.41e-05	T	19-04-2020	IPR036383	Thrombospondin type-1 (TSP1) repeat superfamily
P8084_finalAssembly_25659_truncated	aa0212d5fee3e1113e101a3b4a7e10c5	1999	PANTHER	PTHR11311		1713	1886	0	T	19-04-2020
P8084_finalAssembly_25659_truncated	aa0212d5fee3e1113e101a3b4a7e10c5	1999	SUPERFAMILY	SSF82895		1718	1766	2.88e-05	T	19-04-2020	IPR036383	Thrombospondin type-1 (TSP1) repeat superfamily
P8084_finalAssembly_25659_truncated	aa0212d5fee3e1113e101a3b4a7e10c5	1999	PANTHER	PTHR11311:SF6		1713	1886	0	T	19-04-2020
P8084_finalAssembly_25659_truncated	aa0212d5fee3e1113e101a3b4a7e10c5	1999	SMART	SM00209		1872	1920	0.014	T	19-04-2020	IPR000884	Thrombospondin type-1 (TSP1) repeat
P8084_finalAssembly_25659_truncated	aa0212d5fee3e1113e101a3b4a7e10c5	1999	SMART	SM00209		1329	1377	9.9e-05	T	19-04-2020	IPR000884	Thrombospondin type-1 (TSP1) repeat
P8084_finalAssembly_25659_truncated	aa0212d5fee3e1113e101a3b4a7e10c5	1999	SMART	SM00209		927	975	0.046	T	19-04-2020	IPR000884	Thrombospondin type-1 (TSP1) repeat
P8084_finalAssembly_25659_truncated	aa0212d5fee3e1113e101a3b4a7e10c5	1999	SMART	SM00209		976	1024	0.00029	T	19-04-2020	IPR000884	Thrombospondin type-1 (TSP1) repeat
P8084_finalAssembly_25659_truncated	aa0212d5fee3e1113e101a3b4a7e10c5	1999	SMART	SM00209		1477	1525	1.2e-06	T	19-04-2020	IPR000884	Thrombospondin type-1 (TSP1) repeat
P8084_finalAssembly_25659_truncated	aa0212d5fee3e1113e101a3b4a7e10c5	1999	SMART	SM00209		877	926	0.42	T	19-04-2020	IPR000884	Thrombospondin type-1 (TSP1) repeat
P8084_finalAssembly_25659_truncated	aa0212d5fee3e1113e101a3b4a7e10c5	1999	SMART	SM00209		1575	1623	0.00017	T	19-04-2020	IPR000884	Thrombospondin type-1 (TSP1) repeat
P8084_finalAssembly_25659_truncated	aa0212d5fee3e1113e101a3b4a7e10c5	1999	SMART	SM00209		291	339	0.00028	T	19-04-2020	IPR000884	Thrombospondin type-1 (TSP1) repeat
P8084_finalAssembly_25659_truncated	aa0212d5fee3e1113e101a3b4a7e10c5	1999	SMART	SM00209		539	586	4.2e-06	T	19-04-2020	IPR000884	Thrombospondin type-1 (TSP1) repeat
P8084_finalAssembly_25659_truncated	aa0212d5fee3e1113e101a3b4a7e10c5	1999	SMART	SM00209		1074	1121	0.071	T	19-04-2020	IPR000884	Thrombospondin type-1 (TSP1) repeat
P8084_finalAssembly_25659_truncated	aa0212d5fee3e1113e101a3b4a7e10c5	1999	SMART	SM00209		1722	1772	0.23	T	19-04-2020	IPR000884	Thrombospondin type-1 (TSP1) repeat
P8084_finalAssembly_25659_truncated	aa0212d5fee3e1113e101a3b4a7e10c5	1999	SMART	SM00209		54	102	0.00035	T	19-04-2020	IPR000884	Thrombospondin type-1 (TSP1) repeat
P8084_finalAssembly_25659_truncated	aa0212d5fee3e1113e101a3b4a7e10c5	1999	SMART	SM00209		1231	1279	0.00094	T	19-04-2020	IPR000884	Thrombospondin type-1 (TSP1) repeat
P8084_finalAssembly_25659_truncated	aa0212d5fee3e1113e101a3b4a7e10c5	1999	SMART	SM00209		1822	1871	0.18	T	19-04-2020	IPR000884	Thrombospondin type-1 (TSP1) repeat
P8084_finalAssembly_25659_truncated	aa0212d5fee3e1113e101a3b4a7e10c5	1999	SMART	SM00209		1169	1230	0.028	T	19-04-2020	IPR000884	Thrombospondin type-1 (TSP1) repeat
P8084_finalAssembly_25659_truncated	aa0212d5fee3e1113e101a3b4a7e10c5	1999	SMART	SM00209		1280	1328	0.00015	T	19-04-2020	IPR000884	Thrombospondin type-1 (TSP1) repeat
P8084_finalAssembly_25659_truncated	aa0212d5fee3e1113e101a3b4a7e10c5	1999	SMART	SM00209		1025	1073	1.3	T	19-04-2020	IPR000884	Thrombospondin type-1 (TSP1) repeat
P8084_finalAssembly_25659_truncated	aa0212d5fee3e1113e101a3b4a7e10c5	1999	SMART	SM00209		340	388	9.6e-06	T	19-04-2020	IPR000884	Thrombospondin type-1 (TSP1) repeat
P8084_finalAssembly_25659_truncated	aa0212d5fee3e1113e101a3b4a7e10c5	1999	SMART	SM00209		1122	1168	2.4e-05	T	19-04-2020	IPR000884	Thrombospondin type-1 (TSP1) repeat
P8084_finalAssembly_25659_truncated	aa0212d5fee3e1113e101a3b4a7e10c5	1999	SMART	SM00209		1673	1721	0.0084	T	19-04-2020	IPR000884	Thrombospondin type-1 (TSP1) repeat
P8084_finalAssembly_25659_truncated	aa0212d5fee3e1113e101a3b4a7e10c5	1999	SMART	SM00209		1378	1426	0.049	T	19-04-2020	IPR000884	Thrombospondin type-1 (TSP1) repeat
P8084_finalAssembly_25659_truncated	aa0212d5fee3e1113e101a3b4a7e10c5	1999	SMART	SM00209		1624	1667	0.9	T	19-04-2020	IPR000884	Thrombospondin type-1 (TSP1) repeat
P8084_finalAssembly_25659_truncated	aa0212d5fee3e1113e101a3b4a7e10c5	1999	SMART	SM00209		1428	1476	1.1e-05	T	19-04-2020	IPR000884	Thrombospondin type-1 (TSP1) repeat
P8084_finalAssembly_25659_truncated	aa0212d5fee3e1113e101a3b4a7e10c5	1999	SMART	SM00209		152	198	1.6	T	19-04-2020	IPR000884	Thrombospondin type-1 (TSP1) repeat
P8084_finalAssembly_25659_truncated	aa0212d5fee3e1113e101a3b4a7e10c5	1999	SMART	SM00209		1526	1574	0.047	T	19-04-2020	IPR000884	Thrombospondin type-1 (TSP1) repeat
P8084_finalAssembly_25659_truncated	aa0212d5fee3e1113e101a3b4a7e10c5	1999	SMART	SM00209		779	825	0.25	T	19-04-2020	IPR000884	Thrombospondin type-1 (TSP1) repeat
P8084_finalAssembly_25659_truncated	aa0212d5fee3e1113e101a3b4a7e10c5	1999	SMART	SM00209		1921	1969	0.027	T	19-04-2020	IPR000884	Thrombospondin type-1 (TSP1) repeat
P8084_finalAssembly_25659_truncated	aa0212d5fee3e1113e101a3b4a7e10c5	1999	SMART	SM00209		632	680	0.0031	T	19-04-2020	IPR000884	Thrombospondin type-1 (TSP1) repeat
P8084_finalAssembly_25659_truncated	aa0212d5fee3e1113e101a3b4a7e10c5	1999	SMART	SM00209		103	151	7.2e-09	T	19-04-2020	IPR000884	Thrombospondin type-1 (TSP1) repeat
P8084_finalAssembly_25659_truncated	aa0212d5fee3e1113e101a3b4a7e10c5	1999	SMART	SM00209		199	243	0.65	T	19-04-2020	IPR000884	Thrombospondin type-1 (TSP1) repeat
P8084_finalAssembly_25659_truncated	aa0212d5fee3e1113e101a3b4a7e10c5	1999	SMART	SM00209		490	538	0.028	T	19-04-2020	IPR000884	Thrombospondin type-1 (TSP1) repeat
P8084_finalAssembly_25659_truncated	aa0212d5fee3e1113e101a3b4a7e10c5	1999	SMART	SM00209		826	876	0.73	T	19-04-2020	IPR000884	Thrombospondin type-1 (TSP1) repeat
P8084_finalAssembly_25659_truncated	aa0212d5fee3e1113e101a3b4a7e10c5	1999	SMART	SM00209		681	729	2.6e-07	T	19-04-2020	IPR000884	Thrombospondin type-1 (TSP1) repeat
P8084_finalAssembly_25659_truncated	aa0212d5fee3e1113e101a3b4a7e10c5	1999	SMART	SM00209		1773	1821	9.5e-10	T	19-04-2020	IPR000884	Thrombospondin type-1 (TSP1) repeat
P8084_finalAssembly_25659_truncated	aa0212d5fee3e1113e101a3b4a7e10c5	1999	SMART	SM00209		730	778	1.7e-05	T	19-04-2020	IPR000884	Thrombospondin type-1 (TSP1) repeat
P8084_finalAssembly_25659_truncated	aa0212d5fee3e1113e101a3b4a7e10c5	1999	SUPERFAMILY	SSF82895		1522	1568	6.41e-05	T	19-04-2020	IPR036383	Thrombospondin type-1 (TSP1) repeat superfamily
P8084_finalAssembly_25659_truncated	aa0212d5fee3e1113e101a3b4a7e10c5	1999	PANTHER	PTHR11311		1498	1716	0	T	19-04-2020
P8084_finalAssembly_25659_truncated	aa0212d5fee3e1113e101a3b4a7e10c5	1999	Gene3D	G3DSA:2.20.100.10		1374	1420	3.7e-06	T	19-04-2020	IPR036383	Thrombospondin type-1 (TSP1) repeat superfamily
P8084_finalAssembly_25659_truncated	aa0212d5fee3e1113e101a3b4a7e10c5	1999	Gene3D	G3DSA:2.20.100.10		1918	1963	5.2e-07	T	19-04-2020	IPR036383	Thrombospondin type-1 (TSP1) repeat superfamily
P8084_finalAssembly_25659_truncated	aa0212d5fee3e1113e101a3b4a7e10c5	1999	Gene3D	G3DSA:2.20.100.10		536	580	7.3e-08	T	19-04-2020	IPR036383	Thrombospondin type-1 (TSP1) repeat superfamily
P8084_finalAssembly_25659_truncated	aa0212d5fee3e1113e101a3b4a7e10c5	1999	Gene3D	G3DSA:2.20.100.10		148	192	3.8e-06	T	19-04-2020	IPR036383	Thrombospondin type-1 (TSP1) repeat superfamily
P8084_finalAssembly_25659_truncated	aa0212d5fee3e1113e101a3b4a7e10c5	1999	Gene3D	G3DSA:2.20.100.10		1768	1815	3e-12	T	19-04-2020	IPR036383	Thrombospondin type-1 (TSP1) repeat superfamily
P8084_finalAssembly_25659_truncated	aa0212d5fee3e1113e101a3b4a7e10c5	1999	Gene3D	G3DSA:2.20.100.10		1473	1519	2.7e-08	T	19-04-2020	IPR036383	Thrombospondin type-1 (TSP1) repeat superfamily
P8084_finalAssembly_25659_truncated	aa0212d5fee3e1113e101a3b4a7e10c5	1999	Gene3D	G3DSA:2.20.100.10		1669	1715	1.9e-08	T	19-04-2020	IPR036383	Thrombospondin type-1 (TSP1) repeat superfamily
P8084_finalAssembly_25659_truncated	aa0212d5fee3e1113e101a3b4a7e10c5	1999	Gene3D	G3DSA:2.20.100.10		678	723	6.3e-09	T	19-04-2020	IPR036383	Thrombospondin type-1 (TSP1) repeat superfamily
P8084_finalAssembly_25659_truncated	aa0212d5fee3e1113e101a3b4a7e10c5	1999	Gene3D	G3DSA:2.20.100.10		872	919	6.7e-08	T	19-04-2020	IPR036383	Thrombospondin type-1 (TSP1) repeat superfamily
P8084_finalAssembly_25659_truncated	aa0212d5fee3e1113e101a3b4a7e10c5	1999	Gene3D	G3DSA:2.20.100.10		1165	1224	2e-07	T	19-04-2020	IPR036383	Thrombospondin type-1 (TSP1) repeat superfamily
P8084_finalAssembly_25659_truncated	aa0212d5fee3e1113e101a3b4a7e10c5	1999	Gene3D	G3DSA:2.20.100.10		1423	1470	4.1e-08	T	19-04-2020	IPR036383	Thrombospondin type-1 (TSP1) repeat superfamily
P8084_finalAssembly_25659_truncated	aa0212d5fee3e1113e101a3b4a7e10c5	1999	Gene3D	G3DSA:2.20.100.10		1118	1164	1.4e-09	T	19-04-2020	IPR036383	Thrombospondin type-1 (TSP1) repeat superfamily
P8084_finalAssembly_25659_truncated	aa0212d5fee3e1113e101a3b4a7e10c5	1999	Gene3D	G3DSA:2.20.100.10		1620	1666	9.3e-06	T	19-04-2020	IPR036383	Thrombospondin type-1 (TSP1) repeat superfamily
P8084_finalAssembly_25659_truncated	aa0212d5fee3e1113e101a3b4a7e10c5	1999	Gene3D	G3DSA:2.20.100.10		627	674	2.8e-08	T	19-04-2020	IPR036383	Thrombospondin type-1 (TSP1) repeat superfamily
P8084_finalAssembly_25659_truncated	aa0212d5fee3e1113e101a3b4a7e10c5	1999	Gene3D	G3DSA:2.20.100.10		1868	1914	9.2e-07	T	19-04-2020	IPR036383	Thrombospondin type-1 (TSP1) repeat superfamily
P8084_finalAssembly_25659_truncated	aa0212d5fee3e1113e101a3b4a7e10c5	1999	Gene3D	G3DSA:2.20.100.10		287	333	5.9e-10	T	19-04-2020	IPR036383	Thrombospondin type-1 (TSP1) repeat superfamily
P8084_finalAssembly_25659_truncated	aa0212d5fee3e1113e101a3b4a7e10c5	1999	Gene3D	G3DSA:2.20.100.10		1718	1766	9.1e-08	T	19-04-2020	IPR036383	Thrombospondin type-1 (TSP1) repeat superfamily
P8084_finalAssembly_25659_truncated	aa0212d5fee3e1113e101a3b4a7e10c5	1999	Gene3D	G3DSA:2.20.100.10		774	818	1.2e-07	T	19-04-2020	IPR036383	Thrombospondin type-1 (TSP1) repeat superfamily
P8084_finalAssembly_25659_truncated	aa0212d5fee3e1113e101a3b4a7e10c5	1999	Gene3D	G3DSA:2.20.100.10		1069	1115	2.2e-08	T	19-04-2020	IPR036383	Thrombospondin type-1 (TSP1) repeat superfamily
P8084_finalAssembly_25659_truncated	aa0212d5fee3e1113e101a3b4a7e10c5	1999	Gene3D	G3DSA:2.20.100.10		1571	1617	6.3e-08	T	19-04-2020	IPR036383	Thrombospondin type-1 (TSP1) repeat superfamily
P8084_finalAssembly_25659_truncated	aa0212d5fee3e1113e101a3b4a7e10c5	1999	Gene3D	G3DSA:2.20.100.10		1818	1865	3.9e-05	T	19-04-2020	IPR036383	Thrombospondin type-1 (TSP1) repeat superfamily
P8084_finalAssembly_25659_truncated	aa0212d5fee3e1113e101a3b4a7e10c5	1999	Gene3D	G3DSA:2.20.100.10		821	868	7.8e-08	T	19-04-2020	IPR036383	Thrombospondin type-1 (TSP1) repeat superfamily
P8084_finalAssembly_25659_truncated	aa0212d5fee3e1113e101a3b4a7e10c5	1999	Gene3D	G3DSA:2.20.100.10		922	969	4.8e-07	T	19-04-2020	IPR036383	Thrombospondin type-1 (TSP1) repeat superfamily
P8084_finalAssembly_25659_truncated	aa0212d5fee3e1113e101a3b4a7e10c5	1999	Gene3D	G3DSA:2.20.100.10		336	382	2.8e-09	T	19-04-2020	IPR036383	Thrombospondin type-1 (TSP1) repeat superfamily
P8084_finalAssembly_25659_truncated	aa0212d5fee3e1113e101a3b4a7e10c5	1999	Gene3D	G3DSA:2.20.100.10		1020	1067	9.6e-06	T	19-04-2020	IPR036383	Thrombospondin type-1 (TSP1) repeat superfamily
P8084_finalAssembly_25659_truncated	aa0212d5fee3e1113e101a3b4a7e10c5	1999	Gene3D	G3DSA:2.20.100.10		98	145	2e-11	T	19-04-2020	IPR036383	Thrombospondin type-1 (TSP1) repeat superfamily
P8084_finalAssembly_25659_truncated	aa0212d5fee3e1113e101a3b4a7e10c5	1999	Gene3D	G3DSA:2.20.100.10		1324	1371	6e-09	T	19-04-2020	IPR036383	Thrombospondin type-1 (TSP1) repeat superfamily
P8084_finalAssembly_25659_truncated	aa0212d5fee3e1113e101a3b4a7e10c5	1999	Gene3D	G3DSA:2.20.100.10		725	772	8.3e-09	T	19-04-2020	IPR036383	Thrombospondin type-1 (TSP1) repeat superfamily
P8084_finalAssembly_25659_truncated	aa0212d5fee3e1113e101a3b4a7e10c5	1999	Gene3D	G3DSA:2.20.100.10		50	96	8.5e-08	T	19-04-2020	IPR036383	Thrombospondin type-1 (TSP1) repeat superfamily
P8084_finalAssembly_25659_truncated	aa0212d5fee3e1113e101a3b4a7e10c5	1999	Gene3D	G3DSA:2.20.100.10		1276	1322	7.6e-07	T	19-04-2020	IPR036383	Thrombospondin type-1 (TSP1) repeat superfamily
P8084_finalAssembly_25659_truncated	aa0212d5fee3e1113e101a3b4a7e10c5	1999	Gene3D	G3DSA:2.20.100.10		486	532	3.6e-08	T	19-04-2020	IPR036383	Thrombospondin type-1 (TSP1) repeat superfamily
P8084_finalAssembly_25659_truncated	aa0212d5fee3e1113e101a3b4a7e10c5	1999	Gene3D	G3DSA:2.20.100.10		972	1017	7e-11	T	19-04-2020	IPR036383	Thrombospondin type-1 (TSP1) repeat superfamily
P8084_finalAssembly_25659_truncated	aa0212d5fee3e1113e101a3b4a7e10c5	1999	Gene3D	G3DSA:2.20.100.10		1523	1568	4.2e-08	T	19-04-2020	IPR036383	Thrombospondin type-1 (TSP1) repeat superfamily
P8084_finalAssembly_25659_truncated	aa0212d5fee3e1113e101a3b4a7e10c5	1999	Gene3D	G3DSA:2.20.100.10		1227	1273	1.4e-08	T	19-04-2020	IPR036383	Thrombospondin type-1 (TSP1) repeat superfamily
P8084_finalAssembly_25659_truncated	aa0212d5fee3e1113e101a3b4a7e10c5	1999	SUPERFAMILY	SSF82895		972	1018	1.06e-06	T	19-04-2020	IPR036383	Thrombospondin type-1 (TSP1) repeat superfamily
P8084_finalAssembly_25659_truncated	aa0212d5fee3e1113e101a3b4a7e10c5	1999	SUPERFAMILY	SSF82895		1865	1919	1.31e-06	T	19-04-2020	IPR036383	Thrombospondin type-1 (TSP1) repeat superfamily
P8084_finalAssembly_25659_truncated	aa0212d5fee3e1113e101a3b4a7e10c5	1999	SUPERFAMILY	SSF82895		96	150	1.96e-08	T	19-04-2020	IPR036383	Thrombospondin type-1 (TSP1) repeat superfamily
P8084_finalAssembly_25659_truncated	aa0212d5fee3e1113e101a3b4a7e10c5	1999	SUPERFAMILY	SSF82895		1166	1215	6.02e-05	T	19-04-2020	IPR036383	Thrombospondin type-1 (TSP1) repeat superfamily
P8084_finalAssembly_25659_truncated	aa0212d5fee3e1113e101a3b4a7e10c5	1999	PANTHER	PTHR11311		534	871	0	T	19-04-2020
P8084_finalAssembly_25659_truncated	aa0212d5fee3e1113e101a3b4a7e10c5	1999	PANTHER	PTHR11311		36	257	0	T	19-04-2020
P8084_finalAssembly_25659_truncated	aa0212d5fee3e1113e101a3b4a7e10c5	1999	PANTHER	PTHR11311		334	480	0	T	19-04-2020
P8084_finalAssembly_25659_truncated	aa0212d5fee3e1113e101a3b4a7e10c5	1999	PANTHER	PTHR11311		261	333	0	T	19-04-2020
P8084_finalAssembly_25659_truncated	aa0212d5fee3e1113e101a3b4a7e10c5	1999	SUPERFAMILY	SSF82895		1118	1164	2.35e-07	T	19-04-2020	IPR036383	Thrombospondin type-1 (TSP1) repeat superfamily
P8084_finalAssembly_25659_truncated	aa0212d5fee3e1113e101a3b4a7e10c5	1999	SUPERFAMILY	SSF82895		535	581	6.93e-06	T	19-04-2020	IPR036383	Thrombospondin type-1 (TSP1) repeat superfamily
P8084_finalAssembly_25659_truncated	aa0212d5fee3e1113e101a3b4a7e10c5	1999	PANTHER	PTHR11311:SF6		1001	1499	0	T	19-04-2020
P8084_finalAssembly_25659_truncated	aa0212d5fee3e1113e101a3b4a7e10c5	1999	PANTHER	PTHR11311:SF6		36	257	0	T	19-04-2020
P8084_finalAssembly_25659_truncated	aa0212d5fee3e1113e101a3b4a7e10c5	1999	SUPERFAMILY	SSF82895		1669	1715	3.92e-06	T	19-04-2020	IPR036383	Thrombospondin type-1 (TSP1) repeat superfamily
P8084_finalAssembly_25659_truncated	aa0212d5fee3e1113e101a3b4a7e10c5	1999	PANTHER	PTHR11311:SF6		487	528	0	T	19-04-2020
P8084_finalAssembly_25659_truncated	aa0212d5fee3e1113e101a3b4a7e10c5	1999	PANTHER	PTHR11311:SF6		1769	1987	0	T	19-04-2020
P8084_finalAssembly_25659_truncated	aa0212d5fee3e1113e101a3b4a7e10c5	1999	SUPERFAMILY	SSF82895		336	383	3.66e-06	T	19-04-2020	IPR036383	Thrombospondin type-1 (TSP1) repeat superfamily
P8084_finalAssembly_25659_truncated	aa0212d5fee3e1113e101a3b4a7e10c5	1999	SUPERFAMILY	SSF82895		1429	1470	3.66e-06	T	19-04-2020	IPR036383	Thrombospondin type-1 (TSP1) repeat superfamily
P8084_finalAssembly_25659_truncated	aa0212d5fee3e1113e101a3b4a7e10c5	1999	PANTHER	PTHR11311		873	1010	0	T	19-04-2020
P8084_finalAssembly_25659_truncated	aa0212d5fee3e1113e101a3b4a7e10c5	1999	SUPERFAMILY	SSF82895		1470	1524	4.05e-08	T	19-04-2020	IPR036383	Thrombospondin type-1 (TSP1) repeat superfamily
P8084_finalAssembly_25659_truncated	aa0212d5fee3e1113e101a3b4a7e10c5	1999	SUPERFAMILY	SSF82895		1227	1273	2.88e-05	T	19-04-2020	IPR036383	Thrombospondin type-1 (TSP1) repeat superfamily
P8084_finalAssembly_25659_truncated	aa0212d5fee3e1113e101a3b4a7e10c5	1999	SUPERFAMILY	SSF82895		1325	1371	1.83e-06	T	19-04-2020	IPR036383	Thrombospondin type-1 (TSP1) repeat superfamily
P8084_finalAssembly_25659_truncated	aa0212d5fee3e1113e101a3b4a7e10c5	1999	SUPERFAMILY	SSF82895		873	919	8.76e-05	T	19-04-2020	IPR036383	Thrombospondin type-1 (TSP1) repeat superfamily
P8084_finalAssembly_25659_truncated	aa0212d5fee3e1113e101a3b4a7e10c5	1999	SUPERFAMILY	SSF82895		1568	1622	6.54e-06	T	19-04-2020	IPR036383	Thrombospondin type-1 (TSP1) repeat superfamily
P8084_finalAssembly_25659_truncated	aa0212d5fee3e1113e101a3b4a7e10c5	1999	Pfam	PF00090	Thrombospondin type 1 domain	1430	1475	0.0018	T	19-04-2020	IPR000884	Thrombospondin type-1 (TSP1) repeat
P8084_finalAssembly_25659_truncated	aa0212d5fee3e1113e101a3b4a7e10c5	1999	Pfam	PF00090	Thrombospondin type 1 domain	1874	1919	0.15	T	19-04-2020	IPR000884	Thrombospondin type-1 (TSP1) repeat
P8084_finalAssembly_25659_truncated	aa0212d5fee3e1113e101a3b4a7e10c5	1999	Pfam	PF00090	Thrombospondin type 1 domain	1077	1120	0.092	T	19-04-2020	IPR000884	Thrombospondin type-1 (TSP1) repeat
P8084_finalAssembly_25659_truncated	aa0212d5fee3e1113e101a3b4a7e10c5	1999	Pfam	PF00090	Thrombospondin type 1 domain	977	1023	0.04	T	19-04-2020	IPR000884	Thrombospondin type-1 (TSP1) repeat
P8084_finalAssembly_25659_truncated	aa0212d5fee3e1113e101a3b4a7e10c5	1999	Pfam	PF00090	Thrombospondin type 1 domain	1774	1820	7.6e-06	T	19-04-2020	IPR000884	Thrombospondin type-1 (TSP1) repeat
P8084_finalAssembly_25659_truncated	aa0212d5fee3e1113e101a3b4a7e10c5	1999	Pfam	PF00090	Thrombospondin type 1 domain	1330	1376	0.1	T	19-04-2020	IPR000884	Thrombospondin type-1 (TSP1) repeat
P8084_finalAssembly_25659_truncated	aa0212d5fee3e1113e101a3b4a7e10c5	1999	Pfam	PF00090	Thrombospondin type 1 domain	541	585	0.11	T	19-04-2020	IPR000884	Thrombospondin type-1 (TSP1) repeat
P8084_finalAssembly_25659_truncated	aa0212d5fee3e1113e101a3b4a7e10c5	1999	Pfam	PF00090	Thrombospondin type 1 domain	1478	1524	0.0029	T	19-04-2020	IPR000884	Thrombospondin type-1 (TSP1) repeat
P8084_finalAssembly_25659_truncated	aa0212d5fee3e1113e101a3b4a7e10c5	1999	Pfam	PF00090	Thrombospondin type 1 domain	1674	1720	0.0011	T	19-04-2020	IPR000884	Thrombospondin type-1 (TSP1) repeat
P8084_finalAssembly_25659_truncated	aa0212d5fee3e1113e101a3b4a7e10c5	1999	Pfam	PF00090	Thrombospondin type 1 domain	292	338	0.024	T	19-04-2020	IPR000884	Thrombospondin type-1 (TSP1) repeat
P8084_finalAssembly_25659_truncated	aa0212d5fee3e1113e101a3b4a7e10c5	1999	Pfam	PF00090	Thrombospondin type 1 domain	1123	1165	0.051	T	19-04-2020	IPR000884	Thrombospondin type-1 (TSP1) repeat
P8084_finalAssembly_25659_truncated	aa0212d5fee3e1113e101a3b4a7e10c5	1999	Pfam	PF00090	Thrombospondin type 1 domain	104	149	1.1e-05	T	19-04-2020	IPR000884	Thrombospondin type-1 (TSP1) repeat
P8084_finalAssembly_25659_truncated	aa0212d5fee3e1113e101a3b4a7e10c5	1999	Pfam	PF00090	Thrombospondin type 1 domain	682	728	0.00022	T	19-04-2020	IPR000884	Thrombospondin type-1 (TSP1) repeat
P8084_finalAssembly_25659_truncated	aa0212d5fee3e1113e101a3b4a7e10c5	1999	SUPERFAMILY	SSF82895		1769	1815	1.57e-09	T	19-04-2020	IPR036383	Thrombospondin type-1 (TSP1) repeat superfamily
P8084_finalAssembly_25659_truncated	aa0212d5fee3e1113e101a3b4a7e10c5	1999	PANTHER	PTHR11311:SF6		334	480	0	T	19-04-2020
P8084_finalAssembly_25659_truncated	aa0212d5fee3e1113e101a3b4a7e10c5	1999	PANTHER	PTHR11311:SF6		873	1010	0	T	19-04-2020
P8084_finalAssembly_25659_truncated	aa0212d5fee3e1113e101a3b4a7e10c5	1999	PANTHER	PTHR11311		1001	1499	0	T	19-04-2020
P8084_finalAssembly_25659_truncated	aa0212d5fee3e1113e101a3b4a7e10c5	1999	SUPERFAMILY	SSF82895		674	728	3.92e-07	T	19-04-2020	IPR036383	Thrombospondin type-1 (TSP1) repeat superfamily
P8084_finalAssembly_25659_truncated	aa0212d5fee3e1113e101a3b4a7e10c5	1999	SUPERFAMILY	SSF82895		1276	1322	9.16e-05	T	19-04-2020	IPR036383	Thrombospondin type-1 (TSP1) repeat superfamily
P8084_finalAssembly_25659_truncated	aa0212d5fee3e1113e101a3b4a7e10c5	1999	PANTHER	PTHR11311:SF6		534	871	0	T	19-04-2020
P8084_finalAssembly_25659_truncated	aa0212d5fee3e1113e101a3b4a7e10c5	1999	PANTHER	PTHR11311:SF6		261	333	0	T	19-04-2020
P8084_finalAssembly_25659_truncated	aa0212d5fee3e1113e101a3b4a7e10c5	1999	PANTHER	PTHR11311		487	528	0	T	19-04-2020
P8084_finalAssembly_25659_truncated	aa0212d5fee3e1113e101a3b4a7e10c5	1999	SUPERFAMILY	SSF82895		628	674	1.22e-05	T	19-04-2020	IPR036383	Thrombospondin type-1 (TSP1) repeat superfamily
P8084_finalAssembly_25659_truncated	aa0212d5fee3e1113e101a3b4a7e10c5	1999	PANTHER	PTHR11311:SF6		1498	1716	0	T	19-04-2020
P8084_finalAssembly_25659_truncated	aa0212d5fee3e1113e101a3b4a7e10c5	1999	SUPERFAMILY	SSF82895		287	333	4.05e-06	T	19-04-2020	IPR036383	Thrombospondin type-1 (TSP1) repeat superfamily
P8084_finalAssembly_25659_truncated	aa0212d5fee3e1113e101a3b4a7e10c5	1999	PANTHER	PTHR11311		1769	1987	0	T	19-04-2020
P8084_finalAssembly_15556	a0aebd164a978a243bbce5ce1f0eb46b	257	PANTHER	PTHR24260:SF90		20	238	1.1e-50	T	19-04-2020
P8084_finalAssembly_15556	a0aebd164a978a243bbce5ce1f0eb46b	257	SUPERFAMILY	SSF50494		5	237	6.99e-46	T	19-04-2020	IPR009003	Peptidase S1, PA clan
P8084_finalAssembly_15556	a0aebd164a978a243bbce5ce1f0eb46b	257	Pfam	PF00089	Trypsin	32	235	7.6e-34	T	19-04-2020	IPR001254	Serine proteases, trypsin domain
P8084_finalAssembly_15556	a0aebd164a978a243bbce5ce1f0eb46b	257	Gene3D	G3DSA:2.40.10.10		44	133	3.7e-41	T	19-04-2020
P8084_finalAssembly_15556	a0aebd164a978a243bbce5ce1f0eb46b	257	PRINTS	PR00722	Chymotrypsin serine protease family (S1) signature	115	129	2.4e-09	T	19-04-2020	IPR001314	Peptidase S1A, chymotrypsin family
P8084_finalAssembly_15556	a0aebd164a978a243bbce5ce1f0eb46b	257	PRINTS	PR00722	Chymotrypsin serine protease family (S1) signature	204	216	2.4e-09	T	19-04-2020	IPR001314	Peptidase S1A, chymotrypsin family
P8084_finalAssembly_15556	a0aebd164a978a243bbce5ce1f0eb46b	257	PRINTS	PR00722	Chymotrypsin serine protease family (S1) signature	60	75	2.4e-09	T	19-04-2020	IPR001314	Peptidase S1A, chymotrypsin family
P8084_finalAssembly_15556	a0aebd164a978a243bbce5ce1f0eb46b	257	PANTHER	PTHR24260		20	238	1.1e-50	T	19-04-2020
P8084_finalAssembly_15556	a0aebd164a978a243bbce5ce1f0eb46b	257	Gene3D	G3DSA:2.40.10.10		32	236	3.7e-41	T	19-04-2020
P8084_finalAssembly_15556	a0aebd164a978a243bbce5ce1f0eb46b	257	SMART	SM00020		31	241	1.2e-25	T	19-04-2020	IPR001254	Serine proteases, trypsin domain
P8084_finalAssembly_25664	f4637fc8b69e080fad15f3713fe31d50	145	PANTHER	PTHR34002:SF5		14	120	1.2e-35	T	19-04-2020
P8084_finalAssembly_25664	f4637fc8b69e080fad15f3713fe31d50	145	SUPERFAMILY	SSF49899		19	120	4.16e-22	T	19-04-2020	IPR013320	Concanavalin A-like lectin/glucanase domain superfamily
P8084_finalAssembly_25664	f4637fc8b69e080fad15f3713fe31d50	145	Pfam	PF01670	Glycosyl hydrolase family 12	35	123	2.3e-09	T	19-04-2020	IPR002594	Glycoside hydrolase family 12
P8084_finalAssembly_25664	f4637fc8b69e080fad15f3713fe31d50	145	PANTHER	PTHR34002		14	120	1.2e-35	T	19-04-2020	IPR002594	Glycoside hydrolase family 12
P8084_finalAssembly_25664	f4637fc8b69e080fad15f3713fe31d50	145	Gene3D	G3DSA:2.60.120.180		11	135	8e-26	T	19-04-2020	IPR013319	Glycoside hydrolase family 11/12
P8084_finalAssembly_30526	977c48bb5e0a1b4335e0cafe7df382bd	124	Pfam	PF00964	Elicitin	26	112	2e-20	T	19-04-2020	IPR002200	Elicitin
P8084_finalAssembly_30526	977c48bb5e0a1b4335e0cafe7df382bd	124	Gene3D	G3DSA:1.10.239.10		22	113	3.8e-24	T	19-04-2020	IPR036470	Elicitin superfamily
P8084_finalAssembly_30526	977c48bb5e0a1b4335e0cafe7df382bd	124	SMART	SM01187		25	113	1.5e-24	T	19-04-2020	IPR002200	Elicitin
P8084_finalAssembly_30526	977c48bb5e0a1b4335e0cafe7df382bd	124	SUPERFAMILY	SSF48647		21	113	1.96e-20	T	19-04-2020	IPR036470	Elicitin superfamily
P8084_finalAssembly_9223	eab483a6b3bd09e1b18dff01044cf89c	252	Pfam	PF05630	Necrosis inducing protein (NPP1)	41	245	3.4e-57	T	19-04-2020	IPR008701	Necrosis inducing protein
P8084_finalAssembly_9223	eab483a6b3bd09e1b18dff01044cf89c	252	PANTHER	PTHR33657		1	250	1.2e-91	T	19-04-2020	IPR008701	Necrosis inducing protein
P8084_finalAssembly_9223	eab483a6b3bd09e1b18dff01044cf89c	252	PIRSF	PIRSF029958		2	252	1.4e-31	T	19-04-2020	IPR008701	Necrosis inducing protein
P8084_finalAssembly_9223	eab483a6b3bd09e1b18dff01044cf89c	252	PANTHER	PTHR33657:SF8		1	250	1.2e-91	T	19-04-2020
P8084_finalAssembly_25833	dae889081ab71a210a6f8573b09367cf	675	PANTHER	PTHR24035:SF110		1	306	3.9e-141	T	19-04-2020
P8084_finalAssembly_25833	dae889081ab71a210a6f8573b09367cf	675	Pfam	PF07974	EGF-like domain	76	101	8.9e-05	T	19-04-2020	IPR013111	EGF-like domain, extracellular
P8084_finalAssembly_25833	dae889081ab71a210a6f8573b09367cf	675	Pfam	PF07974	EGF-like domain	388	413	2.2e-05	T	19-04-2020	IPR013111	EGF-like domain, extracellular
P8084_finalAssembly_25833	dae889081ab71a210a6f8573b09367cf	675	PANTHER	PTHR24035		322	668	3.9e-141	T	19-04-2020
P8084_finalAssembly_25833	dae889081ab71a210a6f8573b09367cf	675	Gene3D	G3DSA:2.10.25.150		22	130	5.6e-07	T	19-04-2020
P8084_finalAssembly_25833	dae889081ab71a210a6f8573b09367cf	675	Gene3D	G3DSA:2.170.300.10		323	451	7.6e-07	T	19-04-2020
P8084_finalAssembly_25833	dae889081ab71a210a6f8573b09367cf	675	SMART	SM00181		76	102	70	T	19-04-2020	IPR000742	EGF-like domain
P8084_finalAssembly_25833	dae889081ab71a210a6f8573b09367cf	675	SMART	SM00181		366	414	70	T	19-04-2020	IPR000742	EGF-like domain
P8084_finalAssembly_25833	dae889081ab71a210a6f8573b09367cf	675	SMART	SM00181		21	51	0.92	T	19-04-2020	IPR000742	EGF-like domain
P8084_finalAssembly_25833	dae889081ab71a210a6f8573b09367cf	675	SMART	SM00181		105	160	26	T	19-04-2020	IPR000742	EGF-like domain
P8084_finalAssembly_25833	dae889081ab71a210a6f8573b09367cf	675	SMART	SM00181		328	363	0.84	T	19-04-2020	IPR000742	EGF-like domain
P8084_finalAssembly_25833	dae889081ab71a210a6f8573b09367cf	675	PANTHER	PTHR24035		1	306	3.9e-141	T	19-04-2020
P8084_finalAssembly_25833	dae889081ab71a210a6f8573b09367cf	675	PANTHER	PTHR24035:SF110		322	668	3.9e-141	T	19-04-2020
P8084_finalAssembly_25833	dae889081ab71a210a6f8573b09367cf	675	PRINTS	PR00011	Type III EGF-like signature	83	101	1.3e-11	T	19-04-2020
P8084_finalAssembly_25833	dae889081ab71a210a6f8573b09367cf	675	PRINTS	PR00011	Type III EGF-like signature	395	413	1.3e-11	T	19-04-2020
P8084_finalAssembly_25833	dae889081ab71a210a6f8573b09367cf	675	PRINTS	PR00011	Type III EGF-like signature	32	50	1.3e-11	T	19-04-2020
P8084_finalAssembly_3195	faa75a519916a3e499e80f99e1c5636c	155	SMART	SM00280		23	68	7.5e-11	T	19-04-2020	IPR002350	Kazal domain
P8084_finalAssembly_3195	faa75a519916a3e499e80f99e1c5636c	155	SMART	SM00280		93	139	0.017	T	19-04-2020	IPR002350	Kazal domain
P8084_finalAssembly_3195	faa75a519916a3e499e80f99e1c5636c	155	PANTHER	PTHR21312		93	133	4.5e-23	T	19-04-2020
P8084_finalAssembly_3195	faa75a519916a3e499e80f99e1c5636c	155	PANTHER	PTHR21312		22	90	4.5e-23	T	19-04-2020
P8084_finalAssembly_3195	faa75a519916a3e499e80f99e1c5636c	155	SUPERFAMILY	SSF100895		21	68	8.59e-13	T	19-04-2020	IPR036058	Kazal domain superfamily
P8084_finalAssembly_3195	faa75a519916a3e499e80f99e1c5636c	155	SUPERFAMILY	SSF100895		87	126	1.34e-09	T	19-04-2020	IPR036058	Kazal domain superfamily
P8084_finalAssembly_3195	faa75a519916a3e499e80f99e1c5636c	155	Pfam	PF07648	Kazal-type serine protease inhibitor domain	23	68	8.2e-09	T	19-04-2020	IPR002350	Kazal domain
P8084_finalAssembly_3195	faa75a519916a3e499e80f99e1c5636c	155	Pfam	PF07648	Kazal-type serine protease inhibitor domain	93	129	0.0001	T	19-04-2020	IPR002350	Kazal domain
P8084_finalAssembly_3195	faa75a519916a3e499e80f99e1c5636c	155	Gene3D	G3DSA:3.30.60.30		13	74	1.3e-15	T	19-04-2020
P8084_finalAssembly_3195	faa75a519916a3e499e80f99e1c5636c	155	Gene3D	G3DSA:3.30.60.30		81	140	4e-09	T	19-04-2020
P8084_finalAssembly_15555	7965130a4b973074ed6b2dd5b5d46fbb	257	PRINTS	PR00722	Chymotrypsin serine protease family (S1) signature	61	76	1.8e-05	T	19-04-2020	IPR001314	Peptidase S1A, chymotrypsin family
P8084_finalAssembly_15555	7965130a4b973074ed6b2dd5b5d46fbb	257	PRINTS	PR00722	Chymotrypsin serine protease family (S1) signature	197	209	1.8e-05	T	19-04-2020	IPR001314	Peptidase S1A, chymotrypsin family
P8084_finalAssembly_15555	7965130a4b973074ed6b2dd5b5d46fbb	257	PRINTS	PR00722	Chymotrypsin serine protease family (S1) signature	113	127	1.8e-05	T	19-04-2020	IPR001314	Peptidase S1A, chymotrypsin family
P8084_finalAssembly_15555	7965130a4b973074ed6b2dd5b5d46fbb	257	SUPERFAMILY	SSF50494		4	252	2.23e-40	T	19-04-2020	IPR009003	Peptidase S1, PA clan
P8084_finalAssembly_15555	7965130a4b973074ed6b2dd5b5d46fbb	257	PANTHER	PTHR24260		44	255	5.3e-45	T	19-04-2020
P8084_finalAssembly_15555	7965130a4b973074ed6b2dd5b5d46fbb	257	SMART	SM00020		39	247	4.1e-26	T	19-04-2020	IPR001254	Serine proteases, trypsin domain
P8084_finalAssembly_15555	7965130a4b973074ed6b2dd5b5d46fbb	257	Gene3D	G3DSA:2.40.10.10		60	255	2.6e-37	T	19-04-2020
P8084_finalAssembly_15555	7965130a4b973074ed6b2dd5b5d46fbb	257	PANTHER	PTHR24260:SF90		44	255	5.3e-45	T	19-04-2020
P8084_finalAssembly_15555	7965130a4b973074ed6b2dd5b5d46fbb	257	Pfam	PF00089	Trypsin	46	247	3.7e-29	T	19-04-2020	IPR001254	Serine proteases, trypsin domain
P8084_finalAssembly_1181	d6259d3a0e403d5888b8963cc0b0f315	252	SUPERFAMILY	SSF51445		28	199	5.66e-18	T	19-04-2020	IPR017853	Glycoside hydrolase superfamily
P8084_finalAssembly_1181	d6259d3a0e403d5888b8963cc0b0f315	252	Pfam	PF03198	Glucanosyltransferase	21	243	7.6e-37	T	19-04-2020	IPR004886	Glucanosyltransferase
P8084_finalAssembly_1181	d6259d3a0e403d5888b8963cc0b0f315	252	PANTHER	PTHR31468:SF2		8	243	8.2e-100	T	19-04-2020
P8084_finalAssembly_1181	d6259d3a0e403d5888b8963cc0b0f315	252	PANTHER	PTHR31468		8	243	8.2e-100	T	19-04-2020	IPR004886	Glucanosyltransferase
P8084_finalAssembly_1181	d6259d3a0e403d5888b8963cc0b0f315	252	Gene3D	G3DSA:3.20.20.80		21	251	8.6e-72	T	19-04-2020
P8084_finalAssembly_14694	6e88fb4acc17ed1c0b896513d97c86bb	675	Gene3D	G3DSA:2.170.300.10		323	451	7.3e-07	T	19-04-2020
P8084_finalAssembly_14694	6e88fb4acc17ed1c0b896513d97c86bb	675	Pfam	PF07974	EGF-like domain	76	101	8.9e-05	T	19-04-2020	IPR013111	EGF-like domain, extracellular
P8084_finalAssembly_14694	6e88fb4acc17ed1c0b896513d97c86bb	675	Pfam	PF07974	EGF-like domain	388	413	7.3e-05	T	19-04-2020	IPR013111	EGF-like domain, extracellular
P8084_finalAssembly_14694	6e88fb4acc17ed1c0b896513d97c86bb	675	PANTHER	PTHR24035:SF110		322	668	2.6e-143	T	19-04-2020
P8084_finalAssembly_14694	6e88fb4acc17ed1c0b896513d97c86bb	675	PANTHER	PTHR24035:SF110		1	306	2.6e-143	T	19-04-2020
P8084_finalAssembly_14694	6e88fb4acc17ed1c0b896513d97c86bb	675	PANTHER	PTHR24035		322	668	2.6e-143	T	19-04-2020
P8084_finalAssembly_14694	6e88fb4acc17ed1c0b896513d97c86bb	675	PANTHER	PTHR24035		1	306	2.6e-143	T	19-04-2020
P8084_finalAssembly_14694	6e88fb4acc17ed1c0b896513d97c86bb	675	SMART	SM00181		366	414	58	T	19-04-2020	IPR000742	EGF-like domain
P8084_finalAssembly_14694	6e88fb4acc17ed1c0b896513d97c86bb	675	SMART	SM00181		76	102	70	T	19-04-2020	IPR000742	EGF-like domain
P8084_finalAssembly_14694	6e88fb4acc17ed1c0b896513d97c86bb	675	SMART	SM00181		328	363	1.4	T	19-04-2020	IPR000742	EGF-like domain
P8084_finalAssembly_14694	6e88fb4acc17ed1c0b896513d97c86bb	675	SMART	SM00181		21	51	0.92	T	19-04-2020	IPR000742	EGF-like domain
P8084_finalAssembly_14694	6e88fb4acc17ed1c0b896513d97c86bb	675	SMART	SM00181		105	160	33	T	19-04-2020	IPR000742	EGF-like domain
P8084_finalAssembly_14694	6e88fb4acc17ed1c0b896513d97c86bb	675	PRINTS	PR00011	Type III EGF-like signature	83	101	1.3e-11	T	19-04-2020
P8084_finalAssembly_14694	6e88fb4acc17ed1c0b896513d97c86bb	675	PRINTS	PR00011	Type III EGF-like signature	395	413	1.3e-11	T	19-04-2020
P8084_finalAssembly_14694	6e88fb4acc17ed1c0b896513d97c86bb	675	PRINTS	PR00011	Type III EGF-like signature	32	50	1.3e-11	T	19-04-2020
P8084_finalAssembly_14694	6e88fb4acc17ed1c0b896513d97c86bb	675	Gene3D	G3DSA:2.10.25.10		59	161	2.3e-07	T	19-04-2020
P8084_finalAssembly_27570	e8efc1a950ae0ffdfe50c0d5021d81bf	266	Gene3D	G3DSA:3.50.4.10		60	137	1.7e-17	T	19-04-2020
P8084_finalAssembly_27570	e8efc1a950ae0ffdfe50c0d5021d81bf	266	Gene3D	G3DSA:3.50.4.10		195	266	1e-15	T	19-04-2020
P8084_finalAssembly_27570	e8efc1a950ae0ffdfe50c0d5021d81bf	266	PANTHER	PTHR33946		1	265	2.6e-47	T	19-04-2020
P8084_finalAssembly_27570	e8efc1a950ae0ffdfe50c0d5021d81bf	266	Pfam	PF00024	PAN domain	61	163	3.7e-18	T	19-04-2020	IPR003609	PAN/Apple domain
P8084_finalAssembly_27570	e8efc1a950ae0ffdfe50c0d5021d81bf	266	Pfam	PF14295	PAN domain	203	248	2.2e-10	T	19-04-2020	IPR003609	PAN/Apple domain
P8084_finalAssembly_27570	e8efc1a950ae0ffdfe50c0d5021d81bf	266	SMART	SM00236		23	55	1.4e-06	T	19-04-2020	IPR000254	Cellulose-binding domain, fungal
P8084_finalAssembly_27570	e8efc1a950ae0ffdfe50c0d5021d81bf	266	SMART	SM00236		158	189	1.8e-09	T	19-04-2020	IPR000254	Cellulose-binding domain, fungal
P8084_finalAssembly_27570	e8efc1a950ae0ffdfe50c0d5021d81bf	266	SMART	SM00223		61	133	2.7e-25	T	19-04-2020	IPR000177	Apple domain
P8084_finalAssembly_27570	e8efc1a950ae0ffdfe50c0d5021d81bf	266	SMART	SM00223		195	263	3.4e-22	T	19-04-2020	IPR000177	Apple domain
P8084_finalAssembly_2421	ccc386383d560e3228988d1644933e50	486	PANTHER	PTHR30620:SF16		20	307	5.9e-136	T	19-04-2020
P8084_finalAssembly_2421	ccc386383d560e3228988d1644933e50	486	Pfam	PF00964	Elicitin	386	442	3.9e-10	T	19-04-2020	IPR002200	Elicitin
P8084_finalAssembly_2421	ccc386383d560e3228988d1644933e50	486	Gene3D	G3DSA:3.20.20.300		25	348	9.5e-82	T	19-04-2020	IPR036962	Glycoside hydrolase, family 3, N-terminal domain superfamily
P8084_finalAssembly_2421	ccc386383d560e3228988d1644933e50	486	SUPERFAMILY	SSF48647		387	444	4.05e-11	T	19-04-2020	IPR036470	Elicitin superfamily
P8084_finalAssembly_2421	ccc386383d560e3228988d1644933e50	486	PANTHER	PTHR30620		329	383	5.9e-136	T	19-04-2020
P8084_finalAssembly_2421	ccc386383d560e3228988d1644933e50	486	Gene3D	G3DSA:1.10.239.10		382	445	3e-12	T	19-04-2020	IPR036470	Elicitin superfamily
P8084_finalAssembly_2421	ccc386383d560e3228988d1644933e50	486	PRINTS	PR00133	Glycosyl hydrolase family 3 signature	130	149	6.6e-20	T	19-04-2020	IPR001764	Glycoside hydrolase, family 3, N-terminal
P8084_finalAssembly_2421	ccc386383d560e3228988d1644933e50	486	PRINTS	PR00133	Glycosyl hydrolase family 3 signature	208	224	6.6e-20	T	19-04-2020	IPR001764	Glycoside hydrolase, family 3, N-terminal
P8084_finalAssembly_2421	ccc386383d560e3228988d1644933e50	486	PRINTS	PR00133	Glycosyl hydrolase family 3 signature	176	192	6.6e-20	T	19-04-2020	IPR001764	Glycoside hydrolase, family 3, N-terminal
P8084_finalAssembly_2421	ccc386383d560e3228988d1644933e50	486	PRINTS	PR00133	Glycosyl hydrolase family 3 signature	106	122	6.6e-20	T	19-04-2020	IPR001764	Glycoside hydrolase, family 3, N-terminal
P8084_finalAssembly_2421	ccc386383d560e3228988d1644933e50	486	PRINTS	PR00133	Glycosyl hydrolase family 3 signature	278	296	6.6e-20	T	19-04-2020	IPR001764	Glycoside hydrolase, family 3, N-terminal
P8084_finalAssembly_2421	ccc386383d560e3228988d1644933e50	486	SMART	SM01187		371	443	5.3e-07	T	19-04-2020	IPR002200	Elicitin
P8084_finalAssembly_2421	ccc386383d560e3228988d1644933e50	486	PANTHER	PTHR30620		20	307	5.9e-136	T	19-04-2020
P8084_finalAssembly_2421	ccc386383d560e3228988d1644933e50	486	Pfam	PF00933	Glycosyl hydrolase family 3 N terminal domain	40	304	1.9e-52	T	19-04-2020	IPR001764	Glycoside hydrolase, family 3, N-terminal
P8084_finalAssembly_2421	ccc386383d560e3228988d1644933e50	486	PANTHER	PTHR30620:SF16		329	383	5.9e-136	T	19-04-2020
P8084_finalAssembly_2421	ccc386383d560e3228988d1644933e50	486	SUPERFAMILY	SSF51445		22	310	3.68e-71	T	19-04-2020	IPR017853	Glycoside hydrolase superfamily
P8084_finalAssembly_27020	061f70a75ebc4c8d2b5eceb2953ae936	189	Pfam	PF00964	Elicitin	23	115	9.4e-20	T	19-04-2020	IPR002200	Elicitin
P8084_finalAssembly_27020	061f70a75ebc4c8d2b5eceb2953ae936	189	SMART	SM01187		21	116	3.8e-30	T	19-04-2020	IPR002200	Elicitin
P8084_finalAssembly_27020	061f70a75ebc4c8d2b5eceb2953ae936	189	SUPERFAMILY	SSF48647		22	117	7.98e-35	T	19-04-2020	IPR036470	Elicitin superfamily
P8084_finalAssembly_27020	061f70a75ebc4c8d2b5eceb2953ae936	189	Gene3D	G3DSA:1.10.239.10		21	118	7.5e-34	T	19-04-2020	IPR036470	Elicitin superfamily
P8084_finalAssembly_27020	061f70a75ebc4c8d2b5eceb2953ae936	189	PRINTS	PR00948	Elicitin signature	63	85	3.4e-40	T	19-04-2020	IPR002200	Elicitin
P8084_finalAssembly_27020	061f70a75ebc4c8d2b5eceb2953ae936	189	PRINTS	PR00948	Elicitin signature	22	37	3.4e-40	T	19-04-2020	IPR002200	Elicitin
P8084_finalAssembly_27020	061f70a75ebc4c8d2b5eceb2953ae936	189	PRINTS	PR00948	Elicitin signature	38	62	3.4e-40	T	19-04-2020	IPR002200	Elicitin
P8084_finalAssembly_27020	061f70a75ebc4c8d2b5eceb2953ae936	189	PRINTS	PR00948	Elicitin signature	86	103	3.4e-40	T	19-04-2020	IPR002200	Elicitin
P8084_finalAssembly_27020	061f70a75ebc4c8d2b5eceb2953ae936	189	PRINTS	PR00948	Elicitin signature	103	118	3.4e-40	T	19-04-2020	IPR002200	Elicitin
P8084_finalAssembly_11186	c66ad7bfb8a10b578ec494ef99823ce1	423	SUPERFAMILY	SSF51445		25	280	2.52e-35	T	19-04-2020	IPR017853	Glycoside hydrolase superfamily
P8084_finalAssembly_11186	c66ad7bfb8a10b578ec494ef99823ce1	423	Gene3D	G3DSA:3.20.20.80		52	283	3.4e-09	T	19-04-2020
P8084_finalAssembly_11186	c66ad7bfb8a10b578ec494ef99823ce1	423	PANTHER	PTHR16631		4	313	7.8e-81	T	19-04-2020
P8084_finalAssembly_11186	c66ad7bfb8a10b578ec494ef99823ce1	423	Pfam	PF00332	Glycosyl hydrolases family 17	206	280	1.2e-06	T	19-04-2020	IPR000490	Glycoside hydrolase family 17
P8084_finalAssembly_11186	c66ad7bfb8a10b578ec494ef99823ce1	423	PANTHER	PTHR16631:SF17		4	313	7.8e-81	T	19-04-2020
P8084_finalAssembly_11957	af72646fff90ae7001f5f42ff86ed3af	172	Gene3D	G3DSA:3.10.450.50		41	168	6.4e-16	T	19-04-2020
P8084_finalAssembly_11957	af72646fff90ae7001f5f42ff86ed3af	172	SUPERFAMILY	SSF54427		44	158	7.18e-12	T	19-04-2020	IPR032710	NTF2-like domain superfamily
P8084_finalAssembly_2009	267ced212827368e015ac45ff534704e	341	Gene3D	G3DSA:3.20.20.80		20	185	2.5e-47	T	19-04-2020
P8084_finalAssembly_2009	267ced212827368e015ac45ff534704e	341	Gene3D	G3DSA:3.20.20.80		186	338	4.8e-38	T	19-04-2020
P8084_finalAssembly_2009	267ced212827368e015ac45ff534704e	341	PANTHER	PTHR31451:SF8		18	184	8.4e-93	T	19-04-2020
P8084_finalAssembly_2009	267ced212827368e015ac45ff534704e	341	PANTHER	PTHR31451:SF8		185	339	8.4e-93	T	19-04-2020
P8084_finalAssembly_2009	267ced212827368e015ac45ff534704e	341	PANTHER	PTHR31451		185	339	8.4e-93	T	19-04-2020
P8084_finalAssembly_2009	267ced212827368e015ac45ff534704e	341	PANTHER	PTHR31451		18	184	8.4e-93	T	19-04-2020
P8084_finalAssembly_2009	267ced212827368e015ac45ff534704e	341	SUPERFAMILY	SSF51445		21	330	2.18e-56	T	19-04-2020	IPR017853	Glycoside hydrolase superfamily
P8084_finalAssembly_6545	2261f9df035d42d6de1e54090e6c6023	230	Gene3D	G3DSA:2.40.10.10		28	206	7e-41	T	19-04-2020
P8084_finalAssembly_6545	2261f9df035d42d6de1e54090e6c6023	230	Gene3D	G3DSA:2.40.10.10		40	129	7e-41	T	19-04-2020
P8084_finalAssembly_6545	2261f9df035d42d6de1e54090e6c6023	230	Pfam	PF00089	Trypsin	28	206	9.1e-33	T	19-04-2020	IPR001254	Serine proteases, trypsin domain
P8084_finalAssembly_6545	2261f9df035d42d6de1e54090e6c6023	230	PANTHER	PTHR24260		22	206	2e-53	T	19-04-2020
P8084_finalAssembly_6545	2261f9df035d42d6de1e54090e6c6023	230	SUPERFAMILY	SSF50494		16	226	4.57e-48	T	19-04-2020	IPR009003	Peptidase S1, PA clan
P8084_finalAssembly_6545	2261f9df035d42d6de1e54090e6c6023	230	PRINTS	PR00722	Chymotrypsin serine protease family (S1) signature	196	208	2.5e-09	T	19-04-2020	IPR001314	Peptidase S1A, chymotrypsin family
P8084_finalAssembly_6545	2261f9df035d42d6de1e54090e6c6023	230	PRINTS	PR00722	Chymotrypsin serine protease family (S1) signature	111	125	2.5e-09	T	19-04-2020	IPR001314	Peptidase S1A, chymotrypsin family
P8084_finalAssembly_6545	2261f9df035d42d6de1e54090e6c6023	230	PRINTS	PR00722	Chymotrypsin serine protease family (S1) signature	56	71	2.5e-09	T	19-04-2020	IPR001314	Peptidase S1A, chymotrypsin family
P8084_finalAssembly_6545	2261f9df035d42d6de1e54090e6c6023	230	PANTHER	PTHR24260:SF90		22	206	2e-53	T	19-04-2020
P8084_finalAssembly_6545	2261f9df035d42d6de1e54090e6c6023	230	SMART	SM00020		27	220	3.1e-40	T	19-04-2020	IPR001254	Serine proteases, trypsin domain
P8084_finalAssembly_40006	b653445f195d790d0887d655de638bd9	434	PANTHER	PTHR10161		25	432	8.7e-139	T	19-04-2020
P8084_finalAssembly_40006	b653445f195d790d0887d655de638bd9	434	PANTHER	PTHR10161:SF20		25	432	8.7e-139	T	19-04-2020
P8084_finalAssembly_40006	b653445f195d790d0887d655de638bd9	434	SUPERFAMILY	SSF56300		49	401	1.74e-29	T	19-04-2020
P8084_finalAssembly_40006	b653445f195d790d0887d655de638bd9	434	Pfam	PF00149	Calcineurin-like phosphoesterase	51	330	1.4e-10	T	19-04-2020	IPR004843	Calcineurin-like phosphoesterase domain, ApaH type
P8084_finalAssembly_40006	b653445f195d790d0887d655de638bd9	434	Gene3D	G3DSA:3.60.21.10		43	413	5.8e-42	T	19-04-2020	IPR029052	Metallo-dependent phosphatase-like
P8084_finalAssembly_38711	ee2f2cd1f0f3587f04e615e823e8c919	413	Gene3D	G3DSA:2.60.120.200		229	411	7.9e-06	T	19-04-2020
P8084_finalAssembly_38711	ee2f2cd1f0f3587f04e615e823e8c919	413	Pfam	PF10290	Glycine-rich protein domain (DUF2403)	120	170	6.3e-10	T	19-04-2020	IPR018807	Cell wall protein YJL171C/Tos1, N-terminal
P8084_finalAssembly_38711	ee2f2cd1f0f3587f04e615e823e8c919	413	PANTHER	PTHR31737		6	412	2.4e-95	T	19-04-2020
P8084_finalAssembly_38711	ee2f2cd1f0f3587f04e615e823e8c919	413	PANTHER	PTHR31737:SF2		6	412	2.4e-95	T	19-04-2020
P8084_finalAssembly_38711	ee2f2cd1f0f3587f04e615e823e8c919	413	Pfam	PF10287	Putative TOS1-like glycosyl hydrolase (DUF2401)	175	409	7e-57	T	19-04-2020	IPR018805	Cell wall protein YJL171C/Tos1, C-terminal
P8084_finalAssembly_38711	ee2f2cd1f0f3587f04e615e823e8c919	413	SUPERFAMILY	SSF49899		285	382	3.69e-05	T	19-04-2020	IPR013320	Concanavalin A-like lectin/glucanase domain superfamily
P8084_finalAssembly_11201	44c80ebee7a330a82ed8876bfda6ae4b	382	PANTHER	PTHR16631		10	330	9.1e-65	T	19-04-2020
P8084_finalAssembly_11201	44c80ebee7a330a82ed8876bfda6ae4b	382	PANTHER	PTHR16631:SF17		10	330	9.1e-65	T	19-04-2020
P8084_finalAssembly_11201	44c80ebee7a330a82ed8876bfda6ae4b	382	Gene3D	G3DSA:3.20.20.80		194	308	3.5e-08	T	19-04-2020
P8084_finalAssembly_11201	44c80ebee7a330a82ed8876bfda6ae4b	382	SUPERFAMILY	SSF51445		33	309	7.97e-48	T	19-04-2020	IPR017853	Glycoside hydrolase superfamily
P8084_finalAssembly_28157	0297bfabf4f33031e9a8f70f555f7447	421	Pfam	PF13365	Trypsin-like peptidase domain	189	352	1.7e-16	T	19-04-2020
P8084_finalAssembly_28157	0297bfabf4f33031e9a8f70f555f7447	421	SUPERFAMILY	SSF50494		173	370	1.66e-22	T	19-04-2020	IPR009003	Peptidase S1, PA clan
P8084_finalAssembly_28157	0297bfabf4f33031e9a8f70f555f7447	421	Gene3D	G3DSA:2.40.10.10		275	356	5e-15	T	19-04-2020
P8084_finalAssembly_28157	0297bfabf4f33031e9a8f70f555f7447	421	Gene3D	G3DSA:2.40.10.10		176	274	5e-15	T	19-04-2020
P8084_finalAssembly_28157	0297bfabf4f33031e9a8f70f555f7447	421	PANTHER	PTHR36234		1	390	3.5e-144	T	19-04-2020
P8084_finalAssembly_28157	0297bfabf4f33031e9a8f70f555f7447	421	PANTHER	PTHR36234:SF4		1	390	3.5e-144	T	19-04-2020
P8084_finalAssembly_26072	9247c8707f9aa7a07c852287c0e1c529	299	PRINTS	PR00722	Chymotrypsin serine protease family (S1) signature	63	78	1.9e-13	T	19-04-2020	IPR001314	Peptidase S1A, chymotrypsin family
P8084_finalAssembly_26072	9247c8707f9aa7a07c852287c0e1c529	299	PRINTS	PR00722	Chymotrypsin serine protease family (S1) signature	217	229	1.9e-13	T	19-04-2020	IPR001314	Peptidase S1A, chymotrypsin family
P8084_finalAssembly_26072	9247c8707f9aa7a07c852287c0e1c529	299	PRINTS	PR00722	Chymotrypsin serine protease family (S1) signature	125	139	1.9e-13	T	19-04-2020	IPR001314	Peptidase S1A, chymotrypsin family
P8084_finalAssembly_26072	9247c8707f9aa7a07c852287c0e1c529	299	SUPERFAMILY	SSF50494		8	265	1.44e-54	T	19-04-2020	IPR009003	Peptidase S1, PA clan
P8084_finalAssembly_26072	9247c8707f9aa7a07c852287c0e1c529	299	Gene3D	G3DSA:2.40.10.10		26	266	6.3e-49	T	19-04-2020
P8084_finalAssembly_26072	9247c8707f9aa7a07c852287c0e1c529	299	PANTHER	PTHR24260:SF90		25	274	4.5e-54	T	19-04-2020
P8084_finalAssembly_26072	9247c8707f9aa7a07c852287c0e1c529	299	SMART	SM00020		33	262	6.4e-56	T	19-04-2020	IPR001254	Serine proteases, trypsin domain
P8084_finalAssembly_26072	9247c8707f9aa7a07c852287c0e1c529	299	Pfam	PF00089	Trypsin	34	262	5.3e-41	T	19-04-2020	IPR001254	Serine proteases, trypsin domain
P8084_finalAssembly_26072	9247c8707f9aa7a07c852287c0e1c529	299	PANTHER	PTHR24260		25	274	4.5e-54	T	19-04-2020
P8084_finalAssembly_22818	4f5a2a807b91c40f82039d148128a014	510	Gene3D	G3DSA:3.60.21.10		134	431	4e-46	T	19-04-2020	IPR029052	Metallo-dependent phosphatase-like
P8084_finalAssembly_22818	4f5a2a807b91c40f82039d148128a014	510	SUPERFAMILY	SSF56300		137	407	1.3e-29	T	19-04-2020
P8084_finalAssembly_22818	4f5a2a807b91c40f82039d148128a014	510	PANTHER	PTHR22953:SF9		5	440	5.3e-68	T	19-04-2020
P8084_finalAssembly_22818	4f5a2a807b91c40f82039d148128a014	510	Gene3D	G3DSA:2.60.40.380		19	119	1e-05	T	19-04-2020	IPR008963	Purple acid phosphatase-like, N-terminal
P8084_finalAssembly_22818	4f5a2a807b91c40f82039d148128a014	510	Pfam	PF00149	Calcineurin-like phosphoesterase	141	347	5.1e-10	T	19-04-2020	IPR004843	Calcineurin-like phosphoesterase domain, ApaH type
P8084_finalAssembly_22818	4f5a2a807b91c40f82039d148128a014	510	Pfam	PF16656	Purple acid Phosphatase, N-terminal domain	22	110	1e-09	T	19-04-2020	IPR015914	Purple acid phosphatase, N-terminal
P8084_finalAssembly_22818	4f5a2a807b91c40f82039d148128a014	510	PANTHER	PTHR22953		5	440	5.3e-68	T	19-04-2020	IPR039331	Purple acid phosphatase-like
P8084_finalAssembly_22818	4f5a2a807b91c40f82039d148128a014	510	SUPERFAMILY	SSF49363		9	108	1.96e-09	T	19-04-2020	IPR008963	Purple acid phosphatase-like, N-terminal
P8084_finalAssembly_40001	62e9955a62b5447207bdf80b8859576a	382	SUPERFAMILY	SSF56300		40	373	2.32e-19	T	19-04-2020
P8084_finalAssembly_40001	62e9955a62b5447207bdf80b8859576a	382	Gene3D	G3DSA:3.60.21.10		31	382	1.6e-36	T	19-04-2020	IPR029052	Metallo-dependent phosphatase-like
P8084_finalAssembly_40001	62e9955a62b5447207bdf80b8859576a	382	PANTHER	PTHR10161		22	382	4.7e-126	T	19-04-2020
P8084_finalAssembly_40001	62e9955a62b5447207bdf80b8859576a	382	Pfam	PF00149	Calcineurin-like phosphoesterase	54	318	1.2e-07	T	19-04-2020	IPR004843	Calcineurin-like phosphoesterase domain, ApaH type
P8084_finalAssembly_40001	62e9955a62b5447207bdf80b8859576a	382	PANTHER	PTHR10161:SF20		22	382	4.7e-126	T	19-04-2020
P8084_finalAssembly_29694	1aa1c27baae0fe6e17183c17c1a1dcc5	475	PANTHER	PTHR22727:SF37		308	434	4.6e-39	T	19-04-2020
P8084_finalAssembly_29694	1aa1c27baae0fe6e17183c17c1a1dcc5	475	SMART	SM01411		389	437	32	T	19-04-2020	IPR011641	Tyrosine-protein kinase ephrin type A/B receptor-like
P8084_finalAssembly_29694	1aa1c27baae0fe6e17183c17c1a1dcc5	475	SMART	SM01411		192	255	0.14	T	19-04-2020	IPR011641	Tyrosine-protein kinase ephrin type A/B receptor-like
P8084_finalAssembly_29694	1aa1c27baae0fe6e17183c17c1a1dcc5	475	SMART	SM01411		139	185	10	T	19-04-2020	IPR011641	Tyrosine-protein kinase ephrin type A/B receptor-like
P8084_finalAssembly_29694	1aa1c27baae0fe6e17183c17c1a1dcc5	475	SMART	SM01411		320	369	6.9	T	19-04-2020	IPR011641	Tyrosine-protein kinase ephrin type A/B receptor-like
P8084_finalAssembly_29694	1aa1c27baae0fe6e17183c17c1a1dcc5	475	SMART	SM01411		27	76	0.3	T	19-04-2020	IPR011641	Tyrosine-protein kinase ephrin type A/B receptor-like
P8084_finalAssembly_29694	1aa1c27baae0fe6e17183c17c1a1dcc5	475	PANTHER	PTHR22727:SF37		81	184	4.6e-39	T	19-04-2020
P8084_finalAssembly_29694	1aa1c27baae0fe6e17183c17c1a1dcc5	475	PANTHER	PTHR22727:SF37		187	256	4.6e-39	T	19-04-2020
P8084_finalAssembly_29694	1aa1c27baae0fe6e17183c17c1a1dcc5	475	PANTHER	PTHR22727		81	184	4.6e-39	T	19-04-2020	IPR039181	EIG121-like
P8084_finalAssembly_29694	1aa1c27baae0fe6e17183c17c1a1dcc5	475	PANTHER	PTHR22727		308	434	4.6e-39	T	19-04-2020	IPR039181	EIG121-like
P8084_finalAssembly_29694	1aa1c27baae0fe6e17183c17c1a1dcc5	475	PANTHER	PTHR22727		187	256	4.6e-39	T	19-04-2020	IPR039181	EIG121-like
P8084_finalAssembly_25487_slice_M16	90e34aa6250e0dbf287aba47440f8a60	647	PANTHER	PTHR31361:SF1		20	646	1.7e-291	T	19-04-2020
P8084_finalAssembly_25487_slice_M16	90e34aa6250e0dbf287aba47440f8a60	647	SUPERFAMILY	SSF49899		62	572	1.1e-10	T	19-04-2020	IPR013320	Concanavalin A-like lectin/glucanase domain superfamily
P8084_finalAssembly_25487_slice_M16	90e34aa6250e0dbf287aba47440f8a60	647	PANTHER	PTHR31361		20	646	1.7e-291	T	19-04-2020	IPR005629	Beta-glucan synthesis-associated, SKN1
P8084_finalAssembly_25487_slice_M16	90e34aa6250e0dbf287aba47440f8a60	647	Pfam	PF03935	Beta-glucan synthesis-associated protein (SKN1)	440	615	4.7e-18	T	19-04-2020	IPR005629	Beta-glucan synthesis-associated, SKN1
P8084_finalAssembly_25487_slice_M16	90e34aa6250e0dbf287aba47440f8a60	647	Pfam	PF03935	Beta-glucan synthesis-associated protein (SKN1)	13	283	1.4e-38	T	19-04-2020	IPR005629	Beta-glucan synthesis-associated, SKN1
P8084_finalAssembly_25487_slice_M16	90e34aa6250e0dbf287aba47440f8a60	647	Gene3D	G3DSA:2.60.120.200		411	582	1.7e-14	T	19-04-2020
P8084_finalAssembly_25487_slice_M16	90e34aa6250e0dbf287aba47440f8a60	647	Gene3D	G3DSA:2.60.120.200		57	307	1e-19	T	19-04-2020
P8084_finalAssembly_6869_slice_M27	987dcfe97fa4796c9fe4b349d2e5d7a6	357	Gene3D	G3DSA:3.90.25.10		218	353	2.3e-85	T	19-04-2020
P8084_finalAssembly_6869_slice_M27	987dcfe97fa4796c9fe4b349d2e5d7a6	357	PANTHER	PTHR43245:SF13		52	356	3.9e-113	T	19-04-2020
P8084_finalAssembly_6869_slice_M27	987dcfe97fa4796c9fe4b349d2e5d7a6	357	PANTHER	PTHR43245		52	356	3.9e-113	T	19-04-2020
P8084_finalAssembly_6869_slice_M27	987dcfe97fa4796c9fe4b349d2e5d7a6	357	SUPERFAMILY	SSF51735		48	355	1.08e-79	T	19-04-2020	IPR036291	NAD(P)-binding domain superfamily
P8084_finalAssembly_6869_slice_M27	987dcfe97fa4796c9fe4b349d2e5d7a6	357	Pfam	PF01370	NAD dependent epimerase/dehydratase family	53	286	1.8e-50	T	19-04-2020	IPR001509	NAD-dependent epimerase/dehydratase
P8084_finalAssembly_6869_slice_M27	987dcfe97fa4796c9fe4b349d2e5d7a6	357	Gene3D	G3DSA:3.40.50.720		54	341	2.3e-85	T	19-04-2020
P8084_finalAssembly_19818	4b1594500a0e5f3477f4991236e9d85a	211	PANTHER	PTHR11709:SF209		51	197	2.2e-40	T	19-04-2020
P8084_finalAssembly_19818	4b1594500a0e5f3477f4991236e9d85a	211	SUPERFAMILY	SSF49503		27	185	7.94e-33	T	19-04-2020	IPR008972	Cupredoxin
P8084_finalAssembly_19818	4b1594500a0e5f3477f4991236e9d85a	211	Gene3D	G3DSA:2.60.40.420		21	150	2.4e-33	T	19-04-2020	IPR008972	Cupredoxin
P8084_finalAssembly_19818	4b1594500a0e5f3477f4991236e9d85a	211	PANTHER	PTHR11709		51	197	2.2e-40	T	19-04-2020
P8084_finalAssembly_19818	4b1594500a0e5f3477f4991236e9d85a	211	Pfam	PF07732	Multicopper oxidase	60	151	6.9e-32	T	19-04-2020	IPR011707	Multicopper oxidase, type 3
P8084_finalAssembly_9350	02c7f52e53d038cbe6945f94c194d347	143	Gene3D	G3DSA:2.60.20.10		28	132	1.4e-09	T	19-04-2020
P8084_finalAssembly_35042	af8203c7320efaa1b0b9b9efd6ee61dc	879	Pfam	PF03423	Carbohydrate binding domain (family 25)	146	230	1.1e-12	T	19-04-2020	IPR005085	Carbohydrate binding module family 25
P8084_finalAssembly_35042	af8203c7320efaa1b0b9b9efd6ee61dc	879	Pfam	PF03423	Carbohydrate binding domain (family 25)	39	126	4.5e-11	T	19-04-2020	IPR005085	Carbohydrate binding module family 25
P8084_finalAssembly_35042	af8203c7320efaa1b0b9b9efd6ee61dc	879	SUPERFAMILY	SSF51445		417	778	3.49e-50	T	19-04-2020	IPR017853	Glycoside hydrolase superfamily
P8084_finalAssembly_35042	af8203c7320efaa1b0b9b9efd6ee61dc	879	Gene3D	G3DSA:3.20.20.80		412	860	3.1e-86	T	19-04-2020
P8084_finalAssembly_35042	af8203c7320efaa1b0b9b9efd6ee61dc	879	PANTHER	PTHR43447		341	865	5.3e-109	T	19-04-2020
P8084_finalAssembly_35042	af8203c7320efaa1b0b9b9efd6ee61dc	879	SMART	SM01066		34	117	0.0013	T	19-04-2020	IPR005085	Carbohydrate binding module family 25
P8084_finalAssembly_35042	af8203c7320efaa1b0b9b9efd6ee61dc	879	SMART	SM01066		141	223	2e-06	T	19-04-2020	IPR005085	Carbohydrate binding module family 25
P8084_finalAssembly_35042	af8203c7320efaa1b0b9b9efd6ee61dc	879	Pfam	PF00128	Alpha amylase, catalytic domain	482	641	1.4e-09	T	19-04-2020	IPR006047	Glycosyl hydrolase, family 13, catalytic domain
P8084_finalAssembly_35042	af8203c7320efaa1b0b9b9efd6ee61dc	879	PRINTS	PR00110	Alpha-amylase signature	503	514	3e-06	T	19-04-2020	IPR006046	Alpha amylase
P8084_finalAssembly_35042	af8203c7320efaa1b0b9b9efd6ee61dc	879	PRINTS	PR00110	Alpha-amylase signature	730	742	3e-06	T	19-04-2020	IPR006046	Alpha amylase
P8084_finalAssembly_35042	af8203c7320efaa1b0b9b9efd6ee61dc	879	PRINTS	PR00110	Alpha-amylase signature	471	488	3e-06	T	19-04-2020	IPR006046	Alpha amylase
P8084_finalAssembly_35042	af8203c7320efaa1b0b9b9efd6ee61dc	879	PANTHER	PTHR43447:SF1		341	865	5.3e-109	T	19-04-2020
P8084_finalAssembly_35042	af8203c7320efaa1b0b9b9efd6ee61dc	879	SMART	SM00642		419	860	8.6e-15	T	19-04-2020	IPR006047	Glycosyl hydrolase, family 13, catalytic domain
P8084_finalAssembly_35042	af8203c7320efaa1b0b9b9efd6ee61dc	879	Gene3D	G3DSA:2.60.40.10		27	129	1e-24	T	19-04-2020	IPR013783	Immunoglobulin-like fold
P8084_finalAssembly_35042	af8203c7320efaa1b0b9b9efd6ee61dc	879	Gene3D	G3DSA:2.60.40.10		134	236	7.1e-27	T	19-04-2020	IPR013783	Immunoglobulin-like fold
P8084_finalAssembly_38468	4a2f2194bbfb224fd7ceb54517ab7414	284	PANTHER	PTHR31468:SF2		90	166	3e-41	T	19-04-2020
P8084_finalAssembly_38468	4a2f2194bbfb224fd7ceb54517ab7414	284	PANTHER	PTHR31468:SF2		6	89	3e-41	T	19-04-2020
P8084_finalAssembly_38468	4a2f2194bbfb224fd7ceb54517ab7414	284	SUPERFAMILY	SSF51445		24	90	1.31e-06	T	19-04-2020	IPR017853	Glycoside hydrolase superfamily
P8084_finalAssembly_38468	4a2f2194bbfb224fd7ceb54517ab7414	284	PANTHER	PTHR31468		90	166	3e-41	T	19-04-2020	IPR004886	Glucanosyltransferase
P8084_finalAssembly_38468	4a2f2194bbfb224fd7ceb54517ab7414	284	PANTHER	PTHR31468		6	89	3e-41	T	19-04-2020	IPR004886	Glucanosyltransferase
P8084_finalAssembly_38468	4a2f2194bbfb224fd7ceb54517ab7414	284	Gene3D	G3DSA:3.20.20.80		17	89	2.1e-15	T	19-04-2020
P8084_finalAssembly_38468	4a2f2194bbfb224fd7ceb54517ab7414	284	Gene3D	G3DSA:3.20.20.80		90	171	5.5e-11	T	19-04-2020
P8084_finalAssembly_38468	4a2f2194bbfb224fd7ceb54517ab7414	284	Pfam	PF03198	Glucanosyltransferase	16	89	3.4e-08	T	19-04-2020	IPR004886	Glucanosyltransferase
P8084_finalAssembly_3788	b6a428ca6807f2e02f62d69eb927b706	250	Pfam	PF00188	Cysteine-rich secretory protein family	52	169	6.1e-17	T	19-04-2020	IPR014044	CAP domain
P8084_finalAssembly_3788	b6a428ca6807f2e02f62d69eb927b706	250	PANTHER	PTHR31157:SF1		32	186	1.4e-68	T	19-04-2020
P8084_finalAssembly_3788	b6a428ca6807f2e02f62d69eb927b706	250	SUPERFAMILY	SSF55797		45	170	5.49e-18	T	19-04-2020	IPR035940	CAP superfamily
P8084_finalAssembly_3788	b6a428ca6807f2e02f62d69eb927b706	250	PANTHER	PTHR31157		32	186	1.4e-68	T	19-04-2020
P8084_finalAssembly_3788	b6a428ca6807f2e02f62d69eb927b706	250	Gene3D	G3DSA:3.40.33.10		16	170	1.2e-43	T	19-04-2020	IPR035940	CAP superfamily
P8084_finalAssembly_25629	2519e62d589e313f0102c08a67b89513	528	Gene3D	G3DSA:1.10.220.130		207	288	2.3e-36	T	19-04-2020
P8084_finalAssembly_25629	2519e62d589e313f0102c08a67b89513	528	Pfam	PF16683	Transglutaminase elicitor	170	528	8.4e-185	T	19-04-2020	IPR032048	Transglutaminase elicitor
P8084_finalAssembly_38621_slice_M738	76bda225c2a12755f42f09bdcb54d8a1	177	Gene3D	G3DSA:1.10.418.20		4	163	1.3e-14	T	19-04-2020
P8084_finalAssembly_38621_slice_M738	76bda225c2a12755f42f09bdcb54d8a1	177	PANTHER	PTHR12606:SF84		63	172	4.9e-17	T	19-04-2020
P8084_finalAssembly_38621_slice_M738	76bda225c2a12755f42f09bdcb54d8a1	177	PANTHER	PTHR12606		63	172	4.9e-17	T	19-04-2020
P8084_finalAssembly_38621_slice_M738	76bda225c2a12755f42f09bdcb54d8a1	177	Pfam	PF02902	Ulp1 protease family, C-terminal catalytic domain	60	140	2.9e-12	T	19-04-2020	IPR003653	Ulp1 protease family, C-terminal catalytic domain
P8084_finalAssembly_38621_slice_M738	76bda225c2a12755f42f09bdcb54d8a1	177	SUPERFAMILY	SSF54001		4	172	1.88e-23	T	19-04-2020	IPR038765	Papain-like cysteine peptidase superfamily
P8084_finalAssembly_38621_slice_M738	76bda225c2a12755f42f09bdcb54d8a1	177	Gene3D	G3DSA:3.30.310.130		28	124	1.3e-14	T	19-04-2020
P8084_finalAssembly_3163	4a53917ca7880623489ffd2f2a3328be	66	Pfam	PF09461	Phytotoxin PcF protein	22	61	4.8e-17	T	19-04-2020	IPR018570	Phytotoxin, PcF
P8084_finalAssembly_3164	4a53917ca7880623489ffd2f2a3328be	66	Pfam	PF09461	Phytotoxin PcF protein	22	61	4.8e-17	T	19-04-2020	IPR018570	Phytotoxin, PcF
P8084_finalAssembly_21637	3e0b29bd1f43ea0e291d7a1990306e06	519	PRINTS	PR01607	Apyrase family signature	368	391	2.6e-13	T	19-04-2020	IPR006179	5'-Nucleotidase/apyrase
P8084_finalAssembly_21637	3e0b29bd1f43ea0e291d7a1990306e06	519	PRINTS	PR01607	Apyrase family signature	197	214	2.6e-13	T	19-04-2020	IPR006179	5'-Nucleotidase/apyrase
P8084_finalAssembly_21637	3e0b29bd1f43ea0e291d7a1990306e06	519	PRINTS	PR01607	Apyrase family signature	216	239	2.6e-13	T	19-04-2020	IPR006179	5'-Nucleotidase/apyrase
P8084_finalAssembly_21637	3e0b29bd1f43ea0e291d7a1990306e06	519	SUPERFAMILY	SSF55816		308	469	4.84e-27	T	19-04-2020	IPR036907	5'-Nucleotidase, C-terminal domain superfamily
P8084_finalAssembly_21637	3e0b29bd1f43ea0e291d7a1990306e06	519	PANTHER	PTHR11575		17	504	9.2e-85	T	19-04-2020	IPR006179	5'-Nucleotidase/apyrase
P8084_finalAssembly_21637	3e0b29bd1f43ea0e291d7a1990306e06	519	Pfam	PF02872	5'-nucleotidase, C-terminal domain	309	467	8e-21	T	19-04-2020	IPR008334	5'-Nucleotidase, C-terminal
P8084_finalAssembly_21637	3e0b29bd1f43ea0e291d7a1990306e06	519	PANTHER	PTHR11575:SF25		17	504	9.2e-85	T	19-04-2020
P8084_finalAssembly_21637	3e0b29bd1f43ea0e291d7a1990306e06	519	Gene3D	G3DSA:3.60.21.10		16	308	1.2e-56	T	19-04-2020	IPR029052	Metallo-dependent phosphatase-like
P8084_finalAssembly_21637	3e0b29bd1f43ea0e291d7a1990306e06	519	SUPERFAMILY	SSF56300		25	303	1.23e-58	T	19-04-2020
P8084_finalAssembly_21637	3e0b29bd1f43ea0e291d7a1990306e06	519	Gene3D	G3DSA:3.90.780.10		309	508	8.5e-26	T	19-04-2020	IPR036907	5'-Nucleotidase, C-terminal domain superfamily
P8084_finalAssembly_21637	3e0b29bd1f43ea0e291d7a1990306e06	519	Pfam	PF00149	Calcineurin-like phosphoesterase	59	233	1.7e-10	T	19-04-2020	IPR004843	Calcineurin-like phosphoesterase domain, ApaH type
P8084_finalAssembly_26700	1d2270c62ff48bf6f104741a3e22232d	553	PANTHER	PTHR11559:SF206		9	549	5.3e-207	T	19-04-2020
P8084_finalAssembly_26700	1d2270c62ff48bf6f104741a3e22232d	553	PANTHER	PTHR11559		9	549	5.3e-207	T	19-04-2020
P8084_finalAssembly_26700	1d2270c62ff48bf6f104741a3e22232d	553	Pfam	PF00135	Carboxylesterase family	21	530	4.7e-92	T	19-04-2020	IPR002018	Carboxylesterase, type B
P8084_finalAssembly_26700	1d2270c62ff48bf6f104741a3e22232d	553	SUPERFAMILY	SSF53474		20	549	7.93e-116	T	19-04-2020	IPR029058	Alpha/Beta hydrolase fold
P8084_finalAssembly_26700	1d2270c62ff48bf6f104741a3e22232d	553	Gene3D	G3DSA:3.40.50.1820		14	553	2.3e-143	T	19-04-2020	IPR029058	Alpha/Beta hydrolase fold
P8084_finalAssembly_3983	77be2e6f3849adfa385070d01e66afd3	407	SUPERFAMILY	SSF50494		171	378	4.47e-23	T	19-04-2020	IPR009003	Peptidase S1, PA clan
P8084_finalAssembly_3983	77be2e6f3849adfa385070d01e66afd3	407	PANTHER	PTHR36234:SF4		1	389	3e-144	T	19-04-2020
P8084_finalAssembly_3983	77be2e6f3849adfa385070d01e66afd3	407	Gene3D	G3DSA:2.40.10.10		178	301	5.3e-06	T	19-04-2020
P8084_finalAssembly_3983	77be2e6f3849adfa385070d01e66afd3	407	Pfam	PF13365	Trypsin-like peptidase domain	189	352	4.8e-17	T	19-04-2020
P8084_finalAssembly_3983	77be2e6f3849adfa385070d01e66afd3	407	PANTHER	PTHR36234		1	389	3e-144	T	19-04-2020
P8084_finalAssembly_3983	77be2e6f3849adfa385070d01e66afd3	407	Gene3D	G3DSA:2.40.10.10		302	377	1.6e-08	T	19-04-2020
P8084_finalAssembly_35861	69a3210b33c75ce9309ac7b3c3963d9a	269	PANTHER	PTHR18952:SF131		6	267	5.4e-68	T	19-04-2020
P8084_finalAssembly_35861	69a3210b33c75ce9309ac7b3c3963d9a	269	PANTHER	PTHR18952		6	267	5.4e-68	T	19-04-2020	IPR023561	Carbonic anhydrase, alpha-class
P8084_finalAssembly_35861	69a3210b33c75ce9309ac7b3c3963d9a	269	SUPERFAMILY	SSF51069		28	267	8.9e-49	T	19-04-2020	IPR036398	Alpha carbonic anhydrase domain superfamily
P8084_finalAssembly_35861	69a3210b33c75ce9309ac7b3c3963d9a	269	Pfam	PF00194	Eukaryotic-type carbonic anhydrase	28	267	6.9e-38	T	19-04-2020	IPR001148	Alpha carbonic anhydrase domain
P8084_finalAssembly_35861	69a3210b33c75ce9309ac7b3c3963d9a	269	Gene3D	G3DSA:3.10.200.10		28	269	1.2e-53	T	19-04-2020	IPR036398	Alpha carbonic anhydrase domain superfamily
P8084_finalAssembly_35861	69a3210b33c75ce9309ac7b3c3963d9a	269	SMART	SM01057		28	269	1.8e-37	T	19-04-2020	IPR001148	Alpha carbonic anhydrase domain
P8084_finalAssembly_11079	fdf2a055e01aa2d1341dfafe7e33ba83	480	SUPERFAMILY	SSF51445		33	328	5.02e-86	T	19-04-2020	IPR017853	Glycoside hydrolase superfamily
P8084_finalAssembly_11079	fdf2a055e01aa2d1341dfafe7e33ba83	480	PANTHER	PTHR31490		20	356	6.8e-97	T	19-04-2020
P8084_finalAssembly_11079	fdf2a055e01aa2d1341dfafe7e33ba83	480	Pfam	PF00331	Glycosyl hydrolase family 10	32	327	1.3e-86	T	19-04-2020	IPR001000	Glycoside hydrolase family 10 domain
P8084_finalAssembly_11079	fdf2a055e01aa2d1341dfafe7e33ba83	480	Gene3D	G3DSA:3.20.20.80		19	349	6e-96	T	19-04-2020
P8084_finalAssembly_11079	fdf2a055e01aa2d1341dfafe7e33ba83	480	PRINTS	PR00134	Glycosyl hydrolase family 10 signature	197	208	4.4e-13	T	19-04-2020	IPR001000	Glycoside hydrolase family 10 domain
P8084_finalAssembly_11079	fdf2a055e01aa2d1341dfafe7e33ba83	480	PRINTS	PR00134	Glycosyl hydrolase family 10 signature	227	239	4.4e-13	T	19-04-2020	IPR001000	Glycoside hydrolase family 10 domain
P8084_finalAssembly_11079	fdf2a055e01aa2d1341dfafe7e33ba83	480	PRINTS	PR00134	Glycosyl hydrolase family 10 signature	149	160	4.4e-13	T	19-04-2020	IPR001000	Glycoside hydrolase family 10 domain
P8084_finalAssembly_11079	fdf2a055e01aa2d1341dfafe7e33ba83	480	PRINTS	PR00134	Glycosyl hydrolase family 10 signature	107	119	4.4e-13	T	19-04-2020	IPR001000	Glycoside hydrolase family 10 domain
P8084_finalAssembly_11079	fdf2a055e01aa2d1341dfafe7e33ba83	480	PANTHER	PTHR31490:SF35		20	356	6.8e-97	T	19-04-2020
P8084_finalAssembly_11079	fdf2a055e01aa2d1341dfafe7e33ba83	480	SMART	SM00633		76	350	1.5e-64	T	19-04-2020	IPR001000	Glycoside hydrolase family 10 domain
P8084_finalAssembly_25624	0dfb4135b0eaeb8542a4f1b2019af250	912	Pfam	PF16683	Transglutaminase elicitor	401	759	1.6e-184	T	19-04-2020	IPR032048	Transglutaminase elicitor
P8084_finalAssembly_25624	0dfb4135b0eaeb8542a4f1b2019af250	912	PANTHER	PTHR22937:SF65		120	805	1.8e-16	T	19-04-2020
P8084_finalAssembly_25624	0dfb4135b0eaeb8542a4f1b2019af250	912	Gene3D	G3DSA:1.10.220.130		438	519	1.2e-35	T	19-04-2020
P8084_finalAssembly_25624	0dfb4135b0eaeb8542a4f1b2019af250	912	PANTHER	PTHR22937		120	805	1.8e-16	T	19-04-2020
P8084_finalAssembly_13258	23e4942045a0758f53c56771186cd57e	360	Pfam	PF00295	Glycosyl hydrolases family 28	48	355	2.4e-70	T	19-04-2020	IPR000743	Glycoside hydrolase, family 28
P8084_finalAssembly_13258	23e4942045a0758f53c56771186cd57e	360	SMART	SM00710		186	207	50	T	19-04-2020	IPR006626	Parallel beta-helix repeat
P8084_finalAssembly_13258	23e4942045a0758f53c56771186cd57e	360	SMART	SM00710		304	346	4800	T	19-04-2020	IPR006626	Parallel beta-helix repeat
P8084_finalAssembly_13258	23e4942045a0758f53c56771186cd57e	360	SMART	SM00710		269	290	660	T	19-04-2020	IPR006626	Parallel beta-helix repeat
P8084_finalAssembly_13258	23e4942045a0758f53c56771186cd57e	360	SMART	SM00710		208	228	1500	T	19-04-2020	IPR006626	Parallel beta-helix repeat
P8084_finalAssembly_13258	23e4942045a0758f53c56771186cd57e	360	SMART	SM00710		240	261	0.77	T	19-04-2020	IPR006626	Parallel beta-helix repeat
P8084_finalAssembly_13258	23e4942045a0758f53c56771186cd57e	360	SMART	SM00710		156	185	4500	T	19-04-2020	IPR006626	Parallel beta-helix repeat
P8084_finalAssembly_13258	23e4942045a0758f53c56771186cd57e	360	SUPERFAMILY	SSF51126		45	349	4.34e-72	T	19-04-2020	IPR011050	Pectin lyase fold/virulence factor
P8084_finalAssembly_13258	23e4942045a0758f53c56771186cd57e	360	PANTHER	PTHR31884:SF1		1	360	8.8e-157	T	19-04-2020
P8084_finalAssembly_13258	23e4942045a0758f53c56771186cd57e	360	PANTHER	PTHR31884		1	360	8.8e-157	T	19-04-2020
P8084_finalAssembly_13258	23e4942045a0758f53c56771186cd57e	360	Gene3D	G3DSA:2.160.20.10		32	360	1.7e-75	T	19-04-2020	IPR012334	Pectin lyase fold
P8084_finalAssembly_8956	bcf054e493bbfb5ad3faca84e5f87036	254	PANTHER	PTHR31157:SF1		25	189	2.4e-69	T	19-04-2020
P8084_finalAssembly_8956	bcf054e493bbfb5ad3faca84e5f87036	254	SUPERFAMILY	SSF55797		49	174	7.32e-18	T	19-04-2020	IPR035940	CAP superfamily
P8084_finalAssembly_8956	bcf054e493bbfb5ad3faca84e5f87036	254	Pfam	PF00188	Cysteine-rich secretory protein family	56	173	6.4e-17	T	19-04-2020	IPR014044	CAP domain
P8084_finalAssembly_8956	bcf054e493bbfb5ad3faca84e5f87036	254	PANTHER	PTHR31157		25	189	2.4e-69	T	19-04-2020
P8084_finalAssembly_8956	bcf054e493bbfb5ad3faca84e5f87036	254	Gene3D	G3DSA:3.40.33.10		17	174	5e-44	T	19-04-2020	IPR035940	CAP superfamily
P8084_finalAssembly_15276	a1b4073780271b64c0879c2f27db7235	448	Gene3D	G3DSA:2.160.20.10		21	395	8.4e-129	T	19-04-2020	IPR012334	Pectin lyase fold
P8084_finalAssembly_15276	a1b4073780271b64c0879c2f27db7235	448	SMART	SM00656		100	321	6.5e-08	T	19-04-2020	IPR002022	Pectate lyase
P8084_finalAssembly_15276	a1b4073780271b64c0879c2f27db7235	448	Pfam	PF00544	Pectate lyase	126	315	3.4e-06	T	19-04-2020	IPR002022	Pectate lyase
P8084_finalAssembly_15276	a1b4073780271b64c0879c2f27db7235	448	PANTHER	PTHR31683:SF35		1	446	1.8e-134	T	19-04-2020
P8084_finalAssembly_15276	a1b4073780271b64c0879c2f27db7235	448	PANTHER	PTHR31683		1	446	1.8e-134	T	19-04-2020
P8084_finalAssembly_15276	a1b4073780271b64c0879c2f27db7235	448	SUPERFAMILY	SSF51126		24	362	4.71e-64	T	19-04-2020	IPR011050	Pectin lyase fold/virulence factor
P8084_finalAssembly_24609_slice_M283	3341fda78ea80e75cbdff439bd8246a1	162	Pfam	PF01979	Amidohydrolase family	7	156	1.2e-20	T	19-04-2020	IPR006680	Amidohydrolase-related
P8084_finalAssembly_24609_slice_M283	3341fda78ea80e75cbdff439bd8246a1	162	Gene3D	G3DSA:3.20.20.140		1	130	9e-32	T	19-04-2020
P8084_finalAssembly_24609_slice_M283	3341fda78ea80e75cbdff439bd8246a1	162	PANTHER	PTHR11271		1	162	3.8e-72	T	19-04-2020
P8084_finalAssembly_24609_slice_M283	3341fda78ea80e75cbdff439bd8246a1	162	SUPERFAMILY	SSF51338		76	156	8.02e-13	T	19-04-2020	IPR011059	Metal-dependent hydrolase, composite domain superfamily
P8084_finalAssembly_24609_slice_M283	3341fda78ea80e75cbdff439bd8246a1	162	SUPERFAMILY	SSF51556		1	102	2.68e-24	T	19-04-2020	IPR032466	Metal-dependent hydrolase
P8084_finalAssembly_24609_slice_M283	3341fda78ea80e75cbdff439bd8246a1	162	PANTHER	PTHR11271:SF46		1	162	3.8e-72	T	19-04-2020
P8084_finalAssembly_39743	95c71e1cc7b3591e1d60b1eba2c2a09b	520	Pfam	PF17189	Glycosyl hydrolase family 30 beta sandwich domain	449	516	2.8e-10	T	19-04-2020	IPR033452	Glycosyl hydrolase family 30, beta sandwich domain
P8084_finalAssembly_39743	95c71e1cc7b3591e1d60b1eba2c2a09b	520	Pfam	PF02055	Glycosyl hydrolase family 30 TIM-barrel domain	161	446	2.7e-78	T	19-04-2020	IPR033453	Glycosyl hydrolase family 30, TIM-barrel domain
P8084_finalAssembly_39743	95c71e1cc7b3591e1d60b1eba2c2a09b	520	Pfam	PF02055	Glycosyl hydrolase family 30 TIM-barrel domain	101	159	2.6e-15	T	19-04-2020	IPR033453	Glycosyl hydrolase family 30, TIM-barrel domain
P8084_finalAssembly_39743	95c71e1cc7b3591e1d60b1eba2c2a09b	520	PANTHER	PTHR11069		23	519	3.5e-166	T	19-04-2020	IPR001139	Glycoside hydrolase family 30
P8084_finalAssembly_39743	95c71e1cc7b3591e1d60b1eba2c2a09b	520	Gene3D	G3DSA:3.20.20.80		37	450	1.9e-146	T	19-04-2020
P8084_finalAssembly_39743	95c71e1cc7b3591e1d60b1eba2c2a09b	520	Gene3D	G3DSA:2.60.40.1180		59	517	1.9e-146	T	19-04-2020	IPR013780	Glycosyl hydrolase, all-beta
P8084_finalAssembly_39743	95c71e1cc7b3591e1d60b1eba2c2a09b	520	PANTHER	PTHR11069:SF23		23	519	3.5e-166	T	19-04-2020
P8084_finalAssembly_39743	95c71e1cc7b3591e1d60b1eba2c2a09b	520	SUPERFAMILY	SSF51445		101	450	1.29e-70	T	19-04-2020	IPR017853	Glycoside hydrolase superfamily
P8084_finalAssembly_39743	95c71e1cc7b3591e1d60b1eba2c2a09b	520	PRINTS	PR00843	Glycosyl hydrolase family 30 signature	91	111	3.5e-16	T	19-04-2020	IPR001139	Glycoside hydrolase family 30
P8084_finalAssembly_39743	95c71e1cc7b3591e1d60b1eba2c2a09b	520	PRINTS	PR00843	Glycosyl hydrolase family 30 signature	126	152	3.5e-16	T	19-04-2020	IPR001139	Glycoside hydrolase family 30
P8084_finalAssembly_39743	95c71e1cc7b3591e1d60b1eba2c2a09b	520	PRINTS	PR00843	Glycosyl hydrolase family 30 signature	34	53	3.5e-16	T	19-04-2020	IPR001139	Glycoside hydrolase family 30
P8084_finalAssembly_2375_slice_M52	ec279d5eb22132224ff4908a57d3c457	164	Gene3D	G3DSA:1.10.239.10		13	108	3.1e-18	T	19-04-2020	IPR036470	Elicitin superfamily
P8084_finalAssembly_2375_slice_M52	ec279d5eb22132224ff4908a57d3c457	164	SUPERFAMILY	SSF48647		13	101	1.57e-21	T	19-04-2020	IPR036470	Elicitin superfamily
P8084_finalAssembly_2375_slice_M52	ec279d5eb22132224ff4908a57d3c457	164	Pfam	PF00964	Elicitin	21	100	6.9e-17	T	19-04-2020	IPR002200	Elicitin
P8084_finalAssembly_2375_slice_M52	ec279d5eb22132224ff4908a57d3c457	164	SMART	SM01187		19	101	8.7e-18	T	19-04-2020	IPR002200	Elicitin
P8084_finalAssembly_30073	4e4aaf516cdc17f8af67cd472590e6a1	263	Gene3D	G3DSA:2.40.10.10		44	133	1.4e-42	T	19-04-2020
P8084_finalAssembly_30073	4e4aaf516cdc17f8af67cd472590e6a1	263	SMART	SM00020		31	241	1.3e-29	T	19-04-2020	IPR001254	Serine proteases, trypsin domain
P8084_finalAssembly_30073	4e4aaf516cdc17f8af67cd472590e6a1	263	PANTHER	PTHR24260:SF90		18	238	2.9e-52	T	19-04-2020
P8084_finalAssembly_30073	4e4aaf516cdc17f8af67cd472590e6a1	263	Pfam	PF00089	Trypsin	32	235	4.4e-36	T	19-04-2020	IPR001254	Serine proteases, trypsin domain
P8084_finalAssembly_30073	4e4aaf516cdc17f8af67cd472590e6a1	263	Gene3D	G3DSA:2.40.10.10		32	236	1.4e-42	T	19-04-2020
P8084_finalAssembly_30073	4e4aaf516cdc17f8af67cd472590e6a1	263	PANTHER	PTHR24260		18	238	2.9e-52	T	19-04-2020
P8084_finalAssembly_30073	4e4aaf516cdc17f8af67cd472590e6a1	263	SUPERFAMILY	SSF50494		6	237	9.08e-47	T	19-04-2020	IPR009003	Peptidase S1, PA clan
P8084_finalAssembly_30073	4e4aaf516cdc17f8af67cd472590e6a1	263	PRINTS	PR00722	Chymotrypsin serine protease family (S1) signature	204	216	2e-10	T	19-04-2020	IPR001314	Peptidase S1A, chymotrypsin family
P8084_finalAssembly_30073	4e4aaf516cdc17f8af67cd472590e6a1	263	PRINTS	PR00722	Chymotrypsin serine protease family (S1) signature	60	75	2e-10	T	19-04-2020	IPR001314	Peptidase S1A, chymotrypsin family
P8084_finalAssembly_30073	4e4aaf516cdc17f8af67cd472590e6a1	263	PRINTS	PR00722	Chymotrypsin serine protease family (S1) signature	115	129	2e-10	T	19-04-2020	IPR001314	Peptidase S1A, chymotrypsin family
P8084_finalAssembly_36526	d6eed801985967442c21684945eb4e8d	524	Pfam	PF00840	Glycosyl hydrolase family 7	26	462	1.6e-196	T	19-04-2020	IPR001722	Glycoside hydrolase, family 7
P8084_finalAssembly_36526	d6eed801985967442c21684945eb4e8d	524	SUPERFAMILY	SSF49899		23	465	1.45e-175	T	19-04-2020	IPR013320	Concanavalin A-like lectin/glucanase domain superfamily
P8084_finalAssembly_36526	d6eed801985967442c21684945eb4e8d	524	PANTHER	PTHR33753:SF2		7	464	6.3e-212	T	19-04-2020
P8084_finalAssembly_36526	d6eed801985967442c21684945eb4e8d	524	Gene3D	G3DSA:2.70.100.10		23	465	4e-203	T	19-04-2020	IPR037019	Glycoside hydrolase family 7, catalytic domain superfamily
P8084_finalAssembly_36526	d6eed801985967442c21684945eb4e8d	524	PANTHER	PTHR33753		7	464	6.3e-212	T	19-04-2020	IPR001722	Glycoside hydrolase, family 7
P8084_finalAssembly_36526	d6eed801985967442c21684945eb4e8d	524	PRINTS	PR00734	Glycosyl hydrolase family 7 signature	46	63	4.5e-80	T	19-04-2020	IPR001722	Glycoside hydrolase, family 7
P8084_finalAssembly_36526	d6eed801985967442c21684945eb4e8d	524	PRINTS	PR00734	Glycosyl hydrolase family 7 signature	139	159	4.5e-80	T	19-04-2020	IPR001722	Glycoside hydrolase, family 7
P8084_finalAssembly_36526	d6eed801985967442c21684945eb4e8d	524	PRINTS	PR00734	Glycosyl hydrolase family 7 signature	159	177	4.5e-80	T	19-04-2020	IPR001722	Glycoside hydrolase, family 7
P8084_finalAssembly_36526	d6eed801985967442c21684945eb4e8d	524	PRINTS	PR00734	Glycosyl hydrolase family 7 signature	229	252	4.5e-80	T	19-04-2020	IPR001722	Glycoside hydrolase, family 7
P8084_finalAssembly_36526	d6eed801985967442c21684945eb4e8d	524	PRINTS	PR00734	Glycosyl hydrolase family 7 signature	445	462	4.5e-80	T	19-04-2020	IPR001722	Glycoside hydrolase, family 7
P8084_finalAssembly_36526	d6eed801985967442c21684945eb4e8d	524	PRINTS	PR00734	Glycosyl hydrolase family 7 signature	80	99	4.5e-80	T	19-04-2020	IPR001722	Glycoside hydrolase, family 7
P8084_finalAssembly_36526	d6eed801985967442c21684945eb4e8d	524	PRINTS	PR00734	Glycosyl hydrolase family 7 signature	393	412	4.5e-80	T	19-04-2020	IPR001722	Glycoside hydrolase, family 7
P8084_finalAssembly_36526	d6eed801985967442c21684945eb4e8d	524	PRINTS	PR00734	Glycosyl hydrolase family 7 signature	183	199	4.5e-80	T	19-04-2020	IPR001722	Glycoside hydrolase, family 7
P8084_finalAssembly_36526	d6eed801985967442c21684945eb4e8d	524	PRINTS	PR00734	Glycosyl hydrolase family 7 signature	304	317	4.5e-80	T	19-04-2020	IPR001722	Glycoside hydrolase, family 7
P8084_finalAssembly_19978	49e474b1fbaaecf145a4649758143cbd	428	Pfam	PF00050	Kazal-type serine protease inhibitor domain	382	426	1.8e-09	T	19-04-2020	IPR002350	Kazal domain
P8084_finalAssembly_19978	49e474b1fbaaecf145a4649758143cbd	428	PANTHER	PTHR21312		219	427	3.8e-35	T	19-04-2020
P8084_finalAssembly_19978	49e474b1fbaaecf145a4649758143cbd	428	SUPERFAMILY	SSF100895		375	426	2.5e-14	T	19-04-2020	IPR036058	Kazal domain superfamily
P8084_finalAssembly_19978	49e474b1fbaaecf145a4649758143cbd	428	Gene3D	G3DSA:3.30.60.30		365	428	1.2e-17	T	19-04-2020
P8084_finalAssembly_19978	49e474b1fbaaecf145a4649758143cbd	428	SMART	SM00280		380	426	4.9e-15	T	19-04-2020	IPR002350	Kazal domain
P8084_finalAssembly_19978	49e474b1fbaaecf145a4649758143cbd	428	PANTHER	PTHR21312:SF6		1	109	3.8e-35	T	19-04-2020
P8084_finalAssembly_19978	49e474b1fbaaecf145a4649758143cbd	428	PANTHER	PTHR21312		1	109	3.8e-35	T	19-04-2020
P8084_finalAssembly_19978	49e474b1fbaaecf145a4649758143cbd	428	PANTHER	PTHR21312:SF6		219	427	3.8e-35	T	19-04-2020
P8084_finalAssembly_37834	c6234dbd8e9d28d92cb3502a9fe9d5dd	555	Gene3D	G3DSA:2.60.40.420		158	354	1.7e-47	T	19-04-2020	IPR008972	Cupredoxin
P8084_finalAssembly_37834	c6234dbd8e9d28d92cb3502a9fe9d5dd	555	Pfam	PF07732	Multicopper oxidase	43	151	5.7e-30	T	19-04-2020	IPR011707	Multicopper oxidase, type 3
P8084_finalAssembly_37834	c6234dbd8e9d28d92cb3502a9fe9d5dd	555	Pfam	PF00394	Multicopper oxidase	164	329	1.1e-26	T	19-04-2020	IPR001117	Multicopper oxidase, type 1
P8084_finalAssembly_37834	c6234dbd8e9d28d92cb3502a9fe9d5dd	555	SUPERFAMILY	SSF49503		27	185	3.17e-33	T	19-04-2020	IPR008972	Cupredoxin
P8084_finalAssembly_37834	c6234dbd8e9d28d92cb3502a9fe9d5dd	555	Gene3D	G3DSA:2.60.40.420		359	552	4.4e-40	T	19-04-2020	IPR008972	Cupredoxin
P8084_finalAssembly_37834	c6234dbd8e9d28d92cb3502a9fe9d5dd	555	PANTHER	PTHR11709:SF209		49	531	5.9e-102	T	19-04-2020
P8084_finalAssembly_37834	c6234dbd8e9d28d92cb3502a9fe9d5dd	555	Pfam	PF07731	Multicopper oxidase	392	531	1.1e-27	T	19-04-2020	IPR011706	Multicopper oxidase, type 2
P8084_finalAssembly_37834	c6234dbd8e9d28d92cb3502a9fe9d5dd	555	SUPERFAMILY	SSF49503		377	550	2.66e-27	T	19-04-2020	IPR008972	Cupredoxin
P8084_finalAssembly_37834	c6234dbd8e9d28d92cb3502a9fe9d5dd	555	SUPERFAMILY	SSF49503		160	361	2.18e-37	T	19-04-2020	IPR008972	Cupredoxin
P8084_finalAssembly_37834	c6234dbd8e9d28d92cb3502a9fe9d5dd	555	PANTHER	PTHR11709		49	531	5.9e-102	T	19-04-2020
P8084_finalAssembly_37834	c6234dbd8e9d28d92cb3502a9fe9d5dd	555	Gene3D	G3DSA:2.60.40.420		17	150	4.8e-33	T	19-04-2020	IPR008972	Cupredoxin
P8084_finalAssembly_20897	b40d046e328947431036645d8522def7	408	Gene3D	G3DSA:2.160.20.10		79	402	4.2e-74	T	19-04-2020	IPR012334	Pectin lyase fold
P8084_finalAssembly_20897	b40d046e328947431036645d8522def7	408	Pfam	PF00295	Glycosyl hydrolases family 28	95	394	1.2e-69	T	19-04-2020	IPR000743	Glycoside hydrolase, family 28
P8084_finalAssembly_20897	b40d046e328947431036645d8522def7	408	SUPERFAMILY	SSF51126		94	396	3.29e-70	T	19-04-2020	IPR011050	Pectin lyase fold/virulence factor
P8084_finalAssembly_20897	b40d046e328947431036645d8522def7	408	PANTHER	PTHR31884:SF1		1	407	1.2e-163	T	19-04-2020
P8084_finalAssembly_20897	b40d046e328947431036645d8522def7	408	SMART	SM00710		203	232	3100	T	19-04-2020	IPR006626	Parallel beta-helix repeat
P8084_finalAssembly_20897	b40d046e328947431036645d8522def7	408	SMART	SM00710		255	275	3500	T	19-04-2020	IPR006626	Parallel beta-helix repeat
P8084_finalAssembly_20897	b40d046e328947431036645d8522def7	408	SMART	SM00710		351	393	920	T	19-04-2020	IPR006626	Parallel beta-helix repeat
P8084_finalAssembly_20897	b40d046e328947431036645d8522def7	408	SMART	SM00710		287	308	0.066	T	19-04-2020	IPR006626	Parallel beta-helix repeat
P8084_finalAssembly_20897	b40d046e328947431036645d8522def7	408	SMART	SM00710		144	165	6400	T	19-04-2020	IPR006626	Parallel beta-helix repeat
P8084_finalAssembly_20897	b40d046e328947431036645d8522def7	408	SMART	SM00710		233	254	89	T	19-04-2020	IPR006626	Parallel beta-helix repeat
P8084_finalAssembly_20897	b40d046e328947431036645d8522def7	408	SMART	SM00710		316	337	1900	T	19-04-2020	IPR006626	Parallel beta-helix repeat
P8084_finalAssembly_20897	b40d046e328947431036645d8522def7	408	PANTHER	PTHR31884		1	407	1.2e-163	T	19-04-2020
P8084_finalAssembly_13242	9f3583de296afb67707d59f6b84cda5b	1187	SMART	SM00710		820	841	500	T	19-04-2020	IPR006626	Parallel beta-helix repeat
P8084_finalAssembly_13242	9f3583de296afb67707d59f6b84cda5b	1187	SMART	SM00710		484	504	870	T	19-04-2020	IPR006626	Parallel beta-helix repeat
P8084_finalAssembly_13242	9f3583de296afb67707d59f6b84cda5b	1187	SMART	SM00710		855	895	3900	T	19-04-2020	IPR006626	Parallel beta-helix repeat
P8084_finalAssembly_13242	9f3583de296afb67707d59f6b84cda5b	1187	SMART	SM00710		241	262	4.3	T	19-04-2020	IPR006626	Parallel beta-helix repeat
P8084_finalAssembly_13242	9f3583de296afb67707d59f6b84cda5b	1187	SMART	SM00710		157	186	1300	T	19-04-2020	IPR006626	Parallel beta-helix repeat
P8084_finalAssembly_13242	9f3583de296afb67707d59f6b84cda5b	1187	SMART	SM00710		1034	1054	1700	T	19-04-2020	IPR006626	Parallel beta-helix repeat
P8084_finalAssembly_13242	9f3583de296afb67707d59f6b84cda5b	1187	SMART	SM00710		187	208	150	T	19-04-2020	IPR006626	Parallel beta-helix repeat
P8084_finalAssembly_13242	9f3583de296afb67707d59f6b84cda5b	1187	SMART	SM00710		1012	1033	59	T	19-04-2020	IPR006626	Parallel beta-helix repeat
P8084_finalAssembly_13242	9f3583de296afb67707d59f6b84cda5b	1187	SMART	SM00710		209	229	870	T	19-04-2020	IPR006626	Parallel beta-helix repeat
P8084_finalAssembly_13242	9f3583de296afb67707d59f6b84cda5b	1187	SMART	SM00710		1160	1181	6100	T	19-04-2020	IPR006626	Parallel beta-helix repeat
P8084_finalAssembly_13242	9f3583de296afb67707d59f6b84cda5b	1187	SMART	SM00710		270	291	500	T	19-04-2020	IPR006626	Parallel beta-helix repeat
P8084_finalAssembly_13242	9f3583de296afb67707d59f6b84cda5b	1187	SMART	SM00710		305	345	3900	T	19-04-2020	IPR006626	Parallel beta-helix repeat
P8084_finalAssembly_13242	9f3583de296afb67707d59f6b84cda5b	1187	SMART	SM00710		791	812	4.3	T	19-04-2020	IPR006626	Parallel beta-helix repeat
P8084_finalAssembly_13242	9f3583de296afb67707d59f6b84cda5b	1187	SMART	SM00710		545	566	500	T	19-04-2020	IPR006626	Parallel beta-helix repeat
P8084_finalAssembly_13242	9f3583de296afb67707d59f6b84cda5b	1187	SMART	SM00710		516	537	4.3	T	19-04-2020	IPR006626	Parallel beta-helix repeat
P8084_finalAssembly_13242	9f3583de296afb67707d59f6b84cda5b	1187	SMART	SM00710		580	620	3900	T	19-04-2020	IPR006626	Parallel beta-helix repeat
P8084_finalAssembly_13242	9f3583de296afb67707d59f6b84cda5b	1187	SMART	SM00710		982	1011	4900	T	19-04-2020	IPR006626	Parallel beta-helix repeat
P8084_finalAssembly_13242	9f3583de296afb67707d59f6b84cda5b	1187	SMART	SM00710		1095	1116	1800	T	19-04-2020	IPR006626	Parallel beta-helix repeat
P8084_finalAssembly_13242	9f3583de296afb67707d59f6b84cda5b	1187	SMART	SM00710		707	736	4900	T	19-04-2020	IPR006626	Parallel beta-helix repeat
P8084_finalAssembly_13242	9f3583de296afb67707d59f6b84cda5b	1187	SMART	SM00710		432	461	4900	T	19-04-2020	IPR006626	Parallel beta-helix repeat
P8084_finalAssembly_13242	9f3583de296afb67707d59f6b84cda5b	1187	SMART	SM00710		737	758	59	T	19-04-2020	IPR006626	Parallel beta-helix repeat
P8084_finalAssembly_13242	9f3583de296afb67707d59f6b84cda5b	1187	SMART	SM00710		1066	1087	0.094	T	19-04-2020	IPR006626	Parallel beta-helix repeat
P8084_finalAssembly_13242	9f3583de296afb67707d59f6b84cda5b	1187	SMART	SM00710		1130	1152	1100	T	19-04-2020	IPR006626	Parallel beta-helix repeat
P8084_finalAssembly_13242	9f3583de296afb67707d59f6b84cda5b	1187	SMART	SM00710		759	779	870	T	19-04-2020	IPR006626	Parallel beta-helix repeat
P8084_finalAssembly_13242	9f3583de296afb67707d59f6b84cda5b	1187	SMART	SM00710		462	483	59	T	19-04-2020	IPR006626	Parallel beta-helix repeat
P8084_finalAssembly_13242	9f3583de296afb67707d59f6b84cda5b	1187	PANTHER	PTHR31884		343	596	0	T	19-04-2020
P8084_finalAssembly_13242	9f3583de296afb67707d59f6b84cda5b	1187	PANTHER	PTHR31884		893	1186	0	T	19-04-2020
P8084_finalAssembly_13242	9f3583de296afb67707d59f6b84cda5b	1187	Gene3D	G3DSA:2.160.20.10		609	890	6.1e-66	T	19-04-2020	IPR012334	Pectin lyase fold
P8084_finalAssembly_13242	9f3583de296afb67707d59f6b84cda5b	1187	Gene3D	G3DSA:2.160.20.10		333	608	4.7e-66	T	19-04-2020	IPR012334	Pectin lyase fold
P8084_finalAssembly_13242	9f3583de296afb67707d59f6b84cda5b	1187	Gene3D	G3DSA:2.160.20.10		891	1185	2e-49	T	19-04-2020	IPR012334	Pectin lyase fold
P8084_finalAssembly_13242	9f3583de296afb67707d59f6b84cda5b	1187	SUPERFAMILY	SSF51126		48	327	1.95e-67	T	19-04-2020	IPR011050	Pectin lyase fold/virulence factor
P8084_finalAssembly_13242	9f3583de296afb67707d59f6b84cda5b	1187	PANTHER	PTHR31884:SF1		343	596	0	T	19-04-2020
P8084_finalAssembly_13242	9f3583de296afb67707d59f6b84cda5b	1187	Pfam	PF00295	Glycosyl hydrolases family 28	49	326	2.2e-69	T	19-04-2020	IPR000743	Glycoside hydrolase, family 28
P8084_finalAssembly_13242	9f3583de296afb67707d59f6b84cda5b	1187	Pfam	PF00295	Glycosyl hydrolases family 28	339	601	2.6e-63	T	19-04-2020	IPR000743	Glycoside hydrolase, family 28
P8084_finalAssembly_13242	9f3583de296afb67707d59f6b84cda5b	1187	Pfam	PF00295	Glycosyl hydrolases family 28	614	876	4.5e-63	T	19-04-2020	IPR000743	Glycoside hydrolase, family 28
P8084_finalAssembly_13242	9f3583de296afb67707d59f6b84cda5b	1187	Pfam	PF00295	Glycosyl hydrolases family 28	889	1178	3.6e-65	T	19-04-2020	IPR000743	Glycoside hydrolase, family 28
P8084_finalAssembly_13242	9f3583de296afb67707d59f6b84cda5b	1187	Gene3D	G3DSA:2.160.20.10		32	332	2.5e-72	T	19-04-2020	IPR012334	Pectin lyase fold
P8084_finalAssembly_13242	9f3583de296afb67707d59f6b84cda5b	1187	SUPERFAMILY	SSF51126		344	599	2.69e-66	T	19-04-2020	IPR011050	Pectin lyase fold/virulence factor
P8084_finalAssembly_13242	9f3583de296afb67707d59f6b84cda5b	1187	SUPERFAMILY	SSF51126		619	874	2.39e-66	T	19-04-2020	IPR011050	Pectin lyase fold/virulence factor
P8084_finalAssembly_13242	9f3583de296afb67707d59f6b84cda5b	1187	SUPERFAMILY	SSF51126		894	1181	1.35e-68	T	19-04-2020	IPR011050	Pectin lyase fold/virulence factor
P8084_finalAssembly_13242	9f3583de296afb67707d59f6b84cda5b	1187	PANTHER	PTHR31884:SF1		1	321	0	T	19-04-2020
P8084_finalAssembly_13242	9f3583de296afb67707d59f6b84cda5b	1187	PANTHER	PTHR31884:SF1		618	871	0	T	19-04-2020
P8084_finalAssembly_13242	9f3583de296afb67707d59f6b84cda5b	1187	PANTHER	PTHR31884:SF1		893	1186	0	T	19-04-2020
P8084_finalAssembly_13242	9f3583de296afb67707d59f6b84cda5b	1187	PANTHER	PTHR31884		1	321	0	T	19-04-2020
P8084_finalAssembly_13242	9f3583de296afb67707d59f6b84cda5b	1187	PANTHER	PTHR31884		618	871	0	T	19-04-2020
P8084_finalAssembly_27757_slice_M110	2c19b1f5e8abd5e86b1764ae3cb10790	210	PANTHER	PTHR31884:SF1		1	183	2.6e-69	T	19-04-2020
P8084_finalAssembly_27757_slice_M110	2c19b1f5e8abd5e86b1764ae3cb10790	210	SUPERFAMILY	SSF51126		44	183	5.69e-30	T	19-04-2020	IPR011050	Pectin lyase fold/virulence factor
P8084_finalAssembly_27757_slice_M110	2c19b1f5e8abd5e86b1764ae3cb10790	210	PANTHER	PTHR31884		1	183	2.6e-69	T	19-04-2020
P8084_finalAssembly_27757_slice_M110	2c19b1f5e8abd5e86b1764ae3cb10790	210	Gene3D	G3DSA:2.160.20.10		30	184	2.7e-35	T	19-04-2020	IPR012334	Pectin lyase fold
P8084_finalAssembly_27757_slice_M110	2c19b1f5e8abd5e86b1764ae3cb10790	210	Pfam	PF00295	Glycosyl hydrolases family 28	47	182	4.9e-24	T	19-04-2020	IPR000743	Glycoside hydrolase, family 28
P8084_finalAssembly_25666	7f0dc8aeda075b99870f1665ec6cd059	239	PANTHER	PTHR34002:SF5		16	237	1.7e-90	T	19-04-2020
P8084_finalAssembly_25666	7f0dc8aeda075b99870f1665ec6cd059	239	Gene3D	G3DSA:2.60.120.180		10	236	3.9e-70	T	19-04-2020	IPR013319	Glycoside hydrolase family 11/12
P8084_finalAssembly_25666	7f0dc8aeda075b99870f1665ec6cd059	239	Pfam	PF01670	Glycosyl hydrolase family 12	31	236	2e-36	T	19-04-2020	IPR002594	Glycoside hydrolase family 12
P8084_finalAssembly_25666	7f0dc8aeda075b99870f1665ec6cd059	239	SUPERFAMILY	SSF49899		18	237	6.33e-63	T	19-04-2020	IPR013320	Concanavalin A-like lectin/glucanase domain superfamily
P8084_finalAssembly_25666	7f0dc8aeda075b99870f1665ec6cd059	239	PANTHER	PTHR34002		16	237	1.7e-90	T	19-04-2020	IPR002594	Glycoside hydrolase family 12
P8084_finalAssembly_13252	679f96dce002609f84ed157a70aea492	395	Pfam	PF00295	Glycosyl hydrolases family 28	82	381	1.3e-66	T	19-04-2020	IPR000743	Glycoside hydrolase, family 28
P8084_finalAssembly_13252	679f96dce002609f84ed157a70aea492	395	PANTHER	PTHR31884		1	393	2.8e-158	T	19-04-2020
P8084_finalAssembly_13252	679f96dce002609f84ed157a70aea492	395	Gene3D	G3DSA:2.160.20.10		66	390	2.7e-72	T	19-04-2020	IPR012334	Pectin lyase fold
P8084_finalAssembly_13252	679f96dce002609f84ed157a70aea492	395	SMART	SM00710		274	295	0.72	T	19-04-2020	IPR006626	Parallel beta-helix repeat
P8084_finalAssembly_13252	679f96dce002609f84ed157a70aea492	395	SMART	SM00710		303	324	1200	T	19-04-2020	IPR006626	Parallel beta-helix repeat
P8084_finalAssembly_13252	679f96dce002609f84ed157a70aea492	395	SMART	SM00710		242	262	3400	T	19-04-2020	IPR006626	Parallel beta-helix repeat
P8084_finalAssembly_13252	679f96dce002609f84ed157a70aea492	395	SMART	SM00710		220	241	170	T	19-04-2020	IPR006626	Parallel beta-helix repeat
P8084_finalAssembly_13252	679f96dce002609f84ed157a70aea492	395	SMART	SM00710		190	219	5600	T	19-04-2020	IPR006626	Parallel beta-helix repeat
P8084_finalAssembly_13252	679f96dce002609f84ed157a70aea492	395	PANTHER	PTHR31884:SF1		1	393	2.8e-158	T	19-04-2020
P8084_finalAssembly_13252	679f96dce002609f84ed157a70aea492	395	SUPERFAMILY	SSF51126		81	383	1.02e-68	T	19-04-2020	IPR011050	Pectin lyase fold/virulence factor
P8084_finalAssembly_9985	fbf0e1204e71637adc7962573a11665d	561	SUPERFAMILY	SSF51126		342	526	1.44e-42	T	19-04-2020	IPR011050	Pectin lyase fold/virulence factor
P8084_finalAssembly_9985	fbf0e1204e71637adc7962573a11665d	561	SUPERFAMILY	SSF51126		38	232	3.69e-43	T	19-04-2020	IPR011050	Pectin lyase fold/virulence factor
P8084_finalAssembly_9985	fbf0e1204e71637adc7962573a11665d	561	Gene3D	G3DSA:2.160.20.10		40	256	5.2e-70	T	19-04-2020	IPR012334	Pectin lyase fold
P8084_finalAssembly_9985	fbf0e1204e71637adc7962573a11665d	561	Gene3D	G3DSA:2.160.20.10		345	559	3.5e-68	T	19-04-2020	IPR012334	Pectin lyase fold
P8084_finalAssembly_9985	fbf0e1204e71637adc7962573a11665d	561	PANTHER	PTHR33407		305	561	1.4e-256	T	19-04-2020	IPR004898	Pectate lyase PlyH/PlyE-like
P8084_finalAssembly_9985	fbf0e1204e71637adc7962573a11665d	561	PANTHER	PTHR33407		10	258	1.4e-256	T	19-04-2020	IPR004898	Pectate lyase PlyH/PlyE-like
P8084_finalAssembly_9985	fbf0e1204e71637adc7962573a11665d	561	PANTHER	PTHR33407:SF7		10	258	1.4e-256	T	19-04-2020
P8084_finalAssembly_9985	fbf0e1204e71637adc7962573a11665d	561	Pfam	PF03211	Pectate lyase	28	231	9.7e-73	T	19-04-2020	IPR004898	Pectate lyase PlyH/PlyE-like
P8084_finalAssembly_9985	fbf0e1204e71637adc7962573a11665d	561	Pfam	PF03211	Pectate lyase	332	530	7e-70	T	19-04-2020	IPR004898	Pectate lyase PlyH/PlyE-like
P8084_finalAssembly_9985	fbf0e1204e71637adc7962573a11665d	561	PANTHER	PTHR33407:SF7		305	561	1.4e-256	T	19-04-2020
P8084_finalAssembly_8438	8e36b3072ff2199b827193325302fb3d	269	Pfam	PF00194	Eukaryotic-type carbonic anhydrase	28	267	3.4e-39	T	19-04-2020	IPR001148	Alpha carbonic anhydrase domain
P8084_finalAssembly_8438	8e36b3072ff2199b827193325302fb3d	269	SUPERFAMILY	SSF51069		28	268	2.22e-49	T	19-04-2020	IPR036398	Alpha carbonic anhydrase domain superfamily
P8084_finalAssembly_8438	8e36b3072ff2199b827193325302fb3d	269	PANTHER	PTHR18952		6	267	5.7e-66	T	19-04-2020	IPR023561	Carbonic anhydrase, alpha-class
P8084_finalAssembly_8438	8e36b3072ff2199b827193325302fb3d	269	PANTHER	PTHR18952:SF131		6	267	5.7e-66	T	19-04-2020
P8084_finalAssembly_8438	8e36b3072ff2199b827193325302fb3d	269	Gene3D	G3DSA:3.10.200.10		26	269	2.9e-54	T	19-04-2020	IPR036398	Alpha carbonic anhydrase domain superfamily
P8084_finalAssembly_8438	8e36b3072ff2199b827193325302fb3d	269	SMART	SM01057		28	269	3.6e-41	T	19-04-2020	IPR001148	Alpha carbonic anhydrase domain
P8084_finalAssembly_5094	4b9c090b4eaaa76ee7309e7ed7ef91d5	689	SMART	SM00181		25	57	2.2	T	19-04-2020	IPR000742	EGF-like domain
P8084_finalAssembly_5094	4b9c090b4eaaa76ee7309e7ed7ef91d5	689	SMART	SM00181		111	166	48	T	19-04-2020	IPR000742	EGF-like domain
P8084_finalAssembly_5094	4b9c090b4eaaa76ee7309e7ed7ef91d5	689	SMART	SM00181		60	108	40	T	19-04-2020	IPR000742	EGF-like domain
P8084_finalAssembly_5094	4b9c090b4eaaa76ee7309e7ed7ef91d5	689	SMART	SM00181		384	432	66	T	19-04-2020	IPR000742	EGF-like domain
P8084_finalAssembly_5094	4b9c090b4eaaa76ee7309e7ed7ef91d5	689	SMART	SM00181		348	381	7.9	T	19-04-2020	IPR000742	EGF-like domain
P8084_finalAssembly_5094	4b9c090b4eaaa76ee7309e7ed7ef91d5	689	PANTHER	PTHR24035:SF110		22	347	8.7e-115	T	19-04-2020
P8084_finalAssembly_5094	4b9c090b4eaaa76ee7309e7ed7ef91d5	689	Gene3D	G3DSA:2.10.25.150		352	463	1.1e-05	T	19-04-2020
P8084_finalAssembly_5094	4b9c090b4eaaa76ee7309e7ed7ef91d5	689	Gene3D	G3DSA:2.10.25.150		26	135	5.7e-07	T	19-04-2020
P8084_finalAssembly_5094	4b9c090b4eaaa76ee7309e7ed7ef91d5	689	Pfam	PF07974	EGF-like domain	82	107	4.5e-05	T	19-04-2020	IPR013111	EGF-like domain, extracellular
P8084_finalAssembly_5094	4b9c090b4eaaa76ee7309e7ed7ef91d5	689	PANTHER	PTHR24035		348	661	8.7e-115	T	19-04-2020
P8084_finalAssembly_5094	4b9c090b4eaaa76ee7309e7ed7ef91d5	689	PANTHER	PTHR24035		22	347	8.7e-115	T	19-04-2020
P8084_finalAssembly_5094	4b9c090b4eaaa76ee7309e7ed7ef91d5	689	PRINTS	PR00011	Type III EGF-like signature	645	663	4.4e-08	T	19-04-2020
P8084_finalAssembly_5094	4b9c090b4eaaa76ee7309e7ed7ef91d5	689	PRINTS	PR00011	Type III EGF-like signature	413	431	4.4e-08	T	19-04-2020
P8084_finalAssembly_5094	4b9c090b4eaaa76ee7309e7ed7ef91d5	689	PRINTS	PR00011	Type III EGF-like signature	89	107	4.4e-08	T	19-04-2020
P8084_finalAssembly_5094	4b9c090b4eaaa76ee7309e7ed7ef91d5	689	PANTHER	PTHR24035:SF110		348	661	8.7e-115	T	19-04-2020
P8084_finalAssembly_23342	3b6c6483362a18915694d89b9e1c8b2a	539	PANTHER	PTHR36574		2	539	2.2e-240	T	19-04-2020	IPR016590	Rhamnogalacturonase B
P8084_finalAssembly_23342	3b6c6483362a18915694d89b9e1c8b2a	539	Gene3D	G3DSA:2.60.120.260		366	539	3.4e-63	T	19-04-2020	IPR008979	Galactose-binding-like domain superfamily
P8084_finalAssembly_23342	3b6c6483362a18915694d89b9e1c8b2a	539	Gene3D	G3DSA:2.70.98.10		23	275	2.1e-89	T	19-04-2020	IPR014718	Glycoside hydrolase-type carbohydrate-binding
P8084_finalAssembly_23342	3b6c6483362a18915694d89b9e1c8b2a	539	Pfam	PF09284	Rhamnogalacturonan lyase B, N-terminal	24	274	1.1e-96	T	19-04-2020	IPR015364	Rhamnogalacturonase B, N-terminal
P8084_finalAssembly_23342	3b6c6483362a18915694d89b9e1c8b2a	539	Pfam	PF14686	Polysaccharide lyase family 4, domain II	281	357	6.5e-15	T	19-04-2020	IPR029413	Rhamnogalacturonan lyase, domain II
P8084_finalAssembly_23342	3b6c6483362a18915694d89b9e1c8b2a	539	SUPERFAMILY	SSF49785		370	538	1.7e-37	T	19-04-2020	IPR008979	Galactose-binding-like domain superfamily
P8084_finalAssembly_23342	3b6c6483362a18915694d89b9e1c8b2a	539	Pfam	PF14683	Polysaccharide lyase family 4, domain III	371	538	4e-35	T	19-04-2020	IPR029411	Rhamnogalacturonan lyase, domain III
P8084_finalAssembly_23342	3b6c6483362a18915694d89b9e1c8b2a	539	Gene3D	G3DSA:2.60.40.1120		276	364	4.1e-26	T	19-04-2020
P8084_finalAssembly_23342	3b6c6483362a18915694d89b9e1c8b2a	539	SUPERFAMILY	SSF74650		23	273	7.22e-55	T	19-04-2020	IPR011013	Galactose mutarotase-like domain superfamily
P8084_finalAssembly_37927	ba256a38078c7aba99b4d4f7dc337a7d	140	SMART	SM00280		93	139	6.7e-15	T	19-04-2020	IPR002350	Kazal domain
P8084_finalAssembly_37927	ba256a38078c7aba99b4d4f7dc337a7d	140	Pfam	PF00050	Kazal-type serine protease inhibitor domain	97	139	5.8e-10	T	19-04-2020	IPR002350	Kazal domain
P8084_finalAssembly_37927	ba256a38078c7aba99b4d4f7dc337a7d	140	SUPERFAMILY	SSF100895		92	139	4.99e-14	T	19-04-2020	IPR036058	Kazal domain superfamily
P8084_finalAssembly_37927	ba256a38078c7aba99b4d4f7dc337a7d	140	Gene3D	G3DSA:3.30.60.30		88	139	3.5e-15	T	19-04-2020
P8084_finalAssembly_37927	ba256a38078c7aba99b4d4f7dc337a7d	140	PANTHER	PTHR10913:SF45		82	140	3.3e-13	T	19-04-2020
P8084_finalAssembly_37927	ba256a38078c7aba99b4d4f7dc337a7d	140	PANTHER	PTHR10913		82	140	3.3e-13	T	19-04-2020
P8084_finalAssembly_3293	0f389c6a456c5e1783e8fc0fd8f54ad8	453	Pfam	PF16683	Transglutaminase elicitor	143	401	5.2e-119	T	19-04-2020	IPR032048	Transglutaminase elicitor
P8084_finalAssembly_3293	0f389c6a456c5e1783e8fc0fd8f54ad8	453	Gene3D	G3DSA:1.10.220.130		180	263	4.3e-29	T	19-04-2020
P8084_finalAssembly_6721	4af754d5cfe5afad3316a44c5ae15816	552	Gene3D	G3DSA:3.30.40.10		457	528	8.1e-13	T	19-04-2020	IPR013083	Zinc finger, RING/FYVE/PHD-type
P8084_finalAssembly_6721	4af754d5cfe5afad3316a44c5ae15816	552	SUPERFAMILY	SSF57850		471	529	7.34e-15	T	19-04-2020
P8084_finalAssembly_6721	4af754d5cfe5afad3316a44c5ae15816	552	PANTHER	PTHR10579:SF97		476	530	2.3e-12	T	19-04-2020
P8084_finalAssembly_6721	4af754d5cfe5afad3316a44c5ae15816	552	Pfam	PF17123	RING-like zinc finger	477	505	1.5e-10	T	19-04-2020	IPR001841	Zinc finger, RING-type
P8084_finalAssembly_6721	4af754d5cfe5afad3316a44c5ae15816	552	PANTHER	PTHR10579		476	530	2.3e-12	T	19-04-2020
P8084_finalAssembly_6721	4af754d5cfe5afad3316a44c5ae15816	552	Gene3D	G3DSA:2.10.60.10		159	212	5.5e-08	T	19-04-2020
P8084_finalAssembly_6721	4af754d5cfe5afad3316a44c5ae15816	552	Gene3D	G3DSA:2.10.60.10		288	340	6.1e-08	T	19-04-2020
P8084_finalAssembly_6721	4af754d5cfe5afad3316a44c5ae15816	552	Gene3D	G3DSA:2.10.60.10		30	80	6.2e-07	T	19-04-2020
P8084_finalAssembly_6721	4af754d5cfe5afad3316a44c5ae15816	552	SMART	SM00184		478	522	2.6e-08	T	19-04-2020	IPR001841	Zinc finger, RING-type
P8084_finalAssembly_9439	6ec9031feff652be239b97cd3e6be815	152	SUPERFAMILY	SSF48647		15	108	1.96e-18	T	19-04-2020	IPR036470	Elicitin superfamily
P8084_finalAssembly_9439	6ec9031feff652be239b97cd3e6be815	152	Gene3D	G3DSA:1.10.239.10		16	110	3.8e-16	T	19-04-2020	IPR036470	Elicitin superfamily
P8084_finalAssembly_9439	6ec9031feff652be239b97cd3e6be815	152	SMART	SM01187		19	108	2.7e-15	T	19-04-2020	IPR002200	Elicitin
P8084_finalAssembly_9439	6ec9031feff652be239b97cd3e6be815	152	Pfam	PF00964	Elicitin	20	107	1.4e-18	T	19-04-2020	IPR002200	Elicitin
P8084_finalAssembly_33070	9ffc1354255e5f30ac18185c159b4953	228	Pfam	PF12796	Ankyrin repeats (3 copies)	145	205	1.1e-06	T	19-04-2020	IPR020683	Ankyrin repeat-containing domain
P8084_finalAssembly_33070	9ffc1354255e5f30ac18185c159b4953	228	PANTHER	PTHR22998		51	183	1.1e-34	T	19-04-2020	IPR039184	Sterile alpha and TIR motif-containing protein 1
P8084_finalAssembly_33070	9ffc1354255e5f30ac18185c159b4953	228	SMART	SM00248		150	179	8.3e-05	T	19-04-2020	IPR002110	Ankyrin repeat
P8084_finalAssembly_33070	9ffc1354255e5f30ac18185c159b4953	228	SUPERFAMILY	SSF48403		143	221	2.33e-15	T	19-04-2020	IPR036770	Ankyrin repeat-containing domain superfamily
P8084_finalAssembly_39037	bb09f9c21cf9c4f66bdbb584c013da51	781	SMART	SM00223		714	779	0.00037	T	19-04-2020	IPR000177	Apple domain
P8084_finalAssembly_39037	bb09f9c21cf9c4f66bdbb584c013da51	781	SMART	SM00223		639	705	0.001	T	19-04-2020	IPR000177	Apple domain
P8084_finalAssembly_39037	bb09f9c21cf9c4f66bdbb584c013da51	781	SMART	SM00223		563	633	0.00017	T	19-04-2020	IPR000177	Apple domain
P8084_finalAssembly_39037	bb09f9c21cf9c4f66bdbb584c013da51	781	Gene3D	G3DSA:3.50.50.60		25	546	7.5e-100	T	19-04-2020	IPR036188	FAD/NAD(P)-binding domain superfamily
P8084_finalAssembly_39037	bb09f9c21cf9c4f66bdbb584c013da51	781	SUPERFAMILY	SSF54373		323	484	2.08e-07	T	19-04-2020
P8084_finalAssembly_39037	bb09f9c21cf9c4f66bdbb584c013da51	781	Gene3D	G3DSA:3.30.410.10		158	486	7.5e-100	T	19-04-2020
P8084_finalAssembly_39037	bb09f9c21cf9c4f66bdbb584c013da51	781	PANTHER	PTHR11552:SF147		23	550	4.7e-91	T	19-04-2020
P8084_finalAssembly_39037	bb09f9c21cf9c4f66bdbb584c013da51	781	Gene3D	G3DSA:3.50.4.10		558	634	9.3e-14	T	19-04-2020
P8084_finalAssembly_39037	bb09f9c21cf9c4f66bdbb584c013da51	781	Gene3D	G3DSA:3.50.4.10		635	715	1e-13	T	19-04-2020
P8084_finalAssembly_39037	bb09f9c21cf9c4f66bdbb584c013da51	781	Gene3D	G3DSA:3.50.4.10		717	781	8.4e-14	T	19-04-2020
P8084_finalAssembly_39037	bb09f9c21cf9c4f66bdbb584c013da51	781	Pfam	PF05199	GMC oxidoreductase	457	544	2.3e-08	T	19-04-2020	IPR007867	Glucose-methanol-choline oxidoreductase, C-terminal
P8084_finalAssembly_39037	bb09f9c21cf9c4f66bdbb584c013da51	781	Pfam	PF00732	GMC oxidoreductase	25	298	1.9e-26	T	19-04-2020	IPR000172	Glucose-methanol-choline oxidoreductase, N-terminal
P8084_finalAssembly_39037	bb09f9c21cf9c4f66bdbb584c013da51	781	SUPERFAMILY	SSF51905		23	551	4.09e-40	T	19-04-2020	IPR036188	FAD/NAD(P)-binding domain superfamily
P8084_finalAssembly_39037	bb09f9c21cf9c4f66bdbb584c013da51	781	Pfam	PF14295	PAN domain	646	690	2.3e-09	T	19-04-2020	IPR003609	PAN/Apple domain
P8084_finalAssembly_39037	bb09f9c21cf9c4f66bdbb584c013da51	781	Pfam	PF14295	PAN domain	570	614	3.4e-09	T	19-04-2020	IPR003609	PAN/Apple domain
P8084_finalAssembly_39037	bb09f9c21cf9c4f66bdbb584c013da51	781	Pfam	PF14295	PAN domain	720	764	3.6e-09	T	19-04-2020	IPR003609	PAN/Apple domain
P8084_finalAssembly_39037	bb09f9c21cf9c4f66bdbb584c013da51	781	PANTHER	PTHR11552		23	550	4.7e-91	T	19-04-2020
P8084_finalAssembly_25471	7aa5366d766f20f86dd711cbd9b950c7	189	Pfam	PF00964	Elicitin	48	136	9.4e-18	T	19-04-2020	IPR002200	Elicitin
P8084_finalAssembly_25471	7aa5366d766f20f86dd711cbd9b950c7	189	SUPERFAMILY	SSF48647		57	137	7.19e-06	T	19-04-2020	IPR036470	Elicitin superfamily
P8084_finalAssembly_25471	7aa5366d766f20f86dd711cbd9b950c7	189	SMART	SM01187		47	137	1.1e-14	T	19-04-2020	IPR002200	Elicitin
P8084_finalAssembly_8139	ce99ad24ef08a79935c1b57e309166a7	561	SUPERFAMILY	SSF51126		38	232	3.3e-44	T	19-04-2020	IPR011050	Pectin lyase fold/virulence factor
P8084_finalAssembly_8139	ce99ad24ef08a79935c1b57e309166a7	561	Gene3D	G3DSA:2.160.20.10		345	559	1.9e-68	T	19-04-2020	IPR012334	Pectin lyase fold
P8084_finalAssembly_8139	ce99ad24ef08a79935c1b57e309166a7	561	Gene3D	G3DSA:2.160.20.10		40	256	3e-71	T	19-04-2020	IPR012334	Pectin lyase fold
P8084_finalAssembly_8139	ce99ad24ef08a79935c1b57e309166a7	561	PANTHER	PTHR33407:SF7		305	561	1.8e-257	T	19-04-2020
P8084_finalAssembly_8139	ce99ad24ef08a79935c1b57e309166a7	561	PANTHER	PTHR33407:SF7		12	258	1.8e-257	T	19-04-2020
P8084_finalAssembly_8139	ce99ad24ef08a79935c1b57e309166a7	561	SUPERFAMILY	SSF51126		342	518	1.47e-43	T	19-04-2020	IPR011050	Pectin lyase fold/virulence factor
P8084_finalAssembly_8139	ce99ad24ef08a79935c1b57e309166a7	561	PANTHER	PTHR33407		305	561	1.8e-257	T	19-04-2020	IPR004898	Pectate lyase PlyH/PlyE-like
P8084_finalAssembly_8139	ce99ad24ef08a79935c1b57e309166a7	561	PANTHER	PTHR33407		12	258	1.8e-257	T	19-04-2020	IPR004898	Pectate lyase PlyH/PlyE-like
P8084_finalAssembly_8139	ce99ad24ef08a79935c1b57e309166a7	561	Pfam	PF03211	Pectate lyase	28	231	6.3e-74	T	19-04-2020	IPR004898	Pectate lyase PlyH/PlyE-like
P8084_finalAssembly_8139	ce99ad24ef08a79935c1b57e309166a7	561	Pfam	PF03211	Pectate lyase	332	530	3e-70	T	19-04-2020	IPR004898	Pectate lyase PlyH/PlyE-like
P8084_finalAssembly_33210	111152516ada421f192fc92ff5ef9e06	228	Gene3D	G3DSA:2.10.25.10		84	138	1.6e-06	T	19-04-2020
P8084_finalAssembly_33210	111152516ada421f192fc92ff5ef9e06	228	PANTHER	PTHR24035		4	188	1.4e-67	T	19-04-2020
P8084_finalAssembly_33210	111152516ada421f192fc92ff5ef9e06	228	SMART	SM00181		93	119	34	T	19-04-2020	IPR000742	EGF-like domain
P8084_finalAssembly_33210	111152516ada421f192fc92ff5ef9e06	228	SMART	SM00181		178	222	21	T	19-04-2020	IPR000742	EGF-like domain
P8084_finalAssembly_33210	111152516ada421f192fc92ff5ef9e06	228	SMART	SM00181		122	175	36	T	19-04-2020	IPR000742	EGF-like domain
P8084_finalAssembly_33210	111152516ada421f192fc92ff5ef9e06	228	Gene3D	G3DSA:2.10.25.10		149	226	9e-07	T	19-04-2020
P8084_finalAssembly_33210	111152516ada421f192fc92ff5ef9e06	228	PANTHER	PTHR24035:SF110		191	226	1.4e-67	T	19-04-2020
P8084_finalAssembly_33210	111152516ada421f192fc92ff5ef9e06	228	PANTHER	PTHR24035:SF110		4	188	1.4e-67	T	19-04-2020
P8084_finalAssembly_33210	111152516ada421f192fc92ff5ef9e06	228	Pfam	PF07974	EGF-like domain	93	118	1.6e-05	T	19-04-2020	IPR013111	EGF-like domain, extracellular
P8084_finalAssembly_33210	111152516ada421f192fc92ff5ef9e06	228	Pfam	PF07974	EGF-like domain	195	221	2.7e-05	T	19-04-2020	IPR013111	EGF-like domain, extracellular
P8084_finalAssembly_33210	111152516ada421f192fc92ff5ef9e06	228	PANTHER	PTHR24035		191	226	1.4e-67	T	19-04-2020
P8084_finalAssembly_33210	111152516ada421f192fc92ff5ef9e06	228	PRINTS	PR00011	Type III EGF-like signature	100	118	2e-08	T	19-04-2020
P8084_finalAssembly_33210	111152516ada421f192fc92ff5ef9e06	228	PRINTS	PR00011	Type III EGF-like signature	156	174	2e-08	T	19-04-2020
P8084_finalAssembly_33210	111152516ada421f192fc92ff5ef9e06	228	PRINTS	PR00011	Type III EGF-like signature	203	221	2e-08	T	19-04-2020
P8084_finalAssembly_14918_slice_M34	a6bcab3ea9e2aa4957a66062d91a1509	340	SUPERFAMILY	SSF55895		54	277	7.07e-24	T	19-04-2020	IPR036430	Ribonuclease T2-like superfamily
P8084_finalAssembly_14918_slice_M34	a6bcab3ea9e2aa4957a66062d91a1509	340	Gene3D	G3DSA:3.90.730.10		59	296	1.3e-25	T	19-04-2020	IPR036430	Ribonuclease T2-like superfamily
P8084_finalAssembly_14918_slice_M34	a6bcab3ea9e2aa4957a66062d91a1509	340	Pfam	PF00445	Ribonuclease T2 family	65	268	2.5e-25	T	19-04-2020	IPR001568	Ribonuclease T2-like
P8084_finalAssembly_14918_slice_M34	a6bcab3ea9e2aa4957a66062d91a1509	340	PANTHER	PTHR11240:SF22		32	303	1e-33	T	19-04-2020
P8084_finalAssembly_14918_slice_M34	a6bcab3ea9e2aa4957a66062d91a1509	340	PANTHER	PTHR11240		32	303	1e-33	T	19-04-2020	IPR001568	Ribonuclease T2-like
P8084_finalAssembly_27348	3b62993c6cdeaca3c86edbf816f88699	423	Pfam	PF00332	Glycosyl hydrolases family 17	206	280	9.8e-07	T	19-04-2020	IPR000490	Glycoside hydrolase family 17
P8084_finalAssembly_27348	3b62993c6cdeaca3c86edbf816f88699	423	SUPERFAMILY	SSF51445		25	280	2.43e-34	T	19-04-2020	IPR017853	Glycoside hydrolase superfamily
P8084_finalAssembly_27348	3b62993c6cdeaca3c86edbf816f88699	423	PANTHER	PTHR16631:SF17		5	313	5.6e-80	T	19-04-2020
P8084_finalAssembly_27348	3b62993c6cdeaca3c86edbf816f88699	423	Gene3D	G3DSA:3.20.20.80		58	283	4.8e-09	T	19-04-2020
P8084_finalAssembly_27348	3b62993c6cdeaca3c86edbf816f88699	423	PANTHER	PTHR16631		5	313	5.6e-80	T	19-04-2020
P8084_finalAssembly_13460_slice_M361	b1d7d508ef073ffb5c155ee46819e3fd	148	Pfam	PF00005	ABC transporter	105	144	9.7e-06	T	19-04-2020	IPR003439	ABC transporter-like
P8084_finalAssembly_13460_slice_M361	b1d7d508ef073ffb5c155ee46819e3fd	148	SUPERFAMILY	SSF52540		40	144	1.25e-12	T	19-04-2020	IPR027417	P-loop containing nucleoside triphosphate hydrolase
P8084_finalAssembly_13460_slice_M361	b1d7d508ef073ffb5c155ee46819e3fd	148	Gene3D	G3DSA:3.40.50.300		72	148	2.5e-11	T	19-04-2020
P8084_finalAssembly_13460_slice_M361	b1d7d508ef073ffb5c155ee46819e3fd	148	PANTHER	PTHR24223		2	145	1.2e-29	T	19-04-2020
P8084_finalAssembly_11220	578518ce5a37b053862de7da99d35c65	98	SUPERFAMILY	SSF100895		28	88	1.39e-13	T	19-04-2020	IPR036058	Kazal domain superfamily
P8084_finalAssembly_11220	578518ce5a37b053862de7da99d35c65	98	PANTHER	PTHR10913:SF45		39	89	3.7e-12	T	19-04-2020
P8084_finalAssembly_11220	578518ce5a37b053862de7da99d35c65	98	SMART	SM00280		40	88	5.1e-10	T	19-04-2020	IPR002350	Kazal domain
P8084_finalAssembly_11220	578518ce5a37b053862de7da99d35c65	98	PANTHER	PTHR10913		39	89	3.7e-12	T	19-04-2020
P8084_finalAssembly_11220	578518ce5a37b053862de7da99d35c65	98	Gene3D	G3DSA:3.30.60.30		16	90	2.3e-14	T	19-04-2020
P8084_finalAssembly_11220	578518ce5a37b053862de7da99d35c65	98	Pfam	PF07648	Kazal-type serine protease inhibitor domain	46	74	5e-08	T	19-04-2020	IPR002350	Kazal domain
P8084_finalAssembly_18450	2515ca71c6ae83944c7129d7dba42a67	373	PANTHER	PTHR34612:SF2		6	295	1.7e-113	T	19-04-2020
P8084_finalAssembly_18450	2515ca71c6ae83944c7129d7dba42a67	373	PANTHER	PTHR34612		6	295	1.7e-113	T	19-04-2020
P8084_finalAssembly_18450	2515ca71c6ae83944c7129d7dba42a67	373	Gene3D	G3DSA:2.60.120.1160		30	273	1.3e-51	T	19-04-2020
P8084_finalAssembly_18450	2515ca71c6ae83944c7129d7dba42a67	373	Pfam	PF18271	Glycoside hydrolase 131 catalytic N-terminal domain	32	254	1.8e-39	T	19-04-2020	IPR041524	Glycoside hydrolase 131, catalytic N-terminal
P8084_finalAssembly_39742	487ee7667e1ba29027b13f1ffdcf567f	634	Pfam	PF12796	Ankyrin repeats (3 copies)	561	627	3.5e-10	T	19-04-2020	IPR020683	Ankyrin repeat-containing domain
P8084_finalAssembly_39742	487ee7667e1ba29027b13f1ffdcf567f	634	Pfam	PF17189	Glycosyl hydrolase family 30 beta sandwich domain	463	504	3.6e-05	T	19-04-2020	IPR033452	Glycosyl hydrolase family 30, beta sandwich domain
P8084_finalAssembly_39742	487ee7667e1ba29027b13f1ffdcf567f	634	Pfam	PF02055	Glycosyl hydrolase family 30 TIM-barrel domain	101	460	1.4e-100	T	19-04-2020	IPR033453	Glycosyl hydrolase family 30, TIM-barrel domain
P8084_finalAssembly_39742	487ee7667e1ba29027b13f1ffdcf567f	634	Pfam	PF13606	Ankyrin repeat	513	541	0.00058	T	19-04-2020	IPR002110	Ankyrin repeat
P8084_finalAssembly_39742	487ee7667e1ba29027b13f1ffdcf567f	634	Gene3D	G3DSA:3.20.20.80		38	464	5.7e-158	T	19-04-2020
P8084_finalAssembly_39742	487ee7667e1ba29027b13f1ffdcf567f	634	PANTHER	PTHR11069		24	505	8.3e-173	T	19-04-2020	IPR001139	Glycoside hydrolase family 30
P8084_finalAssembly_39742	487ee7667e1ba29027b13f1ffdcf567f	634	SUPERFAMILY	SSF51445		101	464	6.95e-72	T	19-04-2020	IPR017853	Glycoside hydrolase superfamily
P8084_finalAssembly_39742	487ee7667e1ba29027b13f1ffdcf567f	634	Gene3D	G3DSA:1.25.40.20		513	634	3.6e-24	T	19-04-2020	IPR036770	Ankyrin repeat-containing domain superfamily
P8084_finalAssembly_39742	487ee7667e1ba29027b13f1ffdcf567f	634	SMART	SM00248		567	596	0.062	T	19-04-2020	IPR002110	Ankyrin repeat
P8084_finalAssembly_39742	487ee7667e1ba29027b13f1ffdcf567f	634	SMART	SM00248		511	541	0.07	T	19-04-2020	IPR002110	Ankyrin repeat
P8084_finalAssembly_39742	487ee7667e1ba29027b13f1ffdcf567f	634	SMART	SM00248		600	629	9.3e-06	T	19-04-2020	IPR002110	Ankyrin repeat
P8084_finalAssembly_39742	487ee7667e1ba29027b13f1ffdcf567f	634	PANTHER	PTHR11069:SF23		24	505	8.3e-173	T	19-04-2020
P8084_finalAssembly_39742	487ee7667e1ba29027b13f1ffdcf567f	634	SUPERFAMILY	SSF48403		513	632	9.17e-23	T	19-04-2020	IPR036770	Ankyrin repeat-containing domain superfamily
P8084_finalAssembly_39742	487ee7667e1ba29027b13f1ffdcf567f	634	Gene3D	G3DSA:2.60.40.1180		59	504	5.7e-158	T	19-04-2020	IPR013780	Glycosyl hydrolase, all-beta
P8084_finalAssembly_39742	487ee7667e1ba29027b13f1ffdcf567f	634	PRINTS	PR00843	Glycosyl hydrolase family 30 signature	35	54	5.4e-27	T	19-04-2020	IPR001139	Glycoside hydrolase family 30
P8084_finalAssembly_39742	487ee7667e1ba29027b13f1ffdcf567f	634	PRINTS	PR00843	Glycosyl hydrolase family 30 signature	91	111	5.4e-27	T	19-04-2020	IPR001139	Glycoside hydrolase family 30
P8084_finalAssembly_39742	487ee7667e1ba29027b13f1ffdcf567f	634	PRINTS	PR00843	Glycosyl hydrolase family 30 signature	154	182	5.4e-27	T	19-04-2020	IPR001139	Glycoside hydrolase family 30
P8084_finalAssembly_39742	487ee7667e1ba29027b13f1ffdcf567f	634	PRINTS	PR00843	Glycosyl hydrolase family 30 signature	126	152	5.4e-27	T	19-04-2020	IPR001139	Glycoside hydrolase family 30
P8084_finalAssembly_39742	487ee7667e1ba29027b13f1ffdcf567f	634	PRINTS	PR00843	Glycosyl hydrolase family 30 signature	227	244	5.4e-27	T	19-04-2020	IPR001139	Glycoside hydrolase family 30
P8084_finalAssembly_8989	6a6a9c03db5a6e74dadbb9557fbf5ec6	212	PANTHER	PTHR34002		10	184	7.5e-59	T	19-04-2020	IPR002594	Glycoside hydrolase family 12
P8084_finalAssembly_8989	6a6a9c03db5a6e74dadbb9557fbf5ec6	212	Pfam	PF01670	Glycosyl hydrolase family 12	35	186	5.7e-15	T	19-04-2020	IPR002594	Glycoside hydrolase family 12
P8084_finalAssembly_8989	6a6a9c03db5a6e74dadbb9557fbf5ec6	212	SUPERFAMILY	SSF49899		21	185	7.46e-37	T	19-04-2020	IPR013320	Concanavalin A-like lectin/glucanase domain superfamily
P8084_finalAssembly_8989	6a6a9c03db5a6e74dadbb9557fbf5ec6	212	Gene3D	G3DSA:2.60.120.180		11	208	7.9e-44	T	19-04-2020	IPR013319	Glycoside hydrolase family 11/12
P8084_finalAssembly_8989	6a6a9c03db5a6e74dadbb9557fbf5ec6	212	PANTHER	PTHR34002:SF5		10	184	7.5e-59	T	19-04-2020
P8084_finalAssembly_26756	9c07d7276c1828ba7ed613733e15d432	245	Pfam	PF01670	Glycosyl hydrolase family 12	36	242	4.4e-35	T	19-04-2020	IPR002594	Glycoside hydrolase family 12
P8084_finalAssembly_26756	9c07d7276c1828ba7ed613733e15d432	245	SUPERFAMILY	SSF49899		24	242	4.75e-61	T	19-04-2020	IPR013320	Concanavalin A-like lectin/glucanase domain superfamily
P8084_finalAssembly_26756	9c07d7276c1828ba7ed613733e15d432	245	PANTHER	PTHR34002		9	243	3.6e-92	T	19-04-2020	IPR002594	Glycoside hydrolase family 12
P8084_finalAssembly_26756	9c07d7276c1828ba7ed613733e15d432	245	Gene3D	G3DSA:2.60.120.180		14	242	1.4e-68	T	19-04-2020	IPR013319	Glycoside hydrolase family 11/12
P8084_finalAssembly_26756	9c07d7276c1828ba7ed613733e15d432	245	PANTHER	PTHR34002:SF5		9	243	3.6e-92	T	19-04-2020
P8084_finalAssembly_35335	dca35ad14b888b1bd56714d22d600f5b	271	Pfam	PF05630	Necrosis inducing protein (NPP1)	87	267	4.3e-49	T	19-04-2020	IPR008701	Necrosis inducing protein
P8084_finalAssembly_35335	dca35ad14b888b1bd56714d22d600f5b	271	PANTHER	PTHR33657		1	270	2.5e-73	T	19-04-2020	IPR008701	Necrosis inducing protein
P8084_finalAssembly_35335	dca35ad14b888b1bd56714d22d600f5b	271	PIRSF	PIRSF029958		33	271	2.3e-21	T	19-04-2020	IPR008701	Necrosis inducing protein
P8084_finalAssembly_35335	dca35ad14b888b1bd56714d22d600f5b	271	PANTHER	PTHR33657:SF8		1	270	2.5e-73	T	19-04-2020
P8084_finalAssembly_34849	05103ef4dcb6e688e64b4dabe5a05350	161	Pfam	PF07648	Kazal-type serine protease inhibitor domain	97	132	0.00022	T	19-04-2020	IPR002350	Kazal domain
P8084_finalAssembly_34849	05103ef4dcb6e688e64b4dabe5a05350	161	Pfam	PF07648	Kazal-type serine protease inhibitor domain	33	70	0.00024	T	19-04-2020	IPR002350	Kazal domain
P8084_finalAssembly_34849	05103ef4dcb6e688e64b4dabe5a05350	161	PANTHER	PTHR10913		89	128	2.4e-17	T	19-04-2020
P8084_finalAssembly_34849	05103ef4dcb6e688e64b4dabe5a05350	161	PANTHER	PTHR10913		25	126	2.4e-17	T	19-04-2020
P8084_finalAssembly_34849	05103ef4dcb6e688e64b4dabe5a05350	161	SUPERFAMILY	SSF100895		32	70	8.04e-09	T	19-04-2020	IPR036058	Kazal domain superfamily
P8084_finalAssembly_34849	05103ef4dcb6e688e64b4dabe5a05350	161	SMART	SM00280		95	139	0.69	T	19-04-2020	IPR002350	Kazal domain
P8084_finalAssembly_34849	05103ef4dcb6e688e64b4dabe5a05350	161	SMART	SM00280		25	70	0.0069	T	19-04-2020	IPR002350	Kazal domain
P8084_finalAssembly_34849	05103ef4dcb6e688e64b4dabe5a05350	161	PANTHER	PTHR10913:SF45		89	128	2.4e-17	T	19-04-2020
P8084_finalAssembly_34849	05103ef4dcb6e688e64b4dabe5a05350	161	PANTHER	PTHR10913:SF45		25	126	2.4e-17	T	19-04-2020
P8084_finalAssembly_34849	05103ef4dcb6e688e64b4dabe5a05350	161	Gene3D	G3DSA:3.30.60.30		16	76	9.1e-09	T	19-04-2020
P8084_finalAssembly_34849	05103ef4dcb6e688e64b4dabe5a05350	161	SUPERFAMILY	SSF100895		92	127	6.1e-09	T	19-04-2020	IPR036058	Kazal domain superfamily
P8084_finalAssembly_34849	05103ef4dcb6e688e64b4dabe5a05350	161	Gene3D	G3DSA:3.30.60.30		96	141	3e-08	T	19-04-2020
P8084_finalAssembly_4111	86e776987442df9b599c5ffda5c86821	341	PANTHER	PTHR31836:SF1		23	176	3.7e-55	T	19-04-2020
P8084_finalAssembly_4111	86e776987442df9b599c5ffda5c86821	341	SUPERFAMILY	SSF50685		25	110	1.36e-13	T	19-04-2020	IPR036908	RlpA-like domain superfamily
P8084_finalAssembly_4111	86e776987442df9b599c5ffda5c86821	341	Gene3D	G3DSA:2.60.40.760		86	173	5.4e-14	T	19-04-2020	IPR036749	Expansin, cellulose-binding-like domain superfamily
P8084_finalAssembly_4111	86e776987442df9b599c5ffda5c86821	341	Gene3D	G3DSA:2.40.40.10		14	84	2e-13	T	19-04-2020	IPR036908	RlpA-like domain superfamily
P8084_finalAssembly_4111	86e776987442df9b599c5ffda5c86821	341	PANTHER	PTHR31836		23	176	3.7e-55	T	19-04-2020
P8084_finalAssembly_35475	af0f8d88fd315aebae63008c06483038	460	PANTHER	PTHR33753		13	460	3.9e-165	T	19-04-2020	IPR001722	Glycoside hydrolase, family 7
P8084_finalAssembly_35475	af0f8d88fd315aebae63008c06483038	460	Pfam	PF00840	Glycosyl hydrolase family 7	27	460	8.8e-166	T	19-04-2020	IPR001722	Glycoside hydrolase, family 7
P8084_finalAssembly_35475	af0f8d88fd315aebae63008c06483038	460	Gene3D	G3DSA:2.70.100.10		25	460	4.4e-169	T	19-04-2020	IPR037019	Glycoside hydrolase family 7, catalytic domain superfamily
P8084_finalAssembly_35475	af0f8d88fd315aebae63008c06483038	460	SUPERFAMILY	SSF49899		25	460	9.5e-147	T	19-04-2020	IPR013320	Concanavalin A-like lectin/glucanase domain superfamily
P8084_finalAssembly_35475	af0f8d88fd315aebae63008c06483038	460	PANTHER	PTHR33753:SF2		13	460	3.9e-165	T	19-04-2020
P8084_finalAssembly_35475	af0f8d88fd315aebae63008c06483038	460	PRINTS	PR00734	Glycosyl hydrolase family 7 signature	97	116	2.6e-74	T	19-04-2020	IPR001722	Glycoside hydrolase, family 7
P8084_finalAssembly_35475	af0f8d88fd315aebae63008c06483038	460	PRINTS	PR00734	Glycosyl hydrolase family 7 signature	304	317	2.6e-74	T	19-04-2020	IPR001722	Glycoside hydrolase, family 7
P8084_finalAssembly_35475	af0f8d88fd315aebae63008c06483038	460	PRINTS	PR00734	Glycosyl hydrolase family 7 signature	173	191	2.6e-74	T	19-04-2020	IPR001722	Glycoside hydrolase, family 7
P8084_finalAssembly_35475	af0f8d88fd315aebae63008c06483038	460	PRINTS	PR00734	Glycosyl hydrolase family 7 signature	442	459	2.6e-74	T	19-04-2020	IPR001722	Glycoside hydrolase, family 7
P8084_finalAssembly_35475	af0f8d88fd315aebae63008c06483038	460	PRINTS	PR00734	Glycosyl hydrolase family 7 signature	153	173	2.6e-74	T	19-04-2020	IPR001722	Glycoside hydrolase, family 7
P8084_finalAssembly_35475	af0f8d88fd315aebae63008c06483038	460	PRINTS	PR00734	Glycosyl hydrolase family 7 signature	63	80	2.6e-74	T	19-04-2020	IPR001722	Glycoside hydrolase, family 7
P8084_finalAssembly_35475	af0f8d88fd315aebae63008c06483038	460	PRINTS	PR00734	Glycosyl hydrolase family 7 signature	197	213	2.6e-74	T	19-04-2020	IPR001722	Glycoside hydrolase, family 7
P8084_finalAssembly_35475	af0f8d88fd315aebae63008c06483038	460	PRINTS	PR00734	Glycosyl hydrolase family 7 signature	391	410	2.6e-74	T	19-04-2020	IPR001722	Glycoside hydrolase, family 7
P8084_finalAssembly_35475	af0f8d88fd315aebae63008c06483038	460	PRINTS	PR00734	Glycosyl hydrolase family 7 signature	230	253	2.6e-74	T	19-04-2020	IPR001722	Glycoside hydrolase, family 7
P8084_finalAssembly_9020	0437d0c3fbf261c58083643fc75747cf	215	SMART	SM01110		25	206	4.8e-59	T	19-04-2020	IPR000675	Cutinase/acetylxylan esterase
P8084_finalAssembly_9020	0437d0c3fbf261c58083643fc75747cf	215	PANTHER	PTHR33630		10	213	4.6e-50	T	19-04-2020
P8084_finalAssembly_9020	0437d0c3fbf261c58083643fc75747cf	215	Pfam	PF01083	Cutinase	26	199	1.2e-43	T	19-04-2020	IPR000675	Cutinase/acetylxylan esterase
P8084_finalAssembly_9020	0437d0c3fbf261c58083643fc75747cf	215	PANTHER	PTHR33630:SF9		10	213	4.6e-50	T	19-04-2020
P8084_finalAssembly_9020	0437d0c3fbf261c58083643fc75747cf	215	SUPERFAMILY	SSF53474		22	202	1.33e-33	T	19-04-2020	IPR029058	Alpha/Beta hydrolase fold
P8084_finalAssembly_9020	0437d0c3fbf261c58083643fc75747cf	215	Gene3D	G3DSA:3.40.50.1820		8	210	1.4e-46	T	19-04-2020	IPR029058	Alpha/Beta hydrolase fold
P8084_finalAssembly_6383	5f86a451d9279167bd6489b958c0a3f5	252	SMART	SM00020		19	245	3.1e-45	T	19-04-2020	IPR001254	Serine proteases, trypsin domain
P8084_finalAssembly_6383	5f86a451d9279167bd6489b958c0a3f5	252	Pfam	PF00089	Trypsin	20	245	5.4e-40	T	19-04-2020	IPR001254	Serine proteases, trypsin domain
P8084_finalAssembly_6383	5f86a451d9279167bd6489b958c0a3f5	252	SUPERFAMILY	SSF50494		8	250	2.65e-54	T	19-04-2020	IPR009003	Peptidase S1, PA clan
P8084_finalAssembly_6383	5f86a451d9279167bd6489b958c0a3f5	252	Gene3D	G3DSA:2.40.10.10		15	250	3.3e-48	T	19-04-2020
P8084_finalAssembly_6383	5f86a451d9279167bd6489b958c0a3f5	252	PANTHER	PTHR24260:SF90		19	250	7.4e-53	T	19-04-2020
P8084_finalAssembly_6383	5f86a451d9279167bd6489b958c0a3f5	252	PANTHER	PTHR24260		19	250	7.4e-53	T	19-04-2020
P8084_finalAssembly_6383	5f86a451d9279167bd6489b958c0a3f5	252	PRINTS	PR00722	Chymotrypsin serine protease family (S1) signature	102	116	9.4e-09	T	19-04-2020	IPR001314	Peptidase S1A, chymotrypsin family
P8084_finalAssembly_6383	5f86a451d9279167bd6489b958c0a3f5	252	PRINTS	PR00722	Chymotrypsin serine protease family (S1) signature	192	204	9.4e-09	T	19-04-2020	IPR001314	Peptidase S1A, chymotrypsin family
P8084_finalAssembly_6383	5f86a451d9279167bd6489b958c0a3f5	252	PRINTS	PR00722	Chymotrypsin serine protease family (S1) signature	48	63	9.4e-09	T	19-04-2020	IPR001314	Peptidase S1A, chymotrypsin family
P8084_finalAssembly_39391_slice_M589	d54aa1019444d4b8ad89d8c449d6a0cc	681	PANTHER	PTHR21437		432	676	3.6e-134	T	19-04-2020	IPR039269	Ankyrin repeat and fibronectin type-III domain-containing protein 1
P8084_finalAssembly_39391_slice_M589	d54aa1019444d4b8ad89d8c449d6a0cc	681	Gene3D	G3DSA:2.60.40.10		46	172	1.3e-05	T	19-04-2020	IPR013783	Immunoglobulin-like fold
P8084_finalAssembly_39391_slice_M589	d54aa1019444d4b8ad89d8c449d6a0cc	681	SUPERFAMILY	SSF49265		292	524	8.26e-19	T	19-04-2020	IPR036116	Fibronectin type III superfamily
P8084_finalAssembly_39391_slice_M589	d54aa1019444d4b8ad89d8c449d6a0cc	681	SMART	SM00060		56	162	0.23	T	19-04-2020	IPR003961	Fibronectin type III
P8084_finalAssembly_39391_slice_M589	d54aa1019444d4b8ad89d8c449d6a0cc	681	SMART	SM00060		339	521	2.4e-07	T	19-04-2020	IPR003961	Fibronectin type III
P8084_finalAssembly_39391_slice_M589	d54aa1019444d4b8ad89d8c449d6a0cc	681	SMART	SM00060		221	312	31	T	19-04-2020	IPR003961	Fibronectin type III
P8084_finalAssembly_39391_slice_M589	d54aa1019444d4b8ad89d8c449d6a0cc	681	PANTHER	PTHR21437:SF1		432	676	3.6e-134	T	19-04-2020
P8084_finalAssembly_36061	43a8999b5decf3a16a0b4fb84e7f7dc7	447	SMART	SM00656		100	321	5.5e-08	T	19-04-2020	IPR002022	Pectate lyase
P8084_finalAssembly_36061	43a8999b5decf3a16a0b4fb84e7f7dc7	447	Gene3D	G3DSA:2.160.20.10		21	395	1.9e-128	T	19-04-2020	IPR012334	Pectin lyase fold
P8084_finalAssembly_36061	43a8999b5decf3a16a0b4fb84e7f7dc7	447	Pfam	PF00544	Pectate lyase	126	315	4.1e-06	T	19-04-2020	IPR002022	Pectate lyase
P8084_finalAssembly_36061	43a8999b5decf3a16a0b4fb84e7f7dc7	447	PANTHER	PTHR31683:SF35		1	445	1.7e-134	T	19-04-2020
P8084_finalAssembly_36061	43a8999b5decf3a16a0b4fb84e7f7dc7	447	SUPERFAMILY	SSF51126		24	362	2.72e-64	T	19-04-2020	IPR011050	Pectin lyase fold/virulence factor
P8084_finalAssembly_36061	43a8999b5decf3a16a0b4fb84e7f7dc7	447	PANTHER	PTHR31683		1	445	1.7e-134	T	19-04-2020
P8084_finalAssembly_17390_slice_M115	ec98105b07ce1efc71db7e4f29707868	251	SMART	SM00368		34	61	6.8	T	19-04-2020
P8084_finalAssembly_17390_slice_M115	ec98105b07ce1efc71db7e4f29707868	251	SMART	SM00368		150	179	57	T	19-04-2020
P8084_finalAssembly_17390_slice_M115	ec98105b07ce1efc71db7e4f29707868	251	SMART	SM00368		122	149	0.21	T	19-04-2020
P8084_finalAssembly_17390_slice_M115	ec98105b07ce1efc71db7e4f29707868	251	SMART	SM00368		64	92	64	T	19-04-2020
P8084_finalAssembly_17390_slice_M115	ec98105b07ce1efc71db7e4f29707868	251	SMART	SM00368		93	120	1.3	T	19-04-2020
P8084_finalAssembly_17390_slice_M115	ec98105b07ce1efc71db7e4f29707868	251	SUPERFAMILY	SSF52047		36	215	8.34e-32	T	19-04-2020
P8084_finalAssembly_17390_slice_M115	ec98105b07ce1efc71db7e4f29707868	251	Gene3D	G3DSA:3.80.10.10		13	119	3.5e-16	T	19-04-2020	IPR032675	Leucine-rich repeat domain superfamily
P8084_finalAssembly_17390_slice_M115	ec98105b07ce1efc71db7e4f29707868	251	Pfam	PF13516	Leucine Rich repeat	126	143	0.61	T	19-04-2020	IPR001611	Leucine-rich repeat
P8084_finalAssembly_17390_slice_M115	ec98105b07ce1efc71db7e4f29707868	251	Pfam	PF13516	Leucine Rich repeat	39	56	1.7	T	19-04-2020	IPR001611	Leucine-rich repeat
P8084_finalAssembly_17390_slice_M115	ec98105b07ce1efc71db7e4f29707868	251	Pfam	PF13516	Leucine Rich repeat	92	115	0.0014	T	19-04-2020	IPR001611	Leucine-rich repeat
P8084_finalAssembly_17390_slice_M115	ec98105b07ce1efc71db7e4f29707868	251	Pfam	PF13516	Leucine Rich repeat	150	165	0.53	T	19-04-2020	IPR001611	Leucine-rich repeat
P8084_finalAssembly_17390_slice_M115	ec98105b07ce1efc71db7e4f29707868	251	Pfam	PF13516	Leucine Rich repeat	67	83	0.99	T	19-04-2020	IPR001611	Leucine-rich repeat
P8084_finalAssembly_17390_slice_M115	ec98105b07ce1efc71db7e4f29707868	251	PANTHER	PTHR44483		39	207	1e-26	T	19-04-2020
P8084_finalAssembly_17390_slice_M115	ec98105b07ce1efc71db7e4f29707868	251	Gene3D	G3DSA:3.80.10.10		120	236	2.8e-13	T	19-04-2020	IPR032675	Leucine-rich repeat domain superfamily
P8084_finalAssembly_15264	33b1f41eff73b57426aa004cdde7b4bd	390	SMART	SM00656		84	321	1.7e-07	T	19-04-2020	IPR002022	Pectate lyase
P8084_finalAssembly_15264	33b1f41eff73b57426aa004cdde7b4bd	390	Pfam	PF00544	Pectate lyase	123	315	1.1e-06	T	19-04-2020	IPR002022	Pectate lyase
P8084_finalAssembly_15264	33b1f41eff73b57426aa004cdde7b4bd	390	PANTHER	PTHR31683		1	333	1.3e-116	T	19-04-2020
P8084_finalAssembly_15264	33b1f41eff73b57426aa004cdde7b4bd	390	Gene3D	G3DSA:2.160.20.10		21	383	7.7e-123	T	19-04-2020	IPR012334	Pectin lyase fold
P8084_finalAssembly_15264	33b1f41eff73b57426aa004cdde7b4bd	390	SUPERFAMILY	SSF51126		23	323	3.81e-60	T	19-04-2020	IPR011050	Pectin lyase fold/virulence factor
P8084_finalAssembly_15264	33b1f41eff73b57426aa004cdde7b4bd	390	PANTHER	PTHR31683:SF35		1	333	1.3e-116	T	19-04-2020
P8084_finalAssembly_26895_slice_M379	d31ed9cffac822e4853bb2bf1eea9342	220	PANTHER	PTHR21689:SF2		24	212	1e-18	T	19-04-2020
P8084_finalAssembly_26895_slice_M379	d31ed9cffac822e4853bb2bf1eea9342	220	PANTHER	PTHR21689		24	212	1e-18	T	19-04-2020	IPR010561	Protein LIN-9/Protein ALWAYS EARLY
P8084_finalAssembly_11793_slice_M212	16e6e215601f05136460827be75be956	384	Pfam	PF07974	EGF-like domain	351	376	9.4e-06	T	19-04-2020	IPR013111	EGF-like domain, extracellular
P8084_finalAssembly_31310	6b3d285fae752247281bbc69e20d24a7	624	SUPERFAMILY	SSF56300		255	589	1.9e-20	T	19-04-2020
P8084_finalAssembly_31310	6b3d285fae752247281bbc69e20d24a7	624	Pfam	PF14295	PAN domain	166	210	6.1e-08	T	19-04-2020	IPR003609	PAN/Apple domain
P8084_finalAssembly_31310	6b3d285fae752247281bbc69e20d24a7	624	Pfam	PF14295	PAN domain	31	75	1.4e-08	T	19-04-2020	IPR003609	PAN/Apple domain
P8084_finalAssembly_31310	6b3d285fae752247281bbc69e20d24a7	624	PANTHER	PTHR10161:SF20		179	623	5e-175	T	19-04-2020
P8084_finalAssembly_31310	6b3d285fae752247281bbc69e20d24a7	624	Gene3D	G3DSA:3.50.4.10		17	101	1.4e-13	T	19-04-2020
P8084_finalAssembly_31310	6b3d285fae752247281bbc69e20d24a7	624	Gene3D	G3DSA:3.50.4.10		134	232	1.7e-13	T	19-04-2020
P8084_finalAssembly_31310	6b3d285fae752247281bbc69e20d24a7	624	Gene3D	G3DSA:3.60.21.10		246	603	1.1e-27	T	19-04-2020	IPR029052	Metallo-dependent phosphatase-like
P8084_finalAssembly_31310	6b3d285fae752247281bbc69e20d24a7	624	PANTHER	PTHR10161		179	623	5e-175	T	19-04-2020
P8084_finalAssembly_31310	6b3d285fae752247281bbc69e20d24a7	624	Pfam	PF00149	Calcineurin-like phosphoesterase	308	519	9.4e-07	T	19-04-2020	IPR004843	Calcineurin-like phosphoesterase domain, ApaH type
P8084_finalAssembly_31310	6b3d285fae752247281bbc69e20d24a7	624	SMART	SM00223		159	230	0.018	T	19-04-2020	IPR000177	Apple domain
P8084_finalAssembly_31310	6b3d285fae752247281bbc69e20d24a7	624	SMART	SM00223		24	101	0.0011	T	19-04-2020	IPR000177	Apple domain
P8084_finalAssembly_40341	75b60809ce79462baa9245d8ca147178	398	SUPERFAMILY	SSF51004		59	377	4.71e-35	T	19-04-2020	IPR011048	Cytochrome cd1-nitrite reductase-like, haem d1 domain superfamily
P8084_finalAssembly_40341	75b60809ce79462baa9245d8ca147178	398	Gene3D	G3DSA:2.130.10.10		31	397	3.3e-96	T	19-04-2020	IPR015943	WD40/YVTN repeat-like-containing domain superfamily
P8084_finalAssembly_40341	75b60809ce79462baa9245d8ca147178	398	PANTHER	PTHR30344:SF1		13	395	5e-116	T	19-04-2020
P8084_finalAssembly_40341	75b60809ce79462baa9245d8ca147178	398	Pfam	PF10282	Lactonase, 7-bladed beta-propeller	34	393	2.8e-90	T	19-04-2020	IPR019405	Lactonase, 7-bladed beta propeller
P8084_finalAssembly_40341	75b60809ce79462baa9245d8ca147178	398	PANTHER	PTHR30344		13	395	5e-116	T	19-04-2020
P8084_finalAssembly_23343	678150b5e5198f85595ec5c3119fdbe4	560	Pfam	PF14686	Polysaccharide lyase family 4, domain II	299	373	6.5e-17	T	19-04-2020	IPR029413	Rhamnogalacturonan lyase, domain II
P8084_finalAssembly_23343	678150b5e5198f85595ec5c3119fdbe4	560	Pfam	PF14683	Polysaccharide lyase family 4, domain III	392	559	4.4e-35	T	19-04-2020	IPR029411	Rhamnogalacturonan lyase, domain III
P8084_finalAssembly_23343	678150b5e5198f85595ec5c3119fdbe4	560	Pfam	PF09284	Rhamnogalacturonan lyase B, N-terminal	44	292	9.4e-95	T	19-04-2020	IPR015364	Rhamnogalacturonase B, N-terminal
P8084_finalAssembly_23343	678150b5e5198f85595ec5c3119fdbe4	560	PANTHER	PTHR36574		1	560	6.5e-254	T	19-04-2020	IPR016590	Rhamnogalacturonase B
P8084_finalAssembly_23343	678150b5e5198f85595ec5c3119fdbe4	560	SUPERFAMILY	SSF49785		392	559	3.49e-37	T	19-04-2020	IPR008979	Galactose-binding-like domain superfamily
P8084_finalAssembly_23343	678150b5e5198f85595ec5c3119fdbe4	560	Gene3D	G3DSA:2.70.98.10		43	293	1.5e-85	T	19-04-2020	IPR014718	Glycoside hydrolase-type carbohydrate-binding
P8084_finalAssembly_23343	678150b5e5198f85595ec5c3119fdbe4	560	Gene3D	G3DSA:2.60.120.260		387	560	9.7e-63	T	19-04-2020	IPR008979	Galactose-binding-like domain superfamily
P8084_finalAssembly_23343	678150b5e5198f85595ec5c3119fdbe4	560	Gene3D	G3DSA:2.60.40.1120		294	380	3.1e-23	T	19-04-2020
P8084_finalAssembly_23343	678150b5e5198f85595ec5c3119fdbe4	560	SUPERFAMILY	SSF74650		44	291	4.08e-53	T	19-04-2020	IPR011013	Galactose mutarotase-like domain superfamily
P8084_finalAssembly_39752	49a04a510c2349a0e6b0cafc14a3c66a	294	SUPERFAMILY	SSF51445		29	249	6.09e-51	T	19-04-2020	IPR017853	Glycoside hydrolase superfamily
P8084_finalAssembly_39752	49a04a510c2349a0e6b0cafc14a3c66a	294	Pfam	PF03537	Glycoside-hydrolase family GH114	27	243	5.9e-80	T	19-04-2020	IPR004352	Glycoside-hydrolase family GH114, TIM-barrel domain
P8084_finalAssembly_39752	49a04a510c2349a0e6b0cafc14a3c66a	294	Gene3D	G3DSA:3.20.20.70		12	239	3.6e-12	T	19-04-2020	IPR013785	Aldolase-type TIM barrel
P8084_finalAssembly_39752	49a04a510c2349a0e6b0cafc14a3c66a	294	PANTHER	PTHR35273		18	254	4.6e-99	T	19-04-2020
P8084_finalAssembly_8795	82ec9881fa7f9f7b7c773b15b6cbff75	283	PANTHER	PTHR34737		1	195	2.3e-65	T	19-04-2020
P8084_finalAssembly_10465_slice_M16	a6062a1ee0dd913d3d68cebcb5b9ff16	154	Gene3D	G3DSA:3.30.60.30		12	74	1.5e-17	T	19-04-2020
P8084_finalAssembly_10465_slice_M16	a6062a1ee0dd913d3d68cebcb5b9ff16	154	SUPERFAMILY	SSF100895		92	125	9.84e-09	T	19-04-2020	IPR036058	Kazal domain superfamily
P8084_finalAssembly_10465_slice_M16	a6062a1ee0dd913d3d68cebcb5b9ff16	154	SUPERFAMILY	SSF100895		22	68	7.76e-16	T	19-04-2020	IPR036058	Kazal domain superfamily
P8084_finalAssembly_10465_slice_M16	a6062a1ee0dd913d3d68cebcb5b9ff16	154	Gene3D	G3DSA:3.30.60.30		81	136	3.1e-08	T	19-04-2020
P8084_finalAssembly_10465_slice_M16	a6062a1ee0dd913d3d68cebcb5b9ff16	154	SMART	SM00280		93	127	0.14	T	19-04-2020	IPR002350	Kazal domain
P8084_finalAssembly_10465_slice_M16	a6062a1ee0dd913d3d68cebcb5b9ff16	154	SMART	SM00280		23	68	3.6e-14	T	19-04-2020	IPR002350	Kazal domain
P8084_finalAssembly_10465_slice_M16	a6062a1ee0dd913d3d68cebcb5b9ff16	154	Pfam	PF07648	Kazal-type serine protease inhibitor domain	95	126	0.0022	T	19-04-2020	IPR002350	Kazal domain
P8084_finalAssembly_10465_slice_M16	a6062a1ee0dd913d3d68cebcb5b9ff16	154	Pfam	PF07648	Kazal-type serine protease inhibitor domain	23	68	2.3e-11	T	19-04-2020	IPR002350	Kazal domain
P8084_finalAssembly_10465_slice_M16	a6062a1ee0dd913d3d68cebcb5b9ff16	154	PANTHER	PTHR21312		96	129	4e-23	T	19-04-2020
P8084_finalAssembly_10465_slice_M16	a6062a1ee0dd913d3d68cebcb5b9ff16	154	PANTHER	PTHR21312		22	90	4e-23	T	19-04-2020
P8084_finalAssembly_11662	102dbe2a19916cf396325ec677320cfe	332	Pfam	PF00188	Cysteine-rich secretory protein family	208	299	4e-07	T	19-04-2020	IPR014044	CAP domain
P8084_finalAssembly_11662	102dbe2a19916cf396325ec677320cfe	332	Pfam	PF00188	Cysteine-rich secretory protein family	40	155	5.5e-09	T	19-04-2020	IPR014044	CAP domain
P8084_finalAssembly_11662	102dbe2a19916cf396325ec677320cfe	332	PANTHER	PTHR31157:SF1		194	331	3.2e-85	T	19-04-2020
P8084_finalAssembly_11662	102dbe2a19916cf396325ec677320cfe	332	PANTHER	PTHR31157:SF1		14	167	3.2e-85	T	19-04-2020
P8084_finalAssembly_11662	102dbe2a19916cf396325ec677320cfe	332	SUPERFAMILY	SSF55797		202	312	2.44e-11	T	19-04-2020	IPR035940	CAP superfamily
P8084_finalAssembly_11662	102dbe2a19916cf396325ec677320cfe	332	Gene3D	G3DSA:3.40.33.10		17	156	6.7e-26	T	19-04-2020	IPR035940	CAP superfamily
P8084_finalAssembly_11662	102dbe2a19916cf396325ec677320cfe	332	Gene3D	G3DSA:3.40.33.10		186	320	2e-22	T	19-04-2020	IPR035940	CAP superfamily
P8084_finalAssembly_11662	102dbe2a19916cf396325ec677320cfe	332	SUPERFAMILY	SSF55797		34	156	4.36e-12	T	19-04-2020	IPR035940	CAP superfamily
P8084_finalAssembly_11662	102dbe2a19916cf396325ec677320cfe	332	PANTHER	PTHR31157		194	331	3.2e-85	T	19-04-2020
P8084_finalAssembly_11662	102dbe2a19916cf396325ec677320cfe	332	PANTHER	PTHR31157		14	167	3.2e-85	T	19-04-2020
P8084_finalAssembly_19916	f51733a69c3c0d96efa23d307c4c05a9	173	Pfam	PF03067	Lytic polysaccharide mono-oxygenase, cellulose-degrading	68	164	3.4e-05	T	19-04-2020	IPR004302	Cellulose/chitin-binding protein, N-terminal
P8084_finalAssembly_19916	f51733a69c3c0d96efa23d307c4c05a9	173	PANTHER	PTHR36575		1	173	7e-66	T	19-04-2020
P8084_finalAssembly_17526	17b7786f9abd96693a73a3e2c9f743b2	175	Pfam	PF00964	Elicitin	23	115	6.5e-20	T	19-04-2020	IPR002200	Elicitin
P8084_finalAssembly_17526	17b7786f9abd96693a73a3e2c9f743b2	175	SUPERFAMILY	SSF48647		22	117	5.75e-35	T	19-04-2020	IPR036470	Elicitin superfamily
P8084_finalAssembly_17526	17b7786f9abd96693a73a3e2c9f743b2	175	PRINTS	PR00948	Elicitin signature	38	62	7e-40	T	19-04-2020	IPR002200	Elicitin
P8084_finalAssembly_17526	17b7786f9abd96693a73a3e2c9f743b2	175	PRINTS	PR00948	Elicitin signature	86	103	7e-40	T	19-04-2020	IPR002200	Elicitin
P8084_finalAssembly_17526	17b7786f9abd96693a73a3e2c9f743b2	175	PRINTS	PR00948	Elicitin signature	63	85	7e-40	T	19-04-2020	IPR002200	Elicitin
P8084_finalAssembly_17526	17b7786f9abd96693a73a3e2c9f743b2	175	PRINTS	PR00948	Elicitin signature	103	118	7e-40	T	19-04-2020	IPR002200	Elicitin
P8084_finalAssembly_17526	17b7786f9abd96693a73a3e2c9f743b2	175	PRINTS	PR00948	Elicitin signature	22	37	7e-40	T	19-04-2020	IPR002200	Elicitin
P8084_finalAssembly_17526	17b7786f9abd96693a73a3e2c9f743b2	175	SMART	SM01187		21	116	1.4e-29	T	19-04-2020	IPR002200	Elicitin
P8084_finalAssembly_17526	17b7786f9abd96693a73a3e2c9f743b2	175	Gene3D	G3DSA:1.10.239.10		21	118	4e-34	T	19-04-2020	IPR036470	Elicitin superfamily
P8084_finalAssembly_9849	f4c65079b48486cb128a81dc7f8d9693	561	PANTHER	PTHR33407		305	561	3.6e-257	T	19-04-2020	IPR004898	Pectate lyase PlyH/PlyE-like
P8084_finalAssembly_9849	f4c65079b48486cb128a81dc7f8d9693	561	PANTHER	PTHR33407:SF7		305	561	3.6e-257	T	19-04-2020
P8084_finalAssembly_9849	f4c65079b48486cb128a81dc7f8d9693	561	PANTHER	PTHR33407:SF7		12	258	3.6e-257	T	19-04-2020
P8084_finalAssembly_9849	f4c65079b48486cb128a81dc7f8d9693	561	PANTHER	PTHR33407		12	258	3.6e-257	T	19-04-2020	IPR004898	Pectate lyase PlyH/PlyE-like
P8084_finalAssembly_9849	f4c65079b48486cb128a81dc7f8d9693	561	SUPERFAMILY	SSF51126		38	232	1.73e-44	T	19-04-2020	IPR011050	Pectin lyase fold/virulence factor
P8084_finalAssembly_9849	f4c65079b48486cb128a81dc7f8d9693	561	SUPERFAMILY	SSF51126		342	533	3.49e-44	T	19-04-2020	IPR011050	Pectin lyase fold/virulence factor
P8084_finalAssembly_9849	f4c65079b48486cb128a81dc7f8d9693	561	Pfam	PF03211	Pectate lyase	28	231	7.5e-74	T	19-04-2020	IPR004898	Pectate lyase PlyH/PlyE-like
P8084_finalAssembly_9849	f4c65079b48486cb128a81dc7f8d9693	561	Pfam	PF03211	Pectate lyase	332	530	5e-70	T	19-04-2020	IPR004898	Pectate lyase PlyH/PlyE-like
P8084_finalAssembly_9849	f4c65079b48486cb128a81dc7f8d9693	561	Gene3D	G3DSA:2.160.20.10		40	256	5.2e-71	T	19-04-2020	IPR012334	Pectin lyase fold
P8084_finalAssembly_9849	f4c65079b48486cb128a81dc7f8d9693	561	Gene3D	G3DSA:2.160.20.10		345	559	3.8e-68	T	19-04-2020	IPR012334	Pectin lyase fold
P8084_finalAssembly_7655	1b8001d59fe07ecaf53f2cdd0eb4d08d	88	SMART	SM00280		40	84	9.1e-15	T	19-04-2020	IPR002350	Kazal domain
P8084_finalAssembly_7655	1b8001d59fe07ecaf53f2cdd0eb4d08d	88	Gene3D	G3DSA:3.30.60.30		26	88	1.8e-18	T	19-04-2020
P8084_finalAssembly_7655	1b8001d59fe07ecaf53f2cdd0eb4d08d	88	SUPERFAMILY	SSF100895		39	84	3.47e-15	T	19-04-2020	IPR036058	Kazal domain superfamily
P8084_finalAssembly_7655	1b8001d59fe07ecaf53f2cdd0eb4d08d	88	PANTHER	PTHR10913		34	86	6.4e-14	T	19-04-2020
P8084_finalAssembly_7655	1b8001d59fe07ecaf53f2cdd0eb4d08d	88	Pfam	PF00050	Kazal-type serine protease inhibitor domain	43	84	1.2e-10	T	19-04-2020	IPR002350	Kazal domain
P8084_finalAssembly_7655	1b8001d59fe07ecaf53f2cdd0eb4d08d	88	PANTHER	PTHR10913:SF45		34	86	6.4e-14	T	19-04-2020
P8084_finalAssembly_11667	49f0faa55a53858ce1dc0cfa2e03f0dd	175	PANTHER	PTHR31157		18	158	2.7e-41	T	19-04-2020
P8084_finalAssembly_11667	49f0faa55a53858ce1dc0cfa2e03f0dd	175	Gene3D	G3DSA:3.40.33.10		25	160	1.5e-24	T	19-04-2020	IPR035940	CAP superfamily
P8084_finalAssembly_11667	49f0faa55a53858ce1dc0cfa2e03f0dd	175	Pfam	PF00188	Cysteine-rich secretory protein family	40	153	7.7e-09	T	19-04-2020	IPR014044	CAP domain
P8084_finalAssembly_11667	49f0faa55a53858ce1dc0cfa2e03f0dd	175	SUPERFAMILY	SSF55797		34	152	2.09e-11	T	19-04-2020	IPR035940	CAP superfamily
P8084_finalAssembly_11667	49f0faa55a53858ce1dc0cfa2e03f0dd	175	PANTHER	PTHR31157:SF1		18	158	2.7e-41	T	19-04-2020
P8084_finalAssembly_13986	bb6ea5e8426e7f4e630cb10157e14f5d	459	PANTHER	PTHR33354		28	270	2.9e-154	T	19-04-2020
P8084_finalAssembly_13986	bb6ea5e8426e7f4e630cb10157e14f5d	459	PANTHER	PTHR33354		271	459	2.9e-154	T	19-04-2020
P8084_finalAssembly_24296	72b0e6a6fe8b87ccc2194416a7598ca8	164	PANTHER	PTHR31683		1	164	3e-41	T	19-04-2020
P8084_finalAssembly_24296	72b0e6a6fe8b87ccc2194416a7598ca8	164	SUPERFAMILY	SSF51126		24	164	1.79e-24	T	19-04-2020	IPR011050	Pectin lyase fold/virulence factor
P8084_finalAssembly_24296	72b0e6a6fe8b87ccc2194416a7598ca8	164	Gene3D	G3DSA:2.160.20.10		21	164	6.8e-43	T	19-04-2020	IPR012334	Pectin lyase fold
P8084_finalAssembly_24296	72b0e6a6fe8b87ccc2194416a7598ca8	164	PANTHER	PTHR31683:SF35		1	164	3e-41	T	19-04-2020
P8084_finalAssembly_31443	9ade93a4ed454da0034bdb56a08665be	81	SUPERFAMILY	SSF100895		24	73	1.28e-08	T	19-04-2020	IPR036058	Kazal domain superfamily
P8084_finalAssembly_31443	9ade93a4ed454da0034bdb56a08665be	81	Gene3D	G3DSA:3.30.60.30		14	80	7.8e-08	T	19-04-2020
P8084_finalAssembly_31443	9ade93a4ed454da0034bdb56a08665be	81	Pfam	PF07648	Kazal-type serine protease inhibitor domain	29	73	3.5e-05	T	19-04-2020	IPR002350	Kazal domain
P8084_finalAssembly_19960	363925254ec0ed8b2c9ba25482a95454	485	PRINTS	PR00723	Subtilisin serine protease family (S8) signature	196	215	1.5e-16	T	19-04-2020	IPR015500	Peptidase S8, subtilisin-related
P8084_finalAssembly_19960	363925254ec0ed8b2c9ba25482a95454	485	PRINTS	PR00723	Subtilisin serine protease family (S8) signature	408	424	1.5e-16	T	19-04-2020	IPR015500	Peptidase S8, subtilisin-related
P8084_finalAssembly_19960	363925254ec0ed8b2c9ba25482a95454	485	PRINTS	PR00723	Subtilisin serine protease family (S8) signature	237	250	1.5e-16	T	19-04-2020	IPR015500	Peptidase S8, subtilisin-related
P8084_finalAssembly_19960	363925254ec0ed8b2c9ba25482a95454	485	Pfam	PF00082	Subtilase family	196	471	2.8e-34	T	19-04-2020	IPR000209	Peptidase S8/S53 domain
P8084_finalAssembly_19960	363925254ec0ed8b2c9ba25482a95454	485	PANTHER	PTHR43806		94	482	1e-69	T	19-04-2020
P8084_finalAssembly_19960	363925254ec0ed8b2c9ba25482a95454	485	PANTHER	PTHR43806:SF11		94	482	1e-69	T	19-04-2020
P8084_finalAssembly_19960	363925254ec0ed8b2c9ba25482a95454	485	SUPERFAMILY	SSF52743		171	483	1.17e-66	T	19-04-2020	IPR036852	Peptidase S8/S53 domain superfamily
P8084_finalAssembly_19960	363925254ec0ed8b2c9ba25482a95454	485	Gene3D	G3DSA:3.40.50.200		169	482	8.6e-72	T	19-04-2020	IPR036852	Peptidase S8/S53 domain superfamily
P8084_finalAssembly_27746	81a8dfe1f408f4ad7e96b62635fcb3b3	360	SUPERFAMILY	SSF51126		46	353	9.73e-76	T	19-04-2020	IPR011050	Pectin lyase fold/virulence factor
P8084_finalAssembly_27746	81a8dfe1f408f4ad7e96b62635fcb3b3	360	PANTHER	PTHR31884:SF1		1	360	5.5e-160	T	19-04-2020
P8084_finalAssembly_27746	81a8dfe1f408f4ad7e96b62635fcb3b3	360	Pfam	PF00295	Glycosyl hydrolases family 28	47	358	9.9e-71	T	19-04-2020	IPR000743	Glycoside hydrolase, family 28
P8084_finalAssembly_27746	81a8dfe1f408f4ad7e96b62635fcb3b3	360	SMART	SM00710		122	144	3400	T	19-04-2020	IPR006626	Parallel beta-helix repeat
P8084_finalAssembly_27746	81a8dfe1f408f4ad7e96b62635fcb3b3	360	SMART	SM00710		185	206	87	T	19-04-2020	IPR006626	Parallel beta-helix repeat
P8084_finalAssembly_27746	81a8dfe1f408f4ad7e96b62635fcb3b3	360	SMART	SM00710		207	227	1100	T	19-04-2020	IPR006626	Parallel beta-helix repeat
P8084_finalAssembly_27746	81a8dfe1f408f4ad7e96b62635fcb3b3	360	SMART	SM00710		155	184	7000	T	19-04-2020	IPR006626	Parallel beta-helix repeat
P8084_finalAssembly_27746	81a8dfe1f408f4ad7e96b62635fcb3b3	360	SMART	SM00710		239	260	0.73	T	19-04-2020	IPR006626	Parallel beta-helix repeat
P8084_finalAssembly_27746	81a8dfe1f408f4ad7e96b62635fcb3b3	360	SMART	SM00710		268	289	100	T	19-04-2020	IPR006626	Parallel beta-helix repeat
P8084_finalAssembly_27746	81a8dfe1f408f4ad7e96b62635fcb3b3	360	SMART	SM00710		303	345	1600	T	19-04-2020	IPR006626	Parallel beta-helix repeat
P8084_finalAssembly_27746	81a8dfe1f408f4ad7e96b62635fcb3b3	360	Gene3D	G3DSA:2.160.20.10		30	360	9.3e-80	T	19-04-2020	IPR012334	Pectin lyase fold
P8084_finalAssembly_27746	81a8dfe1f408f4ad7e96b62635fcb3b3	360	PANTHER	PTHR31884		1	360	5.5e-160	T	19-04-2020
P8084_finalAssembly_25665	91c436fb482225ac5308cffba756bf94	240	Gene3D	G3DSA:2.60.120.180		11	240	1.8e-68	T	19-04-2020	IPR013319	Glycoside hydrolase family 11/12
P8084_finalAssembly_25665	91c436fb482225ac5308cffba756bf94	240	PANTHER	PTHR34002:SF5		15	240	5.1e-90	T	19-04-2020
P8084_finalAssembly_25665	91c436fb482225ac5308cffba756bf94	240	Pfam	PF01670	Glycosyl hydrolase family 12	34	240	8e-39	T	19-04-2020	IPR002594	Glycoside hydrolase family 12
P8084_finalAssembly_25665	91c436fb482225ac5308cffba756bf94	240	SUPERFAMILY	SSF49899		21	240	1.18e-59	T	19-04-2020	IPR013320	Concanavalin A-like lectin/glucanase domain superfamily
P8084_finalAssembly_25665	91c436fb482225ac5308cffba756bf94	240	PANTHER	PTHR34002		15	240	5.1e-90	T	19-04-2020	IPR002594	Glycoside hydrolase family 12
P8084_finalAssembly_37871_slice_M18	9056d22767fde32fe9c41278edc725d1	382	PANTHER	PTHR13842:SF9		6	279	9e-78	T	19-04-2020
P8084_finalAssembly_37871_slice_M18	9056d22767fde32fe9c41278edc725d1	382	PANTHER	PTHR13842		6	279	9e-78	T	19-04-2020
P8084_finalAssembly_25541	dc8253d7751a0da9de5d3714756c6c70	389	Gene3D	G3DSA:2.60.40.760		134	220	6.3e-14	T	19-04-2020	IPR036749	Expansin, cellulose-binding-like domain superfamily
P8084_finalAssembly_25541	dc8253d7751a0da9de5d3714756c6c70	389	Pfam	PF03330	Lytic transglycolase	58	116	1e-07	T	19-04-2020	IPR009009	RlpA-like protein, double-psi beta-barrel domain
P8084_finalAssembly_25541	dc8253d7751a0da9de5d3714756c6c70	389	PANTHER	PTHR31836:SF1		1	224	6.1e-84	T	19-04-2020
P8084_finalAssembly_25541	dc8253d7751a0da9de5d3714756c6c70	389	PANTHER	PTHR31836		1	224	6.1e-84	T	19-04-2020
P8084_finalAssembly_25541	dc8253d7751a0da9de5d3714756c6c70	389	Gene3D	G3DSA:2.40.40.10		20	132	2.5e-26	T	19-04-2020	IPR036908	RlpA-like domain superfamily
P8084_finalAssembly_25541	dc8253d7751a0da9de5d3714756c6c70	389	SUPERFAMILY	SSF50685		18	158	1.12e-25	T	19-04-2020	IPR036908	RlpA-like domain superfamily
P8084_finalAssembly_8996	481194eeee3e127bd7f083134e38a966	167	Pfam	PF01670	Glycosyl hydrolase family 12	34	163	1.8e-20	T	19-04-2020	IPR002594	Glycoside hydrolase family 12
P8084_finalAssembly_8996	481194eeee3e127bd7f083134e38a966	167	PANTHER	PTHR34002		15	165	3.7e-60	T	19-04-2020	IPR002594	Glycoside hydrolase family 12
P8084_finalAssembly_8996	481194eeee3e127bd7f083134e38a966	167	SUPERFAMILY	SSF49899		20	165	1.15e-38	T	19-04-2020	IPR013320	Concanavalin A-like lectin/glucanase domain superfamily
P8084_finalAssembly_8996	481194eeee3e127bd7f083134e38a966	167	Gene3D	G3DSA:2.60.120.180		11	167	3.7e-45	T	19-04-2020	IPR013319	Glycoside hydrolase family 11/12
P8084_finalAssembly_8996	481194eeee3e127bd7f083134e38a966	167	PANTHER	PTHR34002:SF5		15	165	3.7e-60	T	19-04-2020
P8084_finalAssembly_30957	a7623a2bebf1d9c9089abf6be60e99ea	465	PIRSF	PIRSF001100		32	322	1.8e-52	T	19-04-2020	IPR016288	1, 4-beta cellobiohydrolase
P8084_finalAssembly_30957	a7623a2bebf1d9c9089abf6be60e99ea	465	PIRSF	PIRSF001100		303	464	1100	T	19-04-2020	IPR016288	1, 4-beta cellobiohydrolase
P8084_finalAssembly_30957	a7623a2bebf1d9c9089abf6be60e99ea	465	PANTHER	PTHR34876:SF4		1	329	5.9e-115	T	19-04-2020
P8084_finalAssembly_30957	a7623a2bebf1d9c9089abf6be60e99ea	465	SUPERFAMILY	SSF51989		39	318	4.06e-54	T	19-04-2020	IPR036434	1, 4-beta cellobiohydrolase superfamily
P8084_finalAssembly_30957	a7623a2bebf1d9c9089abf6be60e99ea	465	Pfam	PF01341	Glycosyl hydrolases family 6	44	296	1.3e-48	T	19-04-2020	IPR016288	1, 4-beta cellobiohydrolase
P8084_finalAssembly_30957	a7623a2bebf1d9c9089abf6be60e99ea	465	PRINTS	PR00733	Glycosyl hydrolase family 6 signature	205	215	1.4e-22	T	19-04-2020	IPR016288	1, 4-beta cellobiohydrolase
P8084_finalAssembly_30957	a7623a2bebf1d9c9089abf6be60e99ea	465	PRINTS	PR00733	Glycosyl hydrolase family 6 signature	252	272	1.4e-22	T	19-04-2020	IPR016288	1, 4-beta cellobiohydrolase
P8084_finalAssembly_30957	a7623a2bebf1d9c9089abf6be60e99ea	465	PRINTS	PR00733	Glycosyl hydrolase family 6 signature	276	290	1.4e-22	T	19-04-2020	IPR016288	1, 4-beta cellobiohydrolase
P8084_finalAssembly_30957	a7623a2bebf1d9c9089abf6be60e99ea	465	PRINTS	PR00733	Glycosyl hydrolase family 6 signature	86	99	1.4e-22	T	19-04-2020	IPR016288	1, 4-beta cellobiohydrolase
P8084_finalAssembly_30957	a7623a2bebf1d9c9089abf6be60e99ea	465	PRINTS	PR00733	Glycosyl hydrolase family 6 signature	237	250	1.4e-22	T	19-04-2020	IPR016288	1, 4-beta cellobiohydrolase
P8084_finalAssembly_30957	a7623a2bebf1d9c9089abf6be60e99ea	465	PRINTS	PR00733	Glycosyl hydrolase family 6 signature	116	131	1.4e-22	T	19-04-2020	IPR016288	1, 4-beta cellobiohydrolase
P8084_finalAssembly_30957	a7623a2bebf1d9c9089abf6be60e99ea	465	Gene3D	G3DSA:3.20.20.40		31	307	4.1e-69	T	19-04-2020	IPR036434	1, 4-beta cellobiohydrolase superfamily
P8084_finalAssembly_30957	a7623a2bebf1d9c9089abf6be60e99ea	465	PANTHER	PTHR34876		1	329	5.9e-115	T	19-04-2020	IPR016288	1, 4-beta cellobiohydrolase
P8084_finalAssembly_24689	614b8525d85415868bbc0171d1f41004	440	SUPERFAMILY	SSF50494		209	405	1.14e-18	T	19-04-2020	IPR009003	Peptidase S1, PA clan
P8084_finalAssembly_24689	614b8525d85415868bbc0171d1f41004	440	Gene3D	G3DSA:2.40.10.10		217	328	2.5e-10	T	19-04-2020
P8084_finalAssembly_24689	614b8525d85415868bbc0171d1f41004	440	Gene3D	G3DSA:2.40.10.10		347	413	1.8e-07	T	19-04-2020
P8084_finalAssembly_24689	614b8525d85415868bbc0171d1f41004	440	PANTHER	PTHR36234:SF4		11	439	3.6e-152	T	19-04-2020
P8084_finalAssembly_24689	614b8525d85415868bbc0171d1f41004	440	PANTHER	PTHR36234		11	439	3.6e-152	T	19-04-2020
P8084_finalAssembly_24689	614b8525d85415868bbc0171d1f41004	440	Pfam	PF13365	Trypsin-like peptidase domain	227	397	1.2e-13	T	19-04-2020
P8084_finalAssembly_40008	73a9d07c2621394b374d69823c98922c	661	Gene3D	G3DSA:3.50.4.10		174	252	2.7e-13	T	19-04-2020
P8084_finalAssembly_40008	73a9d07c2621394b374d69823c98922c	661	Gene3D	G3DSA:3.50.4.10		18	95	5.7e-14	T	19-04-2020
P8084_finalAssembly_40008	73a9d07c2621394b374d69823c98922c	661	Gene3D	G3DSA:3.50.4.10		96	173	1.3e-14	T	19-04-2020
P8084_finalAssembly_40008	73a9d07c2621394b374d69823c98922c	661	Pfam	PF14295	PAN domain	186	230	6.6e-08	T	19-04-2020	IPR003609	PAN/Apple domain
P8084_finalAssembly_40008	73a9d07c2621394b374d69823c98922c	661	Pfam	PF14295	PAN domain	31	75	4.8e-09	T	19-04-2020	IPR003609	PAN/Apple domain
P8084_finalAssembly_40008	73a9d07c2621394b374d69823c98922c	661	Pfam	PF14295	PAN domain	108	152	4.8e-09	T	19-04-2020	IPR003609	PAN/Apple domain
P8084_finalAssembly_40008	73a9d07c2621394b374d69823c98922c	661	SMART	SM00223		179	250	0.018	T	19-04-2020	IPR000177	Apple domain
P8084_finalAssembly_40008	73a9d07c2621394b374d69823c98922c	661	SMART	SM00223		104	171	0.001	T	19-04-2020	IPR000177	Apple domain
P8084_finalAssembly_40008	73a9d07c2621394b374d69823c98922c	661	SMART	SM00223		24	101	0.001	T	19-04-2020	IPR000177	Apple domain
P8084_finalAssembly_40008	73a9d07c2621394b374d69823c98922c	661	PANTHER	PTHR10161:SF20		199	660	1.2e-196	T	19-04-2020
P8084_finalAssembly_40008	73a9d07c2621394b374d69823c98922c	661	PANTHER	PTHR10161		199	660	1.2e-196	T	19-04-2020
P8084_finalAssembly_40008	73a9d07c2621394b374d69823c98922c	661	SUPERFAMILY	SSF56300		275	626	1.6e-23	T	19-04-2020
P8084_finalAssembly_40008	73a9d07c2621394b374d69823c98922c	661	SMART	SM00473		175	255	0.62	T	19-04-2020	IPR003609	PAN/Apple domain
P8084_finalAssembly_40008	73a9d07c2621394b374d69823c98922c	661	SMART	SM00473		25	96	2.3	T	19-04-2020	IPR003609	PAN/Apple domain
P8084_finalAssembly_40008	73a9d07c2621394b374d69823c98922c	661	SMART	SM00473		97	174	1.7	T	19-04-2020	IPR003609	PAN/Apple domain
P8084_finalAssembly_40008	73a9d07c2621394b374d69823c98922c	661	Pfam	PF00149	Calcineurin-like phosphoesterase	316	556	3.2e-08	T	19-04-2020	IPR004843	Calcineurin-like phosphoesterase domain, ApaH type
P8084_finalAssembly_29370	d53e37f3eefed34f2b7f7a2defcd6084	343	Gene3D	G3DSA:2.40.10.10		63	260	3.8e-56	T	19-04-2020
P8084_finalAssembly_29370	d53e37f3eefed34f2b7f7a2defcd6084	343	SUPERFAMILY	SSF50494		42	270	1.69e-59	T	19-04-2020	IPR009003	Peptidase S1, PA clan
P8084_finalAssembly_29370	d53e37f3eefed34f2b7f7a2defcd6084	343	PANTHER	PTHR24260:SF90		1	280	2.8e-81	T	19-04-2020
P8084_finalAssembly_29370	d53e37f3eefed34f2b7f7a2defcd6084	343	PRINTS	PR00722	Chymotrypsin serine protease family (S1) signature	132	146	1.9e-10	T	19-04-2020	IPR001314	Peptidase S1A, chymotrypsin family
P8084_finalAssembly_29370	d53e37f3eefed34f2b7f7a2defcd6084	343	PRINTS	PR00722	Chymotrypsin serine protease family (S1) signature	220	232	1.9e-10	T	19-04-2020	IPR001314	Peptidase S1A, chymotrypsin family
P8084_finalAssembly_29370	d53e37f3eefed34f2b7f7a2defcd6084	343	PRINTS	PR00722	Chymotrypsin serine protease family (S1) signature	77	92	1.9e-10	T	19-04-2020	IPR001314	Peptidase S1A, chymotrypsin family
P8084_finalAssembly_29370	d53e37f3eefed34f2b7f7a2defcd6084	343	Gene3D	G3DSA:2.40.10.10		51	259	3.8e-56	T	19-04-2020
P8084_finalAssembly_29370	d53e37f3eefed34f2b7f7a2defcd6084	343	PANTHER	PTHR24260		1	280	2.8e-81	T	19-04-2020
P8084_finalAssembly_29370	d53e37f3eefed34f2b7f7a2defcd6084	343	Pfam	PF00089	Trypsin	51	265	5.7e-50	T	19-04-2020	IPR001254	Serine proteases, trypsin domain
P8084_finalAssembly_29370	d53e37f3eefed34f2b7f7a2defcd6084	343	SMART	SM00020		50	265	2.7e-65	T	19-04-2020	IPR001254	Serine proteases, trypsin domain
P8084_finalAssembly_13244	cb69df7b0bd3a6a9abdc5028a898e45b	372	Pfam	PF00295	Glycosyl hydrolases family 28	59	358	2.7e-66	T	19-04-2020	IPR000743	Glycoside hydrolase, family 28
P8084_finalAssembly_13244	cb69df7b0bd3a6a9abdc5028a898e45b	372	Gene3D	G3DSA:2.160.20.10		42	367	1.1e-72	T	19-04-2020	IPR012334	Pectin lyase fold
P8084_finalAssembly_13244	cb69df7b0bd3a6a9abdc5028a898e45b	372	SMART	SM00710		280	301	250	T	19-04-2020	IPR006626	Parallel beta-helix repeat
P8084_finalAssembly_13244	cb69df7b0bd3a6a9abdc5028a898e45b	372	SMART	SM00710		197	218	12	T	19-04-2020	IPR006626	Parallel beta-helix repeat
P8084_finalAssembly_13244	cb69df7b0bd3a6a9abdc5028a898e45b	372	SMART	SM00710		167	189	3600	T	19-04-2020	IPR006626	Parallel beta-helix repeat
P8084_finalAssembly_13244	cb69df7b0bd3a6a9abdc5028a898e45b	372	SMART	SM00710		219	239	1200	T	19-04-2020	IPR006626	Parallel beta-helix repeat
P8084_finalAssembly_13244	cb69df7b0bd3a6a9abdc5028a898e45b	372	SMART	SM00710		251	272	1.6	T	19-04-2020	IPR006626	Parallel beta-helix repeat
P8084_finalAssembly_13244	cb69df7b0bd3a6a9abdc5028a898e45b	372	SMART	SM00710		315	357	2300	T	19-04-2020	IPR006626	Parallel beta-helix repeat
P8084_finalAssembly_13244	cb69df7b0bd3a6a9abdc5028a898e45b	372	PANTHER	PTHR31884:SF1		1	370	1.7e-154	T	19-04-2020
P8084_finalAssembly_13244	cb69df7b0bd3a6a9abdc5028a898e45b	372	SUPERFAMILY	SSF51126		59	360	2e-66	T	19-04-2020	IPR011050	Pectin lyase fold/virulence factor
P8084_finalAssembly_13244	cb69df7b0bd3a6a9abdc5028a898e45b	372	PANTHER	PTHR31884		1	370	1.7e-154	T	19-04-2020
P8084_finalAssembly_17689	4b693c380c22184f97d5248c64209e5e	516	PANTHER	PTHR42973		1	515	6.2e-299	T	19-04-2020
P8084_finalAssembly_17689	4b693c380c22184f97d5248c64209e5e	516	SUPERFAMILY	SSF56176		58	242	4.16e-34	T	19-04-2020	IPR036318	FAD-binding, type PCMH-like superfamily
P8084_finalAssembly_17689	4b693c380c22184f97d5248c64209e5e	516	Pfam	PF01565	FAD binding domain	76	212	8.8e-20	T	19-04-2020	IPR006094	FAD linked oxidase, N-terminal
P8084_finalAssembly_17689	4b693c380c22184f97d5248c64209e5e	516	Pfam	PF08031	Berberine and berberine like	479	511	2.4e-07	T	19-04-2020	IPR012951	Berberine/berberine-like
P8084_finalAssembly_17689	4b693c380c22184f97d5248c64209e5e	516	PANTHER	PTHR42973:SF18		1	515	6.2e-299	T	19-04-2020
P8084_finalAssembly_17689	4b693c380c22184f97d5248c64209e5e	516	Gene3D	G3DSA:3.40.462.20		248	479	1e-88	T	19-04-2020
P8084_finalAssembly_17689	4b693c380c22184f97d5248c64209e5e	516	Gene3D	G3DSA:3.30.465.40		68	505	1e-88	T	19-04-2020
P8084_finalAssembly_16919	f835b75e1919d5fef48140ff69cfbada	726	SUPERFAMILY	SSF51445		392	706	5.02e-64	T	19-04-2020	IPR017853	Glycoside hydrolase superfamily
P8084_finalAssembly_16919	f835b75e1919d5fef48140ff69cfbada	726	Pfam	PF07745	Glycosyl hydrolase family 53	27	341	4.4e-74	T	19-04-2020	IPR011683	Glycosyl hydrolase family 53
P8084_finalAssembly_16919	f835b75e1919d5fef48140ff69cfbada	726	Pfam	PF07745	Glycosyl hydrolase family 53	394	706	4.5e-72	T	19-04-2020	IPR011683	Glycosyl hydrolase family 53
P8084_finalAssembly_16919	f835b75e1919d5fef48140ff69cfbada	726	SUPERFAMILY	SSF51445		23	357	1.35e-67	T	19-04-2020	IPR017853	Glycoside hydrolase superfamily
P8084_finalAssembly_16919	f835b75e1919d5fef48140ff69cfbada	726	Gene3D	G3DSA:3.20.20.80		24	354	2.8e-93	T	19-04-2020
P8084_finalAssembly_16919	f835b75e1919d5fef48140ff69cfbada	726	Gene3D	G3DSA:3.20.20.80		391	720	8.3e-93	T	19-04-2020
P8084_finalAssembly_16919	f835b75e1919d5fef48140ff69cfbada	726	PANTHER	PTHR34983		15	360	2.4e-240	T	19-04-2020	IPR011683	Glycosyl hydrolase family 53
P8084_finalAssembly_16919	f835b75e1919d5fef48140ff69cfbada	726	PANTHER	PTHR34983		369	726	2.4e-240	T	19-04-2020	IPR011683	Glycosyl hydrolase family 53
P8084_finalAssembly_17046	0f4672f566255d62341dfa39b3ef98f9	245	Gene3D	G3DSA:3.40.33.10		113	243	2.2e-38	T	19-04-2020	IPR035940	CAP superfamily
P8084_finalAssembly_17046	0f4672f566255d62341dfa39b3ef98f9	245	Gene3D	G3DSA:3.50.4.10		32	112	2.1e-10	T	19-04-2020
P8084_finalAssembly_17046	0f4672f566255d62341dfa39b3ef98f9	245	PANTHER	PTHR31157		5	242	6.9e-55	T	19-04-2020
P8084_finalAssembly_17046	0f4672f566255d62341dfa39b3ef98f9	245	Pfam	PF00188	Cysteine-rich secretory protein family	121	240	1.7e-17	T	19-04-2020	IPR014044	CAP domain
P8084_finalAssembly_17046	0f4672f566255d62341dfa39b3ef98f9	245	SUPERFAMILY	SSF55797		113	241	4.32e-21	T	19-04-2020	IPR035940	CAP superfamily
P8084_finalAssembly_17046	0f4672f566255d62341dfa39b3ef98f9	245	PANTHER	PTHR31157:SF1		5	242	6.9e-55	T	19-04-2020
P8084_finalAssembly_40007	9ccde6a2cf249bde9830a572cfae99f0	423	SUPERFAMILY	SSF56300		37	390	3.37e-23	T	19-04-2020
P8084_finalAssembly_40007	9ccde6a2cf249bde9830a572cfae99f0	423	Pfam	PF00149	Calcineurin-like phosphoesterase	81	318	1e-06	T	19-04-2020	IPR004843	Calcineurin-like phosphoesterase domain, ApaH type
P8084_finalAssembly_40007	9ccde6a2cf249bde9830a572cfae99f0	423	PANTHER	PTHR10161:SF20		20	421	4.8e-164	T	19-04-2020
P8084_finalAssembly_40007	9ccde6a2cf249bde9830a572cfae99f0	423	PANTHER	PTHR10161		20	421	4.8e-164	T	19-04-2020
P8084_finalAssembly_621	7d453e58df6be3e1c1300586aaa25700	498	Pfam	PF14587	O-Glycosyl hydrolase family 30	41	268	1.1e-17	T	19-04-2020	IPR039514	Endo-beta-1,6-galactanase-like
P8084_finalAssembly_621	7d453e58df6be3e1c1300586aaa25700	498	Gene3D	G3DSA:3.20.20.80		40	405	1.5e-65	T	19-04-2020
P8084_finalAssembly_621	7d453e58df6be3e1c1300586aaa25700	498	PANTHER	PTHR42767		4	498	1.8e-196	T	19-04-2020	IPR039743	Endo-beta-1,6-galactanase
P8084_finalAssembly_621	7d453e58df6be3e1c1300586aaa25700	498	Gene3D	G3DSA:2.60.40.1180		406	496	2.6e-07	T	19-04-2020	IPR013780	Glycosyl hydrolase, all-beta
P8084_finalAssembly_621	7d453e58df6be3e1c1300586aaa25700	498	SUPERFAMILY	SSF51445		42	405	1.14e-36	T	19-04-2020	IPR017853	Glycoside hydrolase superfamily
P8084_finalAssembly_20501	4e41f7ee008737261783d6fc22a786e0	258	Pfam	PF00089	Trypsin	27	249	4.8e-36	T	19-04-2020	IPR001254	Serine proteases, trypsin domain
P8084_finalAssembly_20501	4e41f7ee008737261783d6fc22a786e0	258	PANTHER	PTHR24260		22	256	6.5e-56	T	19-04-2020
P8084_finalAssembly_20501	4e41f7ee008737261783d6fc22a786e0	258	PANTHER	PTHR24260:SF90		22	256	6.5e-56	T	19-04-2020
P8084_finalAssembly_20501	4e41f7ee008737261783d6fc22a786e0	258	SMART	SM00020		26	249	1.4e-49	T	19-04-2020	IPR001254	Serine proteases, trypsin domain
P8084_finalAssembly_20501	4e41f7ee008737261783d6fc22a786e0	258	SUPERFAMILY	SSF50494		9	254	9.33e-54	T	19-04-2020	IPR009003	Peptidase S1, PA clan
P8084_finalAssembly_20501	4e41f7ee008737261783d6fc22a786e0	258	PRINTS	PR00722	Chymotrypsin serine protease family (S1) signature	196	208	2.1e-08	T	19-04-2020	IPR001314	Peptidase S1A, chymotrypsin family
P8084_finalAssembly_20501	4e41f7ee008737261783d6fc22a786e0	258	PRINTS	PR00722	Chymotrypsin serine protease family (S1) signature	110	124	2.1e-08	T	19-04-2020	IPR001314	Peptidase S1A, chymotrypsin family
P8084_finalAssembly_20501	4e41f7ee008737261783d6fc22a786e0	258	PRINTS	PR00722	Chymotrypsin serine protease family (S1) signature	55	70	2.1e-08	T	19-04-2020	IPR001314	Peptidase S1A, chymotrypsin family
P8084_finalAssembly_20501	4e41f7ee008737261783d6fc22a786e0	258	Gene3D	G3DSA:2.40.10.10		20	255	5.2e-48	T	19-04-2020
P8084_finalAssembly_40009	dc5f26eeeda0994f7cd6374fd1ace5e9	614	Gene3D	G3DSA:3.50.4.10		174	252	3.1e-13	T	19-04-2020
P8084_finalAssembly_40009	dc5f26eeeda0994f7cd6374fd1ace5e9	614	Gene3D	G3DSA:3.50.4.10		95	173	1.2e-14	T	19-04-2020
P8084_finalAssembly_40009	dc5f26eeeda0994f7cd6374fd1ace5e9	614	Gene3D	G3DSA:3.50.4.10		18	94	7.9e-14	T	19-04-2020
P8084_finalAssembly_40009	dc5f26eeeda0994f7cd6374fd1ace5e9	614	SMART	SM00473		175	250	0.64	T	19-04-2020	IPR003609	PAN/Apple domain
P8084_finalAssembly_40009	dc5f26eeeda0994f7cd6374fd1ace5e9	614	SMART	SM00473		97	174	1.7	T	19-04-2020	IPR003609	PAN/Apple domain
P8084_finalAssembly_40009	dc5f26eeeda0994f7cd6374fd1ace5e9	614	SMART	SM00473		25	96	3.1	T	19-04-2020	IPR003609	PAN/Apple domain
P8084_finalAssembly_40009	dc5f26eeeda0994f7cd6374fd1ace5e9	614	PANTHER	PTHR33946		174	600	6.5e-186	T	19-04-2020
P8084_finalAssembly_40009	dc5f26eeeda0994f7cd6374fd1ace5e9	614	PANTHER	PTHR33946		1	96	6.5e-186	T	19-04-2020
P8084_finalAssembly_40009	dc5f26eeeda0994f7cd6374fd1ace5e9	614	PANTHER	PTHR33946		98	176	6.5e-186	T	19-04-2020
P8084_finalAssembly_40009	dc5f26eeeda0994f7cd6374fd1ace5e9	614	SMART	SM00223		24	101	0.00089	T	19-04-2020	IPR000177	Apple domain
P8084_finalAssembly_40009	dc5f26eeeda0994f7cd6374fd1ace5e9	614	SMART	SM00223		179	250	0.046	T	19-04-2020	IPR000177	Apple domain
P8084_finalAssembly_40009	dc5f26eeeda0994f7cd6374fd1ace5e9	614	SMART	SM00223		104	171	0.001	T	19-04-2020	IPR000177	Apple domain
P8084_finalAssembly_40009	dc5f26eeeda0994f7cd6374fd1ace5e9	614	Pfam	PF14295	PAN domain	186	230	1e-07	T	19-04-2020	IPR003609	PAN/Apple domain
P8084_finalAssembly_40009	dc5f26eeeda0994f7cd6374fd1ace5e9	614	Pfam	PF14295	PAN domain	108	152	4.4e-09	T	19-04-2020	IPR003609	PAN/Apple domain
P8084_finalAssembly_40009	dc5f26eeeda0994f7cd6374fd1ace5e9	614	Pfam	PF14295	PAN domain	31	75	1.4e-08	T	19-04-2020	IPR003609	PAN/Apple domain
P8084_finalAssembly_25110	53c28f9c8c948b568625343130077dcf	538	PRINTS	PR00705	Papain cysteine protease (C1) family signature	487	497	2.1e-05	T	19-04-2020	IPR000668	Peptidase C1A, papain C-terminal
P8084_finalAssembly_25110	53c28f9c8c948b568625343130077dcf	538	PRINTS	PR00705	Papain cysteine protease (C1) family signature	345	360	2.1e-05	T	19-04-2020	IPR000668	Peptidase C1A, papain C-terminal
P8084_finalAssembly_25110	53c28f9c8c948b568625343130077dcf	538	Coils	Coil		32	52	-	T	19-04-2020
P8084_finalAssembly_25110	53c28f9c8c948b568625343130077dcf	538	SMART	SM00645		327	537	1.3e-59	T	19-04-2020	IPR000668	Peptidase C1A, papain C-terminal
P8084_finalAssembly_25110	53c28f9c8c948b568625343130077dcf	538	PANTHER	PTHR12411		37	535	4.2e-89	T	19-04-2020	IPR013128	Peptidase C1A
P8084_finalAssembly_25110	53c28f9c8c948b568625343130077dcf	538	Pfam	PF00112	Papain family cysteine protease	329	536	1.3e-51	T	19-04-2020	IPR000668	Peptidase C1A, papain C-terminal
P8084_finalAssembly_25110	53c28f9c8c948b568625343130077dcf	538	Gene3D	G3DSA:3.90.70.10		282	538	8.5e-70	T	19-04-2020
P8084_finalAssembly_25110	53c28f9c8c948b568625343130077dcf	538	PANTHER	PTHR12411:SF538		37	535	4.2e-89	T	19-04-2020
P8084_finalAssembly_25110	53c28f9c8c948b568625343130077dcf	538	SUPERFAMILY	SSF54001		302	537	1.93e-62	T	19-04-2020	IPR038765	Papain-like cysteine peptidase superfamily
P8084_finalAssembly_18254	7720486bb40d9721dc67a4d3f81b4790	865	PANTHER	PTHR22762:SF82		29	864	0	T	19-04-2020
P8084_finalAssembly_18254	7720486bb40d9721dc67a4d3f81b4790	865	SUPERFAMILY	SSF51011		656	737	1.08e-19	T	19-04-2020
P8084_finalAssembly_18254	7720486bb40d9721dc67a4d3f81b4790	865	Gene3D	G3DSA:2.60.40.1180		738	861	1.2e-23	T	19-04-2020	IPR013780	Glycosyl hydrolase, all-beta
P8084_finalAssembly_18254	7720486bb40d9721dc67a4d3f81b4790	865	Pfam	PF01055	Glycosyl hydrolases family 31	251	741	2.7e-151	T	19-04-2020	IPR000322	Glycoside hydrolase family 31
P8084_finalAssembly_18254	7720486bb40d9721dc67a4d3f81b4790	865	Pfam	PF13802	Galactose mutarotase-like	165	228	1.3e-07	T	19-04-2020	IPR025887	Glycoside hydrolase family 31, N-terminal domain
P8084_finalAssembly_18254	7720486bb40d9721dc67a4d3f81b4790	865	Gene3D	G3DSA:2.60.40.1180		639	737	1.6e-30	T	19-04-2020	IPR013780	Glycosyl hydrolase, all-beta
P8084_finalAssembly_18254	7720486bb40d9721dc67a4d3f81b4790	865	Gene3D	G3DSA:3.20.20.80		270	638	1.3e-139	T	19-04-2020
P8084_finalAssembly_18254	7720486bb40d9721dc67a4d3f81b4790	865	SUPERFAMILY	SSF51445		258	655	3.75e-79	T	19-04-2020	IPR017853	Glycoside hydrolase superfamily
P8084_finalAssembly_18254	7720486bb40d9721dc67a4d3f81b4790	865	Pfam	PF16863	N-terminal barrel of NtMGAM and CtMGAM, maltase-glucoamylase	45	160	1.1e-29	T	19-04-2020	IPR031727	Galactose mutarotase, N-terminal barrel
P8084_finalAssembly_18254	7720486bb40d9721dc67a4d3f81b4790	865	Gene3D	G3DSA:2.60.40.1760		27	269	3e-73	T	19-04-2020
P8084_finalAssembly_18254	7720486bb40d9721dc67a4d3f81b4790	865	SUPERFAMILY	SSF74650		16	256	2.23e-35	T	19-04-2020	IPR011013	Galactose mutarotase-like domain superfamily
P8084_finalAssembly_18254	7720486bb40d9721dc67a4d3f81b4790	865	PANTHER	PTHR22762		29	864	0	T	19-04-2020
P8084_finalAssembly_30658	78c235f88a2548043415c93e22e7c8ec	287	PANTHER	PTHR24260:SF90		1	282	1.7e-66	T	19-04-2020
P8084_finalAssembly_30658	78c235f88a2548043415c93e22e7c8ec	287	Gene3D	G3DSA:2.40.10.10		72	160	8.1e-60	T	19-04-2020
P8084_finalAssembly_30658	78c235f88a2548043415c93e22e7c8ec	287	SMART	SM00020		59	277	8.1e-67	T	19-04-2020	IPR001254	Serine proteases, trypsin domain
P8084_finalAssembly_30658	78c235f88a2548043415c93e22e7c8ec	287	SUPERFAMILY	SSF50494		45	280	5.85e-62	T	19-04-2020	IPR009003	Peptidase S1, PA clan
P8084_finalAssembly_30658	78c235f88a2548043415c93e22e7c8ec	287	PANTHER	PTHR24260		1	282	1.7e-66	T	19-04-2020
P8084_finalAssembly_30658	78c235f88a2548043415c93e22e7c8ec	287	PRINTS	PR00722	Chymotrypsin serine protease family (S1) signature	227	239	3.1e-14	T	19-04-2020	IPR001314	Peptidase S1A, chymotrypsin family
P8084_finalAssembly_30658	78c235f88a2548043415c93e22e7c8ec	287	PRINTS	PR00722	Chymotrypsin serine protease family (S1) signature	142	156	3.1e-14	T	19-04-2020	IPR001314	Peptidase S1A, chymotrypsin family
P8084_finalAssembly_30658	78c235f88a2548043415c93e22e7c8ec	287	PRINTS	PR00722	Chymotrypsin serine protease family (S1) signature	88	103	3.1e-14	T	19-04-2020	IPR001314	Peptidase S1A, chymotrypsin family
P8084_finalAssembly_30658	78c235f88a2548043415c93e22e7c8ec	287	Pfam	PF00089	Trypsin	67	277	4.1e-50	T	19-04-2020	IPR001254	Serine proteases, trypsin domain
P8084_finalAssembly_30658	78c235f88a2548043415c93e22e7c8ec	287	Gene3D	G3DSA:2.40.10.10		63	271	8.1e-60	T	19-04-2020
P8084_finalAssembly_16264	14569832c0432b32ba76858766a0befa	246	SUPERFAMILY	SSF51126		45	218	5.23e-50	T	19-04-2020	IPR011050	Pectin lyase fold/virulence factor
P8084_finalAssembly_16264	14569832c0432b32ba76858766a0befa	246	PANTHER	PTHR33407		10	245	1.5e-115	T	19-04-2020	IPR004898	Pectate lyase PlyH/PlyE-like
P8084_finalAssembly_16264	14569832c0432b32ba76858766a0befa	246	PANTHER	PTHR33407:SF7		10	245	1.5e-115	T	19-04-2020
P8084_finalAssembly_16264	14569832c0432b32ba76858766a0befa	246	Pfam	PF03211	Pectate lyase	34	219	3.8e-70	T	19-04-2020	IPR004898	Pectate lyase PlyH/PlyE-like
P8084_finalAssembly_16264	14569832c0432b32ba76858766a0befa	246	Gene3D	G3DSA:2.160.20.10		42	230	1.4e-65	T	19-04-2020	IPR012334	Pectin lyase fold
P8084_finalAssembly_36060	460c51cbaa618d9b924055db184ea519	468	Pfam	PF00544	Pectate lyase	118	314	1.2e-07	T	19-04-2020	IPR002022	Pectate lyase
P8084_finalAssembly_36060	460c51cbaa618d9b924055db184ea519	468	SMART	SM00656		84	320	1.6e-12	T	19-04-2020	IPR002022	Pectate lyase
P8084_finalAssembly_36060	460c51cbaa618d9b924055db184ea519	468	SUPERFAMILY	SSF51126		24	363	6.87e-66	T	19-04-2020	IPR011050	Pectin lyase fold/virulence factor
P8084_finalAssembly_36060	460c51cbaa618d9b924055db184ea519	468	PANTHER	PTHR31683		1	467	8.3e-137	T	19-04-2020
P8084_finalAssembly_36060	460c51cbaa618d9b924055db184ea519	468	Gene3D	G3DSA:2.160.20.10		21	393	1e-129	T	19-04-2020	IPR012334	Pectin lyase fold
P8084_finalAssembly_36060	460c51cbaa618d9b924055db184ea519	468	PANTHER	PTHR31683:SF35		1	467	8.3e-137	T	19-04-2020
P8084_finalAssembly_37981	c8fca10c68f15716b88cbd4f61314d45	412	PANTHER	PTHR33946		15	408	9.9e-108	T	19-04-2020
P8084_finalAssembly_13559	9ff633ef5ae30f6777916923cbf06611	81	Pfam	PF07648	Kazal-type serine protease inhibitor domain	29	73	5.3e-07	T	19-04-2020	IPR002350	Kazal domain
P8084_finalAssembly_13559	9ff633ef5ae30f6777916923cbf06611	81	SMART	SM00280		26	73	0.0021	T	19-04-2020	IPR002350	Kazal domain
P8084_finalAssembly_13559	9ff633ef5ae30f6777916923cbf06611	81	SUPERFAMILY	SSF100895		24	73	1.14e-09	T	19-04-2020	IPR036058	Kazal domain superfamily
P8084_finalAssembly_13559	9ff633ef5ae30f6777916923cbf06611	81	Gene3D	G3DSA:3.30.60.30		15	80	1.2e-08	T	19-04-2020
P8084_finalAssembly_36954	73f781f41665fda0b886e08630601a92	587	PANTHER	PTHR34403:SF3		129	305	4.8e-36	T	19-04-2020
P8084_finalAssembly_36954	73f781f41665fda0b886e08630601a92	587	PANTHER	PTHR34403:SF3		195	560	4.8e-36	T	19-04-2020
P8084_finalAssembly_36954	73f781f41665fda0b886e08630601a92	587	PANTHER	PTHR34403		129	305	4.8e-36	T	19-04-2020
P8084_finalAssembly_36954	73f781f41665fda0b886e08630601a92	587	PANTHER	PTHR34403		195	560	4.8e-36	T	19-04-2020
P8084_finalAssembly_23885_slice_M83_truncated	859e9fc90c618fd621f89fd29f2f17cf	449	PANTHER	PTHR35895		311	382	5.3e-103	T	19-04-2020
P8084_finalAssembly_23885_slice_M83_truncated	859e9fc90c618fd621f89fd29f2f17cf	449	PANTHER	PTHR35895		1	310	5.3e-103	T	19-04-2020
P8084_finalAssembly_23885_slice_M83_truncated	859e9fc90c618fd621f89fd29f2f17cf	449	PANTHER	PTHR35895		383	449	5.3e-103	T	19-04-2020
P8084_finalAssembly_23885_slice_M83_truncated	859e9fc90c618fd621f89fd29f2f17cf	449	Pfam	PF12505	Protein of unknown function (DUF3712)	376	448	7.7e-05	T	19-04-2020	IPR022185	Protein of unknown function DUF3712
P8084_finalAssembly_23885_slice_M83_truncated	859e9fc90c618fd621f89fd29f2f17cf	449	Pfam	PF12505	Protein of unknown function (DUF3712)	43	171	7.9e-16	T	19-04-2020	IPR022185	Protein of unknown function DUF3712
P8084_finalAssembly_30272	b52b41ba121081a523b2842b8aad3af6	344	Gene3D	G3DSA:2.160.20.10		27	343	4.7e-94	T	19-04-2020	IPR012334	Pectin lyase fold
P8084_finalAssembly_30272	b52b41ba121081a523b2842b8aad3af6	344	Pfam	PF01095	Pectinesterase	46	319	1.1e-51	T	19-04-2020	IPR000070	Pectinesterase, catalytic
P8084_finalAssembly_30272	b52b41ba121081a523b2842b8aad3af6	344	SUPERFAMILY	SSF51126		32	336	4.93e-64	T	19-04-2020	IPR011050	Pectin lyase fold/virulence factor
P8084_finalAssembly_30272	b52b41ba121081a523b2842b8aad3af6	344	PANTHER	PTHR31321		19	344	1.8e-128	T	19-04-2020
P8084_finalAssembly_30272	b52b41ba121081a523b2842b8aad3af6	344	PANTHER	PTHR31321:SF54		19	344	1.8e-128	T	19-04-2020
P8084_finalAssembly_34926	dfa681fda712671b5b7571b8c68768c2	365	Pfam	PF02089	Palmitoyl protein thioesterase	31	332	2.9e-41	T	19-04-2020	IPR002472	Palmitoyl protein thioesterase
P8084_finalAssembly_34926	dfa681fda712671b5b7571b8c68768c2	365	Gene3D	G3DSA:3.40.50.1820		20	357	2.2e-59	T	19-04-2020	IPR029058	Alpha/Beta hydrolase fold
P8084_finalAssembly_34926	dfa681fda712671b5b7571b8c68768c2	365	PANTHER	PTHR11247		1	341	2.9e-90	T	19-04-2020
P8084_finalAssembly_34926	dfa681fda712671b5b7571b8c68768c2	365	SUPERFAMILY	SSF53474		30	339	3.82e-21	T	19-04-2020	IPR029058	Alpha/Beta hydrolase fold
P8084_finalAssembly_34926	dfa681fda712671b5b7571b8c68768c2	365	PANTHER	PTHR11247:SF27		1	341	2.9e-90	T	19-04-2020	IPR030295	Lysosomal thioesterase PPT2
P8084_finalAssembly_9176	f178925ecd5499b968ab9fec2c8c677a	215	Gene3D	G3DSA:3.40.50.1820		5	210	8.2e-47	T	19-04-2020	IPR029058	Alpha/Beta hydrolase fold
P8084_finalAssembly_9176	f178925ecd5499b968ab9fec2c8c677a	215	SUPERFAMILY	SSF53474		22	202	8.62e-34	T	19-04-2020	IPR029058	Alpha/Beta hydrolase fold
P8084_finalAssembly_9176	f178925ecd5499b968ab9fec2c8c677a	215	PANTHER	PTHR33630		5	213	8.9e-51	T	19-04-2020
P8084_finalAssembly_9176	f178925ecd5499b968ab9fec2c8c677a	215	PANTHER	PTHR33630:SF9		5	213	8.9e-51	T	19-04-2020
P8084_finalAssembly_9176	f178925ecd5499b968ab9fec2c8c677a	215	Pfam	PF01083	Cutinase	26	199	2.5e-44	T	19-04-2020	IPR000675	Cutinase/acetylxylan esterase
P8084_finalAssembly_9176	f178925ecd5499b968ab9fec2c8c677a	215	SMART	SM01110		25	206	2.3e-59	T	19-04-2020	IPR000675	Cutinase/acetylxylan esterase
P8084_finalAssembly_12847	3614d2853d6dc6116fa403b1638860fa	300	PANTHER	PTHR13842		3	268	7.3e-61	T	19-04-2020
P8084_finalAssembly_12847	3614d2853d6dc6116fa403b1638860fa	300	PANTHER	PTHR13842:SF9		3	268	7.3e-61	T	19-04-2020
P8084_finalAssembly_17048	a9f21b9354514f663edce06022072c11	260	PANTHER	PTHR31157:SF1		7	258	3.3e-55	T	19-04-2020
P8084_finalAssembly_17048	a9f21b9354514f663edce06022072c11	260	PANTHER	PTHR31157		7	258	3.3e-55	T	19-04-2020
P8084_finalAssembly_17048	a9f21b9354514f663edce06022072c11	260	Gene3D	G3DSA:3.40.33.10		101	257	4.3e-41	T	19-04-2020	IPR035940	CAP superfamily
P8084_finalAssembly_17048	a9f21b9354514f663edce06022072c11	260	Pfam	PF00188	Cysteine-rich secretory protein family	137	256	1.8e-19	T	19-04-2020	IPR014044	CAP domain
P8084_finalAssembly_17048	a9f21b9354514f663edce06022072c11	260	SUPERFAMILY	SSF55797		129	257	1.44e-23	T	19-04-2020	IPR035940	CAP superfamily
P8084_finalAssembly_17048	a9f21b9354514f663edce06022072c11	260	Gene3D	G3DSA:3.50.4.10		34	100	6.6e-07	T	19-04-2020
P8084_finalAssembly_17048	a9f21b9354514f663edce06022072c11	260	Pfam	PF14295	PAN domain	41	83	3.9e-06	T	19-04-2020	IPR003609	PAN/Apple domain
P8084_finalAssembly_33679	3f677f10047fc2f2c1226642b50a2622	258	SMART	SM00020		26	249	5.2e-49	T	19-04-2020	IPR001254	Serine proteases, trypsin domain
P8084_finalAssembly_33679	3f677f10047fc2f2c1226642b50a2622	258	Gene3D	G3DSA:2.40.10.10		54	257	5.1e-47	T	19-04-2020
P8084_finalAssembly_33679	3f677f10047fc2f2c1226642b50a2622	258	PANTHER	PTHR24260:SF90		22	256	1.8e-55	T	19-04-2020
P8084_finalAssembly_33679	3f677f10047fc2f2c1226642b50a2622	258	PANTHER	PTHR24260		22	256	1.8e-55	T	19-04-2020
P8084_finalAssembly_33679	3f677f10047fc2f2c1226642b50a2622	258	Coils	Coil		255	258	-	T	19-04-2020
P8084_finalAssembly_33679	3f677f10047fc2f2c1226642b50a2622	258	Pfam	PF00089	Trypsin	27	249	1.7e-35	T	19-04-2020	IPR001254	Serine proteases, trypsin domain
P8084_finalAssembly_33679	3f677f10047fc2f2c1226642b50a2622	258	PRINTS	PR00722	Chymotrypsin serine protease family (S1) signature	196	208	2.1e-08	T	19-04-2020	IPR001314	Peptidase S1A, chymotrypsin family
P8084_finalAssembly_33679	3f677f10047fc2f2c1226642b50a2622	258	PRINTS	PR00722	Chymotrypsin serine protease family (S1) signature	110	124	2.1e-08	T	19-04-2020	IPR001314	Peptidase S1A, chymotrypsin family
P8084_finalAssembly_33679	3f677f10047fc2f2c1226642b50a2622	258	PRINTS	PR00722	Chymotrypsin serine protease family (S1) signature	55	70	2.1e-08	T	19-04-2020	IPR001314	Peptidase S1A, chymotrypsin family
P8084_finalAssembly_33679	3f677f10047fc2f2c1226642b50a2622	258	SUPERFAMILY	SSF50494		10	254	8.01e-53	T	19-04-2020	IPR009003	Peptidase S1, PA clan
P8084_finalAssembly_28780	bb9e04e55c85c0a69120563a430e75e2	358	Pfam	PF07745	Glycosyl hydrolase family 53	26	338	7.5e-73	T	19-04-2020	IPR011683	Glycosyl hydrolase family 53
P8084_finalAssembly_28780	bb9e04e55c85c0a69120563a430e75e2	358	SUPERFAMILY	SSF51445		24	338	1.77e-65	T	19-04-2020	IPR017853	Glycoside hydrolase superfamily
P8084_finalAssembly_28780	bb9e04e55c85c0a69120563a430e75e2	358	Gene3D	G3DSA:3.20.20.80		23	352	1.6e-94	T	19-04-2020
P8084_finalAssembly_28780	bb9e04e55c85c0a69120563a430e75e2	358	PANTHER	PTHR34983		13	358	5.3e-120	T	19-04-2020	IPR011683	Glycosyl hydrolase family 53
P8084_finalAssembly_7327	272373a816362000d251420336e74e35	152	SUPERFAMILY	SSF55797		22	132	1.7e-13	T	19-04-2020	IPR035940	CAP superfamily
P8084_finalAssembly_7327	272373a816362000d251420336e74e35	152	PANTHER	PTHR31157		14	151	1e-40	T	19-04-2020
P8084_finalAssembly_7327	272373a816362000d251420336e74e35	152	PANTHER	PTHR31157:SF1		14	151	1e-40	T	19-04-2020
P8084_finalAssembly_7327	272373a816362000d251420336e74e35	152	Pfam	PF00188	Cysteine-rich secretory protein family	28	138	5.7e-09	T	19-04-2020	IPR014044	CAP domain
P8084_finalAssembly_7327	272373a816362000d251420336e74e35	152	Gene3D	G3DSA:3.40.33.10		11	142	1.3e-24	T	19-04-2020	IPR035940	CAP superfamily
P8084_finalAssembly_10215	0c8f9d4687460fd154625fb77b8a96db	215	Pfam	PF01083	Cutinase	26	199	7.2e-44	T	19-04-2020	IPR000675	Cutinase/acetylxylan esterase
P8084_finalAssembly_10215	0c8f9d4687460fd154625fb77b8a96db	215	Gene3D	G3DSA:3.40.50.1820		5	210	1e-46	T	19-04-2020	IPR029058	Alpha/Beta hydrolase fold
P8084_finalAssembly_10215	0c8f9d4687460fd154625fb77b8a96db	215	PANTHER	PTHR33630		5	213	1.7e-50	T	19-04-2020
P8084_finalAssembly_10215	0c8f9d4687460fd154625fb77b8a96db	215	SUPERFAMILY	SSF53474		22	202	6.86e-34	T	19-04-2020	IPR029058	Alpha/Beta hydrolase fold
P8084_finalAssembly_10215	0c8f9d4687460fd154625fb77b8a96db	215	SMART	SM01110		25	206	2.9e-59	T	19-04-2020	IPR000675	Cutinase/acetylxylan esterase
P8084_finalAssembly_10215	0c8f9d4687460fd154625fb77b8a96db	215	PANTHER	PTHR33630:SF9		5	213	1.7e-50	T	19-04-2020
P8084_finalAssembly_25529	44a2d11b60fd4211faa6c8b77e4cfa35	462	Pfam	PF00840	Glycosyl hydrolase family 7	21	462	3.7e-160	T	19-04-2020	IPR001722	Glycoside hydrolase, family 7
P8084_finalAssembly_25529	44a2d11b60fd4211faa6c8b77e4cfa35	462	PANTHER	PTHR33753:SF2		6	462	3.6e-162	T	19-04-2020
P8084_finalAssembly_25529	44a2d11b60fd4211faa6c8b77e4cfa35	462	PRINTS	PR00734	Glycosyl hydrolase family 7 signature	65	82	1.4e-72	T	19-04-2020	IPR001722	Glycoside hydrolase, family 7
P8084_finalAssembly_25529	44a2d11b60fd4211faa6c8b77e4cfa35	462	PRINTS	PR00734	Glycosyl hydrolase family 7 signature	175	193	1.4e-72	T	19-04-2020	IPR001722	Glycoside hydrolase, family 7
P8084_finalAssembly_25529	44a2d11b60fd4211faa6c8b77e4cfa35	462	PRINTS	PR00734	Glycosyl hydrolase family 7 signature	393	412	1.4e-72	T	19-04-2020	IPR001722	Glycoside hydrolase, family 7
P8084_finalAssembly_25529	44a2d11b60fd4211faa6c8b77e4cfa35	462	PRINTS	PR00734	Glycosyl hydrolase family 7 signature	199	215	1.4e-72	T	19-04-2020	IPR001722	Glycoside hydrolase, family 7
P8084_finalAssembly_25529	44a2d11b60fd4211faa6c8b77e4cfa35	462	PRINTS	PR00734	Glycosyl hydrolase family 7 signature	232	255	1.4e-72	T	19-04-2020	IPR001722	Glycoside hydrolase, family 7
P8084_finalAssembly_25529	44a2d11b60fd4211faa6c8b77e4cfa35	462	PRINTS	PR00734	Glycosyl hydrolase family 7 signature	444	461	1.4e-72	T	19-04-2020	IPR001722	Glycoside hydrolase, family 7
P8084_finalAssembly_25529	44a2d11b60fd4211faa6c8b77e4cfa35	462	PRINTS	PR00734	Glycosyl hydrolase family 7 signature	155	175	1.4e-72	T	19-04-2020	IPR001722	Glycoside hydrolase, family 7
P8084_finalAssembly_25529	44a2d11b60fd4211faa6c8b77e4cfa35	462	PRINTS	PR00734	Glycosyl hydrolase family 7 signature	99	118	1.4e-72	T	19-04-2020	IPR001722	Glycoside hydrolase, family 7
P8084_finalAssembly_25529	44a2d11b60fd4211faa6c8b77e4cfa35	462	PRINTS	PR00734	Glycosyl hydrolase family 7 signature	306	319	1.4e-72	T	19-04-2020	IPR001722	Glycoside hydrolase, family 7
P8084_finalAssembly_25529	44a2d11b60fd4211faa6c8b77e4cfa35	462	SUPERFAMILY	SSF49899		19	462	6.07e-140	T	19-04-2020	IPR013320	Concanavalin A-like lectin/glucanase domain superfamily
P8084_finalAssembly_25529	44a2d11b60fd4211faa6c8b77e4cfa35	462	Gene3D	G3DSA:2.70.100.10		18	462	1.4e-162	T	19-04-2020	IPR037019	Glycoside hydrolase family 7, catalytic domain superfamily
P8084_finalAssembly_25529	44a2d11b60fd4211faa6c8b77e4cfa35	462	PANTHER	PTHR33753		6	462	3.6e-162	T	19-04-2020	IPR001722	Glycoside hydrolase, family 7
P8084_finalAssembly_10458	842baf762e8c0599841840e1aedd7232	155	Pfam	PF07648	Kazal-type serine protease inhibitor domain	23	68	2.3e-11	T	19-04-2020	IPR002350	Kazal domain
P8084_finalAssembly_10458	842baf762e8c0599841840e1aedd7232	155	Pfam	PF07648	Kazal-type serine protease inhibitor domain	93	129	0.00065	T	19-04-2020	IPR002350	Kazal domain
P8084_finalAssembly_10458	842baf762e8c0599841840e1aedd7232	155	Gene3D	G3DSA:3.30.60.30		81	140	1.5e-08	T	19-04-2020
P8084_finalAssembly_10458	842baf762e8c0599841840e1aedd7232	155	Gene3D	G3DSA:3.30.60.30		13	74	2e-17	T	19-04-2020
P8084_finalAssembly_10458	842baf762e8c0599841840e1aedd7232	155	SMART	SM00280		93	139	0.026	T	19-04-2020	IPR002350	Kazal domain
P8084_finalAssembly_10458	842baf762e8c0599841840e1aedd7232	155	SMART	SM00280		23	68	3.6e-14	T	19-04-2020	IPR002350	Kazal domain
P8084_finalAssembly_10458	842baf762e8c0599841840e1aedd7232	155	SUPERFAMILY	SSF100895		21	68	1.16e-15	T	19-04-2020	IPR036058	Kazal domain superfamily
P8084_finalAssembly_10458	842baf762e8c0599841840e1aedd7232	155	SUPERFAMILY	SSF100895		87	126	2.77e-09	T	19-04-2020	IPR036058	Kazal domain superfamily
P8084_finalAssembly_10458	842baf762e8c0599841840e1aedd7232	155	PANTHER	PTHR21312		18	90	2.4e-24	T	19-04-2020
P8084_finalAssembly_10458	842baf762e8c0599841840e1aedd7232	155	PANTHER	PTHR21312		93	133	2.4e-24	T	19-04-2020
P8084_finalAssembly_32627	1b8f7dfa50dc5ab718eeddd4229410bd	318	Gene3D	G3DSA:3.30.60.30		238	298	8.3e-16	T	19-04-2020
P8084_finalAssembly_32627	1b8f7dfa50dc5ab718eeddd4229410bd	318	Gene3D	G3DSA:3.30.60.30		112	169	8.5e-11	T	19-04-2020
P8084_finalAssembly_32627	1b8f7dfa50dc5ab718eeddd4229410bd	318	Gene3D	G3DSA:3.30.60.30		49	104	2.5e-14	T	19-04-2020
P8084_finalAssembly_32627	1b8f7dfa50dc5ab718eeddd4229410bd	318	PANTHER	PTHR10913		32	216	7.5e-40	T	19-04-2020
P8084_finalAssembly_32627	1b8f7dfa50dc5ab718eeddd4229410bd	318	SMART	SM00280		121	172	0.0051	T	19-04-2020	IPR002350	Kazal domain
P8084_finalAssembly_32627	1b8f7dfa50dc5ab718eeddd4229410bd	318	SMART	SM00280		57	101	4e-12	T	19-04-2020	IPR002350	Kazal domain
P8084_finalAssembly_32627	1b8f7dfa50dc5ab718eeddd4229410bd	318	SMART	SM00280		246	290	2.6e-15	T	19-04-2020	IPR002350	Kazal domain
P8084_finalAssembly_32627	1b8f7dfa50dc5ab718eeddd4229410bd	318	PANTHER	PTHR10913		221	312	7.5e-40	T	19-04-2020
P8084_finalAssembly_32627	1b8f7dfa50dc5ab718eeddd4229410bd	318	SUPERFAMILY	SSF100895		56	101	1.52e-13	T	19-04-2020	IPR036058	Kazal domain superfamily
P8084_finalAssembly_32627	1b8f7dfa50dc5ab718eeddd4229410bd	318	PANTHER	PTHR10913:SF45		221	312	7.5e-40	T	19-04-2020
P8084_finalAssembly_32627	1b8f7dfa50dc5ab718eeddd4229410bd	318	PANTHER	PTHR10913:SF45		32	216	7.5e-40	T	19-04-2020
P8084_finalAssembly_32627	1b8f7dfa50dc5ab718eeddd4229410bd	318	SUPERFAMILY	SSF100895		243	283	6.52e-14	T	19-04-2020	IPR036058	Kazal domain superfamily
P8084_finalAssembly_32627	1b8f7dfa50dc5ab718eeddd4229410bd	318	SUPERFAMILY	SSF100895		116	156	3.47e-10	T	19-04-2020	IPR036058	Kazal domain superfamily
P8084_finalAssembly_32627	1b8f7dfa50dc5ab718eeddd4229410bd	318	Pfam	PF00050	Kazal-type serine protease inhibitor domain	61	101	3.3e-11	T	19-04-2020	IPR002350	Kazal domain
P8084_finalAssembly_32627	1b8f7dfa50dc5ab718eeddd4229410bd	318	Pfam	PF00050	Kazal-type serine protease inhibitor domain	125	156	0.00011	T	19-04-2020	IPR002350	Kazal domain
P8084_finalAssembly_32627	1b8f7dfa50dc5ab718eeddd4229410bd	318	Pfam	PF07648	Kazal-type serine protease inhibitor domain	246	283	5.7e-12	T	19-04-2020	IPR002350	Kazal domain
P8084_finalAssembly_8628	84d98d126b61157a13d9b94caf8214b2	327	Pfam	PF18271	Glycoside hydrolase 131 catalytic N-terminal domain	30	263	4.9e-55	T	19-04-2020	IPR041524	Glycoside hydrolase 131, catalytic N-terminal
P8084_finalAssembly_8628	84d98d126b61157a13d9b94caf8214b2	327	Gene3D	G3DSA:2.60.120.1160		28	278	2.4e-56	T	19-04-2020
P8084_finalAssembly_8628	84d98d126b61157a13d9b94caf8214b2	327	PANTHER	PTHR34612:SF2		4	298	1e-117	T	19-04-2020
P8084_finalAssembly_8628	84d98d126b61157a13d9b94caf8214b2	327	PANTHER	PTHR34612		4	298	1e-117	T	19-04-2020
P8084_finalAssembly_6138	a29553825c4cd71b6a02253adb62e686	199	SMART	SM01187		19	101	1e-22	T	19-04-2020	IPR002200	Elicitin
P8084_finalAssembly_6138	a29553825c4cd71b6a02253adb62e686	199	SUPERFAMILY	SSF48647		13	105	3.14e-25	T	19-04-2020	IPR036470	Elicitin superfamily
P8084_finalAssembly_6138	a29553825c4cd71b6a02253adb62e686	199	Pfam	PF00964	Elicitin	21	100	1.2e-16	T	19-04-2020	IPR002200	Elicitin
P8084_finalAssembly_6138	a29553825c4cd71b6a02253adb62e686	199	Gene3D	G3DSA:1.10.239.10		13	107	1.7e-19	T	19-04-2020	IPR036470	Elicitin superfamily
P8084_finalAssembly_22604	a29553825c4cd71b6a02253adb62e686	199	SMART	SM01187		19	101	1e-22	T	19-04-2020	IPR002200	Elicitin
P8084_finalAssembly_22604	a29553825c4cd71b6a02253adb62e686	199	SUPERFAMILY	SSF48647		13	105	3.14e-25	T	19-04-2020	IPR036470	Elicitin superfamily
P8084_finalAssembly_22604	a29553825c4cd71b6a02253adb62e686	199	Pfam	PF00964	Elicitin	21	100	1.2e-16	T	19-04-2020	IPR002200	Elicitin
P8084_finalAssembly_22604	a29553825c4cd71b6a02253adb62e686	199	Gene3D	G3DSA:1.10.239.10		13	107	1.7e-19	T	19-04-2020	IPR036470	Elicitin superfamily
P8084_finalAssembly_13889	8de9eaf56dceba1aabac0a81ddfcd78e	254	Pfam	PF05630	Necrosis inducing protein (NPP1)	40	251	7.7e-59	T	19-04-2020	IPR008701	Necrosis inducing protein
P8084_finalAssembly_13889	8de9eaf56dceba1aabac0a81ddfcd78e	254	PIRSF	PIRSF029958		2	254	4.6e-24	T	19-04-2020	IPR008701	Necrosis inducing protein
P8084_finalAssembly_13889	8de9eaf56dceba1aabac0a81ddfcd78e	254	PANTHER	PTHR33657:SF8		1	253	4.6e-91	T	19-04-2020
P8084_finalAssembly_13889	8de9eaf56dceba1aabac0a81ddfcd78e	254	PANTHER	PTHR33657		1	253	4.6e-91	T	19-04-2020	IPR008701	Necrosis inducing protein
P8084_finalAssembly_15272	5105f8c34c321080de03f4de83174957	449	PANTHER	PTHR31683		1	447	1.8e-134	T	19-04-2020
P8084_finalAssembly_15272	5105f8c34c321080de03f4de83174957	449	SMART	SM00656		100	321	6.5e-08	T	19-04-2020	IPR002022	Pectate lyase
P8084_finalAssembly_15272	5105f8c34c321080de03f4de83174957	449	Gene3D	G3DSA:2.160.20.10		21	397	6.7e-129	T	19-04-2020	IPR012334	Pectin lyase fold
P8084_finalAssembly_15272	5105f8c34c321080de03f4de83174957	449	Pfam	PF00544	Pectate lyase	126	315	3.4e-06	T	19-04-2020	IPR002022	Pectate lyase
P8084_finalAssembly_15272	5105f8c34c321080de03f4de83174957	449	PANTHER	PTHR31683:SF35		1	447	1.8e-134	T	19-04-2020
P8084_finalAssembly_15272	5105f8c34c321080de03f4de83174957	449	SUPERFAMILY	SSF51126		24	362	4.71e-64	T	19-04-2020	IPR011050	Pectin lyase fold/virulence factor
P8084_finalAssembly_13254	ea820612fc038dc7ef7cb73e2e2fb408	362	SUPERFAMILY	SSF51126		47	354	5.89e-72	T	19-04-2020	IPR011050	Pectin lyase fold/virulence factor
P8084_finalAssembly_13254	ea820612fc038dc7ef7cb73e2e2fb408	362	PANTHER	PTHR31884		1	362	3.9e-162	T	19-04-2020
P8084_finalAssembly_13254	ea820612fc038dc7ef7cb73e2e2fb408	362	Pfam	PF00295	Glycosyl hydrolases family 28	49	358	2e-73	T	19-04-2020	IPR000743	Glycoside hydrolase, family 28
P8084_finalAssembly_13254	ea820612fc038dc7ef7cb73e2e2fb408	362	Gene3D	G3DSA:2.160.20.10		33	361	4.8e-77	T	19-04-2020	IPR012334	Pectin lyase fold
P8084_finalAssembly_13254	ea820612fc038dc7ef7cb73e2e2fb408	362	SMART	SM00710		270	291	500	T	19-04-2020	IPR006626	Parallel beta-helix repeat
P8084_finalAssembly_13254	ea820612fc038dc7ef7cb73e2e2fb408	362	SMART	SM00710		305	347	1300	T	19-04-2020	IPR006626	Parallel beta-helix repeat
P8084_finalAssembly_13254	ea820612fc038dc7ef7cb73e2e2fb408	362	SMART	SM00710		241	262	4.3	T	19-04-2020	IPR006626	Parallel beta-helix repeat
P8084_finalAssembly_13254	ea820612fc038dc7ef7cb73e2e2fb408	362	SMART	SM00710		157	186	1300	T	19-04-2020	IPR006626	Parallel beta-helix repeat
P8084_finalAssembly_13254	ea820612fc038dc7ef7cb73e2e2fb408	362	SMART	SM00710		209	229	870	T	19-04-2020	IPR006626	Parallel beta-helix repeat
P8084_finalAssembly_13254	ea820612fc038dc7ef7cb73e2e2fb408	362	SMART	SM00710		187	208	150	T	19-04-2020	IPR006626	Parallel beta-helix repeat
P8084_finalAssembly_13254	ea820612fc038dc7ef7cb73e2e2fb408	362	PANTHER	PTHR31884:SF1		1	362	3.9e-162	T	19-04-2020
P8084_finalAssembly_9166	82ce655a564bf6bb77aa7c177605294d	215	PANTHER	PTHR33630:SF9		5	213	2.5e-49	T	19-04-2020
P8084_finalAssembly_9166	82ce655a564bf6bb77aa7c177605294d	215	SMART	SM01110		25	206	1.2e-58	T	19-04-2020	IPR000675	Cutinase/acetylxylan esterase
P8084_finalAssembly_9166	82ce655a564bf6bb77aa7c177605294d	215	SUPERFAMILY	SSF53474		22	202	7.5e-33	T	19-04-2020	IPR029058	Alpha/Beta hydrolase fold
P8084_finalAssembly_9166	82ce655a564bf6bb77aa7c177605294d	215	PANTHER	PTHR33630		5	213	2.5e-49	T	19-04-2020
P8084_finalAssembly_9166	82ce655a564bf6bb77aa7c177605294d	215	Pfam	PF01083	Cutinase	26	199	9.3e-44	T	19-04-2020	IPR000675	Cutinase/acetylxylan esterase
P8084_finalAssembly_9166	82ce655a564bf6bb77aa7c177605294d	215	Gene3D	G3DSA:3.40.50.1820		5	210	4.3e-46	T	19-04-2020	IPR029058	Alpha/Beta hydrolase fold
P8084_finalAssembly_5452	b5ce0f6eaab004061f004cea1e74994c	502	Pfam	PF00264	Common central domain of tyrosinase	209	241	1.8e-05	T	19-04-2020	IPR002227	Tyrosinase copper-binding domain
P8084_finalAssembly_5452	b5ce0f6eaab004061f004cea1e74994c	502	Pfam	PF00264	Common central domain of tyrosinase	66	136	1.4e-10	T	19-04-2020	IPR002227	Tyrosinase copper-binding domain
P8084_finalAssembly_5452	b5ce0f6eaab004061f004cea1e74994c	502	PANTHER	PTHR11474		28	452	2e-43	T	19-04-2020
P8084_finalAssembly_5452	b5ce0f6eaab004061f004cea1e74994c	502	SUPERFAMILY	SSF48056		29	259	1.34e-27	T	19-04-2020	IPR008922	Uncharacterised domain, di-copper centre
P8084_finalAssembly_5452	b5ce0f6eaab004061f004cea1e74994c	502	Gene3D	G3DSA:1.10.1280.10		10	129	3.6e-15	T	19-04-2020	IPR008922	Uncharacterised domain, di-copper centre
P8084_finalAssembly_5452	b5ce0f6eaab004061f004cea1e74994c	502	Gene3D	G3DSA:1.10.1280.10		180	360	9.8e-16	T	19-04-2020	IPR008922	Uncharacterised domain, di-copper centre
P8084_finalAssembly_5452	b5ce0f6eaab004061f004cea1e74994c	502	PRINTS	PR00092	Tyrosinase copper-binding domain signature	114	119	3.2e-06	T	19-04-2020	IPR002227	Tyrosinase copper-binding domain
P8084_finalAssembly_5452	b5ce0f6eaab004061f004cea1e74994c	502	PRINTS	PR00092	Tyrosinase copper-binding domain signature	82	99	3.2e-06	T	19-04-2020	IPR002227	Tyrosinase copper-binding domain
P8084_finalAssembly_5452	b5ce0f6eaab004061f004cea1e74994c	502	PRINTS	PR00092	Tyrosinase copper-binding domain signature	226	244	3.2e-06	T	19-04-2020	IPR002227	Tyrosinase copper-binding domain
P8084_finalAssembly_5452	b5ce0f6eaab004061f004cea1e74994c	502	PANTHER	PTHR11474:SF16		28	452	2e-43	T	19-04-2020
P8084_finalAssembly_25481_slice_M211_truncated	81b417b722da08320d748e94d6946f69	449	PANTHER	PTHR31361:SF1		2	449	4.1e-193	T	19-04-2020
P8084_finalAssembly_25481_slice_M211_truncated	81b417b722da08320d748e94d6946f69	449	SUPERFAMILY	SSF49899		57	293	2.22e-11	T	19-04-2020	IPR013320	Concanavalin A-like lectin/glucanase domain superfamily
P8084_finalAssembly_25481_slice_M211_truncated	81b417b722da08320d748e94d6946f69	449	PANTHER	PTHR31361		2	449	4.1e-193	T	19-04-2020	IPR005629	Beta-glucan synthesis-associated, SKN1
P8084_finalAssembly_25481_slice_M211_truncated	81b417b722da08320d748e94d6946f69	449	Pfam	PF03935	Beta-glucan synthesis-associated protein (SKN1)	144	269	1.5e-25	T	19-04-2020	IPR005629	Beta-glucan synthesis-associated, SKN1
P8084_finalAssembly_25481_slice_M211_truncated	81b417b722da08320d748e94d6946f69	449	Pfam	PF03935	Beta-glucan synthesis-associated protein (SKN1)	19	107	1.4e-14	T	19-04-2020	IPR005629	Beta-glucan synthesis-associated, SKN1
P8084_finalAssembly_22031	6c6d93c82f67a19f33e3e03f4756bee1	310	SUPERFAMILY	SSF55895		48	275	3.53e-25	T	19-04-2020	IPR036430	Ribonuclease T2-like superfamily
P8084_finalAssembly_22031	6c6d93c82f67a19f33e3e03f4756bee1	310	Gene3D	G3DSA:3.90.730.10		60	295	2.4e-28	T	19-04-2020	IPR036430	Ribonuclease T2-like superfamily
P8084_finalAssembly_22031	6c6d93c82f67a19f33e3e03f4756bee1	310	PANTHER	PTHR11240		43	301	2.4e-35	T	19-04-2020	IPR001568	Ribonuclease T2-like
P8084_finalAssembly_22031	6c6d93c82f67a19f33e3e03f4756bee1	310	PANTHER	PTHR11240:SF22		43	301	2.4e-35	T	19-04-2020
P8084_finalAssembly_22031	6c6d93c82f67a19f33e3e03f4756bee1	310	Pfam	PF00445	Ribonuclease T2 family	65	269	2.5e-25	T	19-04-2020	IPR001568	Ribonuclease T2-like
P8084_finalAssembly_2011	4542110a5718eefc643390a3cb138b13	483	PANTHER	PTHR31451:SF8		18	376	3.4e-129	T	19-04-2020
P8084_finalAssembly_2011	4542110a5718eefc643390a3cb138b13	483	SUPERFAMILY	SSF51445		22	358	2.32e-72	T	19-04-2020	IPR017853	Glycoside hydrolase superfamily
P8084_finalAssembly_2011	4542110a5718eefc643390a3cb138b13	483	PANTHER	PTHR31451		18	376	3.4e-129	T	19-04-2020
P8084_finalAssembly_2011	4542110a5718eefc643390a3cb138b13	483	Gene3D	G3DSA:3.20.20.80		21	374	2.1e-107	T	19-04-2020
P8084_finalAssembly_2011	4542110a5718eefc643390a3cb138b13	483	Pfam	PF00150	Cellulase (glycosyl hydrolase family 5)	34	343	7.3e-19	T	19-04-2020	IPR001547	Glycoside hydrolase, family 5
P8084_finalAssembly_4400	32523d9953a6163a0e0956cc079b57d8	204	SUPERFAMILY	SSF52266		34	195	1.23e-24	T	19-04-2020
P8084_finalAssembly_4400	32523d9953a6163a0e0956cc079b57d8	204	Gene3D	G3DSA:3.40.50.1110		39	198	3.8e-33	T	19-04-2020	IPR036514	SGNH hydrolase superfamily
P8084_finalAssembly_4400	32523d9953a6163a0e0956cc079b57d8	204	PANTHER	PTHR14209		30	185	1.3e-48	T	19-04-2020
P8084_finalAssembly_4400	32523d9953a6163a0e0956cc079b57d8	204	Pfam	PF13472	GDSL-like Lipase/Acylhydrolase family	45	180	5.2e-14	T	19-04-2020	IPR013830	SGNH hydrolase-type esterase domain
P8084_finalAssembly_4400	32523d9953a6163a0e0956cc079b57d8	204	PANTHER	PTHR14209:SF9		30	185	1.3e-48	T	19-04-2020
P8084_finalAssembly_9080	dea7b025bbd659abd92f9b438d811274	146	Gene3D	G3DSA:2.60.20.10		18	130	6.7e-09	T	19-04-2020
P8084_finalAssembly_18343_truncated	71524bb1686a81dba92b6a6640176603	1999	PANTHER	PTHR37917:SF3		1688	1935	3.4e-48	T	19-04-2020
P8084_finalAssembly_18343_truncated	71524bb1686a81dba92b6a6640176603	1999	PANTHER	PTHR37917:SF3		646	1347	3.4e-48	T	19-04-2020
P8084_finalAssembly_18343_truncated	71524bb1686a81dba92b6a6640176603	1999	PANTHER	PTHR37917		338	698	3.4e-48	T	19-04-2020
P8084_finalAssembly_18343_truncated	71524bb1686a81dba92b6a6640176603	1999	PANTHER	PTHR37917		1390	1646	3.4e-48	T	19-04-2020
P8084_finalAssembly_18343_truncated	71524bb1686a81dba92b6a6640176603	1999	PANTHER	PTHR37917		646	1347	3.4e-48	T	19-04-2020
P8084_finalAssembly_18343_truncated	71524bb1686a81dba92b6a6640176603	1999	PANTHER	PTHR37917		1688	1935	3.4e-48	T	19-04-2020
P8084_finalAssembly_18343_truncated	71524bb1686a81dba92b6a6640176603	1999	PANTHER	PTHR37917:SF3		1390	1646	3.4e-48	T	19-04-2020
P8084_finalAssembly_18343_truncated	71524bb1686a81dba92b6a6640176603	1999	PANTHER	PTHR37917:SF3		338	698	3.4e-48	T	19-04-2020
P8084_finalAssembly_8994	3e3a405112bdac69359386a8e97588d3	382	PANTHER	PTHR34002		217	366	2e-142	T	19-04-2020	IPR002594	Glycoside hydrolase family 12
P8084_finalAssembly_8994	3e3a405112bdac69359386a8e97588d3	382	PANTHER	PTHR34002		15	219	2e-142	T	19-04-2020	IPR002594	Glycoside hydrolase family 12
P8084_finalAssembly_8994	3e3a405112bdac69359386a8e97588d3	382	SUPERFAMILY	SSF49899		218	371	7.24e-44	T	19-04-2020	IPR013320	Concanavalin A-like lectin/glucanase domain superfamily
P8084_finalAssembly_8994	3e3a405112bdac69359386a8e97588d3	382	Gene3D	G3DSA:2.60.120.180		217	373	7.9e-47	T	19-04-2020	IPR013319	Glycoside hydrolase family 11/12
P8084_finalAssembly_8994	3e3a405112bdac69359386a8e97588d3	382	Gene3D	G3DSA:2.60.120.180		11	216	2.6e-58	T	19-04-2020	IPR013319	Glycoside hydrolase family 11/12
P8084_finalAssembly_8994	3e3a405112bdac69359386a8e97588d3	382	PANTHER	PTHR34002:SF5		15	219	2e-142	T	19-04-2020
P8084_finalAssembly_8994	3e3a405112bdac69359386a8e97588d3	382	Pfam	PF01670	Glycosyl hydrolase family 12	34	217	1.2e-29	T	19-04-2020	IPR002594	Glycoside hydrolase family 12
P8084_finalAssembly_8994	3e3a405112bdac69359386a8e97588d3	382	Pfam	PF01670	Glycosyl hydrolase family 12	219	369	5.5e-23	T	19-04-2020	IPR002594	Glycoside hydrolase family 12
P8084_finalAssembly_8994	3e3a405112bdac69359386a8e97588d3	382	PANTHER	PTHR34002:SF5		217	366	2e-142	T	19-04-2020
P8084_finalAssembly_8994	3e3a405112bdac69359386a8e97588d3	382	SUPERFAMILY	SSF49899		22	217	4.52e-50	T	19-04-2020	IPR013320	Concanavalin A-like lectin/glucanase domain superfamily
P8084_finalAssembly_40372	24d01ade5280aaa464bd3e1129ea7a0c	560	Gene3D	G3DSA:2.60.40.1120		294	380	4.1e-24	T	19-04-2020
P8084_finalAssembly_40372	24d01ade5280aaa464bd3e1129ea7a0c	560	Gene3D	G3DSA:2.70.98.10		43	293	1.1e-85	T	19-04-2020	IPR014718	Glycoside hydrolase-type carbohydrate-binding
P8084_finalAssembly_40372	24d01ade5280aaa464bd3e1129ea7a0c	560	PANTHER	PTHR36574		1	560	4.6e-253	T	19-04-2020	IPR016590	Rhamnogalacturonase B
P8084_finalAssembly_40372	24d01ade5280aaa464bd3e1129ea7a0c	560	SUPERFAMILY	SSF49785		392	559	1.19e-36	T	19-04-2020	IPR008979	Galactose-binding-like domain superfamily
P8084_finalAssembly_40372	24d01ade5280aaa464bd3e1129ea7a0c	560	SUPERFAMILY	SSF74650		44	291	7.22e-53	T	19-04-2020	IPR011013	Galactose mutarotase-like domain superfamily
P8084_finalAssembly_40372	24d01ade5280aaa464bd3e1129ea7a0c	560	Pfam	PF09284	Rhamnogalacturonan lyase B, N-terminal	44	292	8.8e-95	T	19-04-2020	IPR015364	Rhamnogalacturonase B, N-terminal
P8084_finalAssembly_40372	24d01ade5280aaa464bd3e1129ea7a0c	560	Pfam	PF14683	Polysaccharide lyase family 4, domain III	392	559	5.7e-35	T	19-04-2020	IPR029411	Rhamnogalacturonan lyase, domain III
P8084_finalAssembly_40372	24d01ade5280aaa464bd3e1129ea7a0c	560	Pfam	PF14686	Polysaccharide lyase family 4, domain II	299	373	5.4e-17	T	19-04-2020	IPR029413	Rhamnogalacturonan lyase, domain II
P8084_finalAssembly_40372	24d01ade5280aaa464bd3e1129ea7a0c	560	Gene3D	G3DSA:2.60.120.260		387	560	1.1e-62	T	19-04-2020	IPR008979	Galactose-binding-like domain superfamily
P8084_finalAssembly_20166	52ccc2e974e17866e8879e17d9cb8441	198	SUPERFAMILY	SSF48647		22	116	2.09e-36	T	19-04-2020	IPR036470	Elicitin superfamily
P8084_finalAssembly_20166	52ccc2e974e17866e8879e17d9cb8441	198	SMART	SM01187		21	116	1.3e-35	T	19-04-2020	IPR002200	Elicitin
P8084_finalAssembly_20166	52ccc2e974e17866e8879e17d9cb8441	198	Gene3D	G3DSA:1.10.239.10		21	117	4.7e-33	T	19-04-2020	IPR036470	Elicitin superfamily
P8084_finalAssembly_20166	52ccc2e974e17866e8879e17d9cb8441	198	Pfam	PF00964	Elicitin	23	115	4.8e-24	T	19-04-2020	IPR002200	Elicitin
P8084_finalAssembly_20166	52ccc2e974e17866e8879e17d9cb8441	198	PRINTS	PR00948	Elicitin signature	63	85	7.9e-30	T	19-04-2020	IPR002200	Elicitin
P8084_finalAssembly_20166	52ccc2e974e17866e8879e17d9cb8441	198	PRINTS	PR00948	Elicitin signature	103	118	7.9e-30	T	19-04-2020	IPR002200	Elicitin
P8084_finalAssembly_20166	52ccc2e974e17866e8879e17d9cb8441	198	PRINTS	PR00948	Elicitin signature	22	37	7.9e-30	T	19-04-2020	IPR002200	Elicitin
P8084_finalAssembly_20166	52ccc2e974e17866e8879e17d9cb8441	198	PRINTS	PR00948	Elicitin signature	38	62	7.9e-30	T	19-04-2020	IPR002200	Elicitin
P8084_finalAssembly_20166	52ccc2e974e17866e8879e17d9cb8441	198	PRINTS	PR00948	Elicitin signature	86	103	7.9e-30	T	19-04-2020	IPR002200	Elicitin
P8084_finalAssembly_25663	ddc03f9ebb7aa2c93719c48df2a0b86c	240	SUPERFAMILY	SSF49899		21	240	1.72e-63	T	19-04-2020	IPR013320	Concanavalin A-like lectin/glucanase domain superfamily
P8084_finalAssembly_25663	ddc03f9ebb7aa2c93719c48df2a0b86c	240	PANTHER	PTHR34002		13	239	2.7e-93	T	19-04-2020	IPR002594	Glycoside hydrolase family 12
P8084_finalAssembly_25663	ddc03f9ebb7aa2c93719c48df2a0b86c	240	Gene3D	G3DSA:2.60.120.180		11	240	2.3e-73	T	19-04-2020	IPR013319	Glycoside hydrolase family 11/12
P8084_finalAssembly_25663	ddc03f9ebb7aa2c93719c48df2a0b86c	240	PANTHER	PTHR34002:SF5		13	239	2.7e-93	T	19-04-2020
P8084_finalAssembly_25663	ddc03f9ebb7aa2c93719c48df2a0b86c	240	Pfam	PF01670	Glycosyl hydrolase family 12	34	239	1.7e-38	T	19-04-2020	IPR002594	Glycoside hydrolase family 12
P8084_finalAssembly_32772	f55705df1187e673c670004bcaa10bd8	287	PANTHER	PTHR24260		1	279	4.8e-67	T	19-04-2020
P8084_finalAssembly_32772	f55705df1187e673c670004bcaa10bd8	287	Gene3D	G3DSA:2.40.10.10		60	271	2.1e-60	T	19-04-2020
P8084_finalAssembly_32772	f55705df1187e673c670004bcaa10bd8	287	SUPERFAMILY	SSF50494		45	279	7.85e-62	T	19-04-2020	IPR009003	Peptidase S1, PA clan
P8084_finalAssembly_32772	f55705df1187e673c670004bcaa10bd8	287	SMART	SM00020		59	277	1.3e-68	T	19-04-2020	IPR001254	Serine proteases, trypsin domain
P8084_finalAssembly_32772	f55705df1187e673c670004bcaa10bd8	287	Gene3D	G3DSA:2.40.10.10		72	160	2.1e-60	T	19-04-2020
P8084_finalAssembly_32772	f55705df1187e673c670004bcaa10bd8	287	Pfam	PF00089	Trypsin	67	277	2e-50	T	19-04-2020	IPR001254	Serine proteases, trypsin domain
P8084_finalAssembly_32772	f55705df1187e673c670004bcaa10bd8	287	PANTHER	PTHR24260:SF90		1	279	4.8e-67	T	19-04-2020
P8084_finalAssembly_32772	f55705df1187e673c670004bcaa10bd8	287	PRINTS	PR00722	Chymotrypsin serine protease family (S1) signature	227	239	3.1e-14	T	19-04-2020	IPR001314	Peptidase S1A, chymotrypsin family
P8084_finalAssembly_32772	f55705df1187e673c670004bcaa10bd8	287	PRINTS	PR00722	Chymotrypsin serine protease family (S1) signature	142	156	3.1e-14	T	19-04-2020	IPR001314	Peptidase S1A, chymotrypsin family
P8084_finalAssembly_32772	f55705df1187e673c670004bcaa10bd8	287	PRINTS	PR00722	Chymotrypsin serine protease family (S1) signature	88	103	3.1e-14	T	19-04-2020	IPR001314	Peptidase S1A, chymotrypsin family
P8084_finalAssembly_6088_slice_M34	3ce2beb3df20ad107623fa2516de15e7	377	Gene3D	G3DSA:3.60.10.10		44	376	4.8e-22	T	19-04-2020	IPR036691	Endonuclease/exonuclease/phosphatase superfamily
P8084_finalAssembly_6088_slice_M34	3ce2beb3df20ad107623fa2516de15e7	377	PANTHER	PTHR15822:SF4		40	374	5.3e-15	T	19-04-2020
P8084_finalAssembly_6088_slice_M34	3ce2beb3df20ad107623fa2516de15e7	377	PANTHER	PTHR15822		40	374	5.3e-15	T	19-04-2020
P8084_finalAssembly_6088_slice_M34	3ce2beb3df20ad107623fa2516de15e7	377	SUPERFAMILY	SSF56219		45	375	2.49e-26	T	19-04-2020	IPR036691	Endonuclease/exonuclease/phosphatase superfamily
P8084_finalAssembly_2631	8997069a4b95dcd5cc1ad4ee4cd7cbe8	267	SMART	SM00280		161	208	1.2	T	19-04-2020	IPR002350	Kazal domain
P8084_finalAssembly_2631	8997069a4b95dcd5cc1ad4ee4cd7cbe8	267	SMART	SM00280		216	265	2.9e-07	T	19-04-2020	IPR002350	Kazal domain
P8084_finalAssembly_2631	8997069a4b95dcd5cc1ad4ee4cd7cbe8	267	SMART	SM00280		95	141	3.6e-12	T	19-04-2020	IPR002350	Kazal domain
P8084_finalAssembly_2631	8997069a4b95dcd5cc1ad4ee4cd7cbe8	267	Gene3D	G3DSA:3.30.60.30		85	147	2.5e-13	T	19-04-2020
P8084_finalAssembly_2631	8997069a4b95dcd5cc1ad4ee4cd7cbe8	267	Gene3D	G3DSA:3.30.60.30		156	213	4e-07	T	19-04-2020
P8084_finalAssembly_2631	8997069a4b95dcd5cc1ad4ee4cd7cbe8	267	SUPERFAMILY	SSF100895		90	141	1.34e-11	T	19-04-2020	IPR036058	Kazal domain superfamily
P8084_finalAssembly_2631	8997069a4b95dcd5cc1ad4ee4cd7cbe8	267	PANTHER	PTHR10913:SF45		54	196	3e-22	T	19-04-2020
P8084_finalAssembly_2631	8997069a4b95dcd5cc1ad4ee4cd7cbe8	267	PANTHER	PTHR10913:SF45		207	249	3e-22	T	19-04-2020
P8084_finalAssembly_2631	8997069a4b95dcd5cc1ad4ee4cd7cbe8	267	PANTHER	PTHR10913		54	196	3e-22	T	19-04-2020
P8084_finalAssembly_2631	8997069a4b95dcd5cc1ad4ee4cd7cbe8	267	PANTHER	PTHR10913		207	249	3e-22	T	19-04-2020
P8084_finalAssembly_2631	8997069a4b95dcd5cc1ad4ee4cd7cbe8	267	Gene3D	G3DSA:3.30.60.30		214	257	1.5e-12	T	19-04-2020
P8084_finalAssembly_2631	8997069a4b95dcd5cc1ad4ee4cd7cbe8	267	SUPERFAMILY	SSF100895		208	249	1.52e-10	T	19-04-2020	IPR036058	Kazal domain superfamily
P8084_finalAssembly_2631	8997069a4b95dcd5cc1ad4ee4cd7cbe8	267	Pfam	PF07648	Kazal-type serine protease inhibitor domain	96	131	5.3e-07	T	19-04-2020	IPR002350	Kazal domain
P8084_finalAssembly_2631	8997069a4b95dcd5cc1ad4ee4cd7cbe8	267	Pfam	PF07648	Kazal-type serine protease inhibitor domain	216	253	2.2e-08	T	19-04-2020	IPR002350	Kazal domain
P8084_finalAssembly_13257	75487489c04b46c48f1ac54f4d5168c4	343	SUPERFAMILY	SSF51126		48	332	3.77e-61	T	19-04-2020	IPR011050	Pectin lyase fold/virulence factor
P8084_finalAssembly_13257	75487489c04b46c48f1ac54f4d5168c4	343	Pfam	PF00295	Glycosyl hydrolases family 28	49	186	4.1e-25	T	19-04-2020	IPR000743	Glycoside hydrolase, family 28
P8084_finalAssembly_13257	75487489c04b46c48f1ac54f4d5168c4	343	Pfam	PF00295	Glycosyl hydrolases family 28	192	338	4.5e-30	T	19-04-2020	IPR000743	Glycoside hydrolase, family 28
P8084_finalAssembly_13257	75487489c04b46c48f1ac54f4d5168c4	343	PANTHER	PTHR31884		1	343	2.9e-137	T	19-04-2020
P8084_finalAssembly_13257	75487489c04b46c48f1ac54f4d5168c4	343	SMART	SM00710		287	329	2500	T	19-04-2020	IPR006626	Parallel beta-helix repeat
P8084_finalAssembly_13257	75487489c04b46c48f1ac54f4d5168c4	343	SMART	SM00710		223	244	7.1	T	19-04-2020	IPR006626	Parallel beta-helix repeat
P8084_finalAssembly_13257	75487489c04b46c48f1ac54f4d5168c4	343	SMART	SM00710		157	179	1800	T	19-04-2020	IPR006626	Parallel beta-helix repeat
P8084_finalAssembly_13257	75487489c04b46c48f1ac54f4d5168c4	343	SMART	SM00710		252	273	2700	T	19-04-2020	IPR006626	Parallel beta-helix repeat
P8084_finalAssembly_13257	75487489c04b46c48f1ac54f4d5168c4	343	SMART	SM00710		191	211	1600	T	19-04-2020	IPR006626	Parallel beta-helix repeat
P8084_finalAssembly_13257	75487489c04b46c48f1ac54f4d5168c4	343	PANTHER	PTHR31884:SF1		1	343	2.9e-137	T	19-04-2020
P8084_finalAssembly_13257	75487489c04b46c48f1ac54f4d5168c4	343	Gene3D	G3DSA:2.160.20.10		35	187	1.2e-33	T	19-04-2020	IPR012334	Pectin lyase fold
P8084_finalAssembly_13257	75487489c04b46c48f1ac54f4d5168c4	343	Coils	Coil		248	268	-	T	19-04-2020
P8084_finalAssembly_13257	75487489c04b46c48f1ac54f4d5168c4	343	Gene3D	G3DSA:2.160.20.10		188	343	1.6e-28	T	19-04-2020	IPR012334	Pectin lyase fold
P8084_finalAssembly_16793	a734053836df13383d305f3b580be564	649	PANTHER	PTHR33407:SF7		400	649	8.2e-255	T	19-04-2020
P8084_finalAssembly_16793	a734053836df13383d305f3b580be564	649	PANTHER	PTHR33407:SF7		12	255	8.2e-255	T	19-04-2020
P8084_finalAssembly_16793	a734053836df13383d305f3b580be564	649	PANTHER	PTHR33407		12	255	8.2e-255	T	19-04-2020	IPR004898	Pectate lyase PlyH/PlyE-like
P8084_finalAssembly_16793	a734053836df13383d305f3b580be564	649	SUPERFAMILY	SSF51126		35	228	6.28e-50	T	19-04-2020	IPR011050	Pectin lyase fold/virulence factor
P8084_finalAssembly_16793	a734053836df13383d305f3b580be564	649	Gene3D	G3DSA:2.160.20.10		38	253	1.8e-73	T	19-04-2020	IPR012334	Pectin lyase fold
P8084_finalAssembly_16793	a734053836df13383d305f3b580be564	649	Gene3D	G3DSA:2.160.20.10		434	648	3.5e-71	T	19-04-2020	IPR012334	Pectin lyase fold
P8084_finalAssembly_16793	a734053836df13383d305f3b580be564	649	Pfam	PF03211	Pectate lyase	25	226	1.2e-75	T	19-04-2020	IPR004898	Pectate lyase PlyH/PlyE-like
P8084_finalAssembly_16793	a734053836df13383d305f3b580be564	649	Pfam	PF03211	Pectate lyase	421	622	6.8e-73	T	19-04-2020	IPR004898	Pectate lyase PlyH/PlyE-like
P8084_finalAssembly_16793	a734053836df13383d305f3b580be564	649	SUPERFAMILY	SSF51126		431	609	5.34e-45	T	19-04-2020	IPR011050	Pectin lyase fold/virulence factor
P8084_finalAssembly_16793	a734053836df13383d305f3b580be564	649	PANTHER	PTHR33407		400	649	8.2e-255	T	19-04-2020	IPR004898	Pectate lyase PlyH/PlyE-like
P8084_finalAssembly_27477	8c4fbb81dfea98c5a3775d134dc49266	323	PANTHER	PTHR21562		6	323	4.1e-68	T	19-04-2020	IPR004963	Pectinacetylesterase/NOTUM
P8084_finalAssembly_27477	8c4fbb81dfea98c5a3775d134dc49266	323	Pfam	PF03283	Pectinacetylesterase	84	238	1e-10	T	19-04-2020	IPR004963	Pectinacetylesterase/NOTUM
P8084_finalAssembly_27477	8c4fbb81dfea98c5a3775d134dc49266	323	PANTHER	PTHR21562:SF37		6	323	4.1e-68	T	19-04-2020
P8084_finalAssembly_27477	8c4fbb81dfea98c5a3775d134dc49266	323	SUPERFAMILY	SSF53474		80	236	1.51e-06	T	19-04-2020	IPR029058	Alpha/Beta hydrolase fold
P8084_finalAssembly_6012	201d7d046b93ca9b837897fc100ae061	296	PANTHER	PTHR24637:SF140		107	176	3.8e-17	T	19-04-2020
P8084_finalAssembly_6012	201d7d046b93ca9b837897fc100ae061	296	PANTHER	PTHR24637:SF140		171	240	3.8e-17	T	19-04-2020
P8084_finalAssembly_6012	201d7d046b93ca9b837897fc100ae061	296	PANTHER	PTHR24637		107	176	3.8e-17	T	19-04-2020
P8084_finalAssembly_6012	201d7d046b93ca9b837897fc100ae061	296	PANTHER	PTHR24637		171	240	3.8e-17	T	19-04-2020
P8084_finalAssembly_5593	fe66649819ec953bcab2f35ff9dd76ee	350	PANTHER	PTHR31321		19	349	1.5e-127	T	19-04-2020
P8084_finalAssembly_5593	fe66649819ec953bcab2f35ff9dd76ee	350	Gene3D	G3DSA:2.160.20.10		30	349	4.8e-90	T	19-04-2020	IPR012334	Pectin lyase fold
P8084_finalAssembly_5593	fe66649819ec953bcab2f35ff9dd76ee	350	Pfam	PF01095	Pectinesterase	48	324	2.6e-50	T	19-04-2020	IPR000070	Pectinesterase, catalytic
P8084_finalAssembly_5593	fe66649819ec953bcab2f35ff9dd76ee	350	SUPERFAMILY	SSF51126		33	348	3.77e-64	T	19-04-2020	IPR011050	Pectin lyase fold/virulence factor
P8084_finalAssembly_5593	fe66649819ec953bcab2f35ff9dd76ee	350	PANTHER	PTHR31321:SF54		19	349	1.5e-127	T	19-04-2020
P8084_finalAssembly_8959	b1f973d8c28a5926a6fd8b90dac30044	213	PANTHER	PTHR31157		31	155	9.5e-52	T	19-04-2020
P8084_finalAssembly_8959	b1f973d8c28a5926a6fd8b90dac30044	213	PANTHER	PTHR31157:SF1		31	155	9.5e-52	T	19-04-2020
P8084_finalAssembly_8959	b1f973d8c28a5926a6fd8b90dac30044	213	SUPERFAMILY	SSF55797		45	144	8.89e-16	T	19-04-2020	IPR035940	CAP superfamily
P8084_finalAssembly_8959	b1f973d8c28a5926a6fd8b90dac30044	213	Gene3D	G3DSA:3.40.33.10		15	150	2e-38	T	19-04-2020	IPR035940	CAP superfamily
P8084_finalAssembly_8959	b1f973d8c28a5926a6fd8b90dac30044	213	Pfam	PF00188	Cysteine-rich secretory protein family	52	144	3.5e-13	T	19-04-2020	IPR014044	CAP domain
P8084_finalAssembly_14610	163f755824928e8ed1c6436c586a560b	222	Pfam	PF03211	Pectate lyase	27	216	6.7e-70	T	19-04-2020	IPR004898	Pectate lyase PlyH/PlyE-like
P8084_finalAssembly_14610	163f755824928e8ed1c6436c586a560b	222	PANTHER	PTHR33407		7	218	6.7e-98	T	19-04-2020	IPR004898	Pectate lyase PlyH/PlyE-like
P8084_finalAssembly_14610	163f755824928e8ed1c6436c586a560b	222	SUPERFAMILY	SSF51126		40	198	1.91e-41	T	19-04-2020	IPR011050	Pectin lyase fold/virulence factor
P8084_finalAssembly_14610	163f755824928e8ed1c6436c586a560b	222	Gene3D	G3DSA:2.160.20.10		26	213	1.1e-58	T	19-04-2020	IPR012334	Pectin lyase fold
P8084_finalAssembly_2247	71196f23e35a82575f6fec9a4821be99	839	Pfam	PF04886	PT repeat	547	580	3.1e-06	T	19-04-2020	IPR006970	PT repeat
P8084_finalAssembly_2247	71196f23e35a82575f6fec9a4821be99	839	PANTHER	PTHR23361		4	209	1.6e-51	T	19-04-2020
P8084_finalAssembly_2247	71196f23e35a82575f6fec9a4821be99	839	PANTHER	PTHR23361		334	831	1.6e-51	T	19-04-2020
P8084_finalAssembly_2247	71196f23e35a82575f6fec9a4821be99	839	PANTHER	PTHR23361:SF12		4	209	1.6e-51	T	19-04-2020
P8084_finalAssembly_2247	71196f23e35a82575f6fec9a4821be99	839	PANTHER	PTHR23361:SF12		334	831	1.6e-51	T	19-04-2020
P8084_finalAssembly_30264_slice_M48	80a08641905d9b134e65dd56e86d5d47	337	PANTHER	PTHR11177		56	272	2.6e-18	T	19-04-2020
P8084_finalAssembly_30264_slice_M48	80a08641905d9b134e65dd56e86d5d47	337	Pfam	PF00704	Glycosyl hydrolases family 18	67	261	1.5e-20	T	19-04-2020	IPR001223	Glycoside hydrolase family 18, catalytic domain
P8084_finalAssembly_30264_slice_M48	80a08641905d9b134e65dd56e86d5d47	337	PANTHER	PTHR11177:SF242		56	272	2.6e-18	T	19-04-2020
P8084_finalAssembly_30264_slice_M48	80a08641905d9b134e65dd56e86d5d47	337	SMART	SM00636		65	321	0.00043	T	19-04-2020	IPR011583	Chitinase II
P8084_finalAssembly_30264_slice_M48	80a08641905d9b134e65dd56e86d5d47	337	Gene3D	G3DSA:3.20.20.80		61	335	6e-33	T	19-04-2020
P8084_finalAssembly_30264_slice_M48	80a08641905d9b134e65dd56e86d5d47	337	SUPERFAMILY	SSF51445		82	335	1.79e-28	T	19-04-2020	IPR017853	Glycoside hydrolase superfamily
P8084_finalAssembly_20890	7718bc2358feae171384e67fd6b178ea	870	PANTHER	PTHR31884		576	869	0	T	19-04-2020
P8084_finalAssembly_20890	7718bc2358feae171384e67fd6b178ea	870	Gene3D	G3DSA:2.160.20.10		278	567	4.6e-68	T	19-04-2020	IPR012334	Pectin lyase fold
P8084_finalAssembly_20890	7718bc2358feae171384e67fd6b178ea	870	PANTHER	PTHR31884:SF1		280	563	0	T	19-04-2020
P8084_finalAssembly_20890	7718bc2358feae171384e67fd6b178ea	870	PANTHER	PTHR31884:SF1		1	276	0	T	19-04-2020
P8084_finalAssembly_20890	7718bc2358feae171384e67fd6b178ea	870	PANTHER	PTHR31884		280	563	0	T	19-04-2020
P8084_finalAssembly_20890	7718bc2358feae171384e67fd6b178ea	870	Pfam	PF00295	Glycosyl hydrolases family 28	49	276	1.1e-57	T	19-04-2020	IPR000743	Glycoside hydrolase, family 28
P8084_finalAssembly_20890	7718bc2358feae171384e67fd6b178ea	870	Pfam	PF00295	Glycosyl hydrolases family 28	575	857	7.9e-65	T	19-04-2020	IPR000743	Glycoside hydrolase, family 28
P8084_finalAssembly_20890	7718bc2358feae171384e67fd6b178ea	870	Pfam	PF00295	Glycosyl hydrolases family 28	281	560	4.1e-65	T	19-04-2020	IPR000743	Glycoside hydrolase, family 28
P8084_finalAssembly_20890	7718bc2358feae171384e67fd6b178ea	870	SUPERFAMILY	SSF51126		47	276	2.39e-56	T	19-04-2020	IPR011050	Pectin lyase fold/virulence factor
P8084_finalAssembly_20890	7718bc2358feae171384e67fd6b178ea	870	SUPERFAMILY	SSF51126		279	561	1.37e-68	T	19-04-2020	IPR011050	Pectin lyase fold/virulence factor
P8084_finalAssembly_20890	7718bc2358feae171384e67fd6b178ea	870	SUPERFAMILY	SSF51126		575	863	2.04e-68	T	19-04-2020	IPR011050	Pectin lyase fold/virulence factor
P8084_finalAssembly_20890	7718bc2358feae171384e67fd6b178ea	870	Gene3D	G3DSA:2.160.20.10		33	277	6.5e-61	T	19-04-2020	IPR012334	Pectin lyase fold
P8084_finalAssembly_20890	7718bc2358feae171384e67fd6b178ea	870	Gene3D	G3DSA:2.160.20.10		568	867	2.2e-67	T	19-04-2020	IPR012334	Pectin lyase fold
P8084_finalAssembly_20890	7718bc2358feae171384e67fd6b178ea	870	SMART	SM00710		452	473	0.094	T	19-04-2020	IPR006626	Parallel beta-helix repeat
P8084_finalAssembly_20890	7718bc2358feae171384e67fd6b178ea	870	SMART	SM00710		398	419	59	T	19-04-2020	IPR006626	Parallel beta-helix repeat
P8084_finalAssembly_20890	7718bc2358feae171384e67fd6b178ea	870	SMART	SM00710		717	737	1700	T	19-04-2020	IPR006626	Parallel beta-helix repeat
P8084_finalAssembly_20890	7718bc2358feae171384e67fd6b178ea	870	SMART	SM00710		241	262	4.3	T	19-04-2020	IPR006626	Parallel beta-helix repeat
P8084_finalAssembly_20890	7718bc2358feae171384e67fd6b178ea	870	SMART	SM00710		157	186	1300	T	19-04-2020	IPR006626	Parallel beta-helix repeat
P8084_finalAssembly_20890	7718bc2358feae171384e67fd6b178ea	870	SMART	SM00710		695	716	59	T	19-04-2020	IPR006626	Parallel beta-helix repeat
P8084_finalAssembly_20890	7718bc2358feae171384e67fd6b178ea	870	SMART	SM00710		813	855	1000	T	19-04-2020	IPR006626	Parallel beta-helix repeat
P8084_finalAssembly_20890	7718bc2358feae171384e67fd6b178ea	870	SMART	SM00710		516	558	930	T	19-04-2020	IPR006626	Parallel beta-helix repeat
P8084_finalAssembly_20890	7718bc2358feae171384e67fd6b178ea	870	SMART	SM00710		187	208	150	T	19-04-2020	IPR006626	Parallel beta-helix repeat
P8084_finalAssembly_20890	7718bc2358feae171384e67fd6b178ea	870	SMART	SM00710		209	229	870	T	19-04-2020	IPR006626	Parallel beta-helix repeat
P8084_finalAssembly_20890	7718bc2358feae171384e67fd6b178ea	870	SMART	SM00710		778	799	1800	T	19-04-2020	IPR006626	Parallel beta-helix repeat
P8084_finalAssembly_20890	7718bc2358feae171384e67fd6b178ea	870	SMART	SM00710		665	694	4900	T	19-04-2020	IPR006626	Parallel beta-helix repeat
P8084_finalAssembly_20890	7718bc2358feae171384e67fd6b178ea	870	SMART	SM00710		481	502	1800	T	19-04-2020	IPR006626	Parallel beta-helix repeat
P8084_finalAssembly_20890	7718bc2358feae171384e67fd6b178ea	870	SMART	SM00710		368	397	4900	T	19-04-2020	IPR006626	Parallel beta-helix repeat
P8084_finalAssembly_20890	7718bc2358feae171384e67fd6b178ea	870	SMART	SM00710		749	770	0.094	T	19-04-2020	IPR006626	Parallel beta-helix repeat
P8084_finalAssembly_20890	7718bc2358feae171384e67fd6b178ea	870	SMART	SM00710		420	440	1700	T	19-04-2020	IPR006626	Parallel beta-helix repeat
P8084_finalAssembly_20890	7718bc2358feae171384e67fd6b178ea	870	PANTHER	PTHR31884		1	276	0	T	19-04-2020
P8084_finalAssembly_20890	7718bc2358feae171384e67fd6b178ea	870	PANTHER	PTHR31884:SF1		576	869	0	T	19-04-2020
P8084_finalAssembly_23574	c106ada56af86d1b579047c0d6eb21d9	338	Gene3D	G3DSA:2.160.20.10		25	337	1e-86	T	19-04-2020	IPR012334	Pectin lyase fold
P8084_finalAssembly_23574	c106ada56af86d1b579047c0d6eb21d9	338	SUPERFAMILY	SSF51126		28	335	7.97e-61	T	19-04-2020	IPR011050	Pectin lyase fold/virulence factor
P8084_finalAssembly_23574	c106ada56af86d1b579047c0d6eb21d9	338	PANTHER	PTHR31321:SF54		13	338	3.6e-124	T	19-04-2020
P8084_finalAssembly_23574	c106ada56af86d1b579047c0d6eb21d9	338	PANTHER	PTHR31321		13	338	3.6e-124	T	19-04-2020
P8084_finalAssembly_23574	c106ada56af86d1b579047c0d6eb21d9	338	Pfam	PF01095	Pectinesterase	44	312	1.4e-46	T	19-04-2020	IPR000070	Pectinesterase, catalytic
P8084_finalAssembly_25347_slice_M72	b7d2ab499e01bc307fb3a78bb62f3353	455	Pfam	PF00295	Glycosyl hydrolases family 28	130	444	8.7e-62	T	19-04-2020	IPR000743	Glycoside hydrolase, family 28
P8084_finalAssembly_25347_slice_M72	b7d2ab499e01bc307fb3a78bb62f3353	455	SUPERFAMILY	SSF51126		138	454	5.19e-64	T	19-04-2020	IPR011050	Pectin lyase fold/virulence factor
P8084_finalAssembly_25347_slice_M72	b7d2ab499e01bc307fb3a78bb62f3353	455	Gene3D	G3DSA:2.160.20.10		120	453	1.8e-68	T	19-04-2020	IPR012334	Pectin lyase fold
P8084_finalAssembly_25347_slice_M72	b7d2ab499e01bc307fb3a78bb62f3353	455	PANTHER	PTHR31884		1	451	5.7e-147	T	19-04-2020
P8084_finalAssembly_25347_slice_M72	b7d2ab499e01bc307fb3a78bb62f3353	455	SMART	SM00710		276	297	330	T	19-04-2020	IPR006626	Parallel beta-helix repeat
P8084_finalAssembly_25347_slice_M72	b7d2ab499e01bc307fb3a78bb62f3353	455	SMART	SM00710		359	380	700	T	19-04-2020	IPR006626	Parallel beta-helix repeat
P8084_finalAssembly_25347_slice_M72	b7d2ab499e01bc307fb3a78bb62f3353	455	SMART	SM00710		298	318	4500	T	19-04-2020	IPR006626	Parallel beta-helix repeat
P8084_finalAssembly_25347_slice_M72	b7d2ab499e01bc307fb3a78bb62f3353	455	SMART	SM00710		246	268	370	T	19-04-2020	IPR006626	Parallel beta-helix repeat
P8084_finalAssembly_25347_slice_M72	b7d2ab499e01bc307fb3a78bb62f3353	455	SMART	SM00710		223	245	6600	T	19-04-2020	IPR006626	Parallel beta-helix repeat
P8084_finalAssembly_25347_slice_M72	b7d2ab499e01bc307fb3a78bb62f3353	455	SMART	SM00710		330	351	0.23	T	19-04-2020	IPR006626	Parallel beta-helix repeat
P8084_finalAssembly_25347_slice_M72	b7d2ab499e01bc307fb3a78bb62f3353	455	PANTHER	PTHR31884:SF1		1	451	5.7e-147	T	19-04-2020
P8084_finalAssembly_1031	e8b7eb3a0a42adb4252c7ff3fb4eaf0f	508	PANTHER	PTHR42973:SF18		1	508	4.3e-291	T	19-04-2020
P8084_finalAssembly_1031	e8b7eb3a0a42adb4252c7ff3fb4eaf0f	508	PANTHER	PTHR42973		1	508	4.3e-291	T	19-04-2020
P8084_finalAssembly_1031	e8b7eb3a0a42adb4252c7ff3fb4eaf0f	508	Gene3D	G3DSA:3.30.465.40		61	498	2.9e-81	T	19-04-2020
P8084_finalAssembly_1031	e8b7eb3a0a42adb4252c7ff3fb4eaf0f	508	Gene3D	G3DSA:3.40.462.20		241	472	2.9e-81	T	19-04-2020
P8084_finalAssembly_1031	e8b7eb3a0a42adb4252c7ff3fb4eaf0f	508	SUPERFAMILY	SSF56176		51	235	2.85e-29	T	19-04-2020	IPR036318	FAD-binding, type PCMH-like superfamily
P8084_finalAssembly_1031	e8b7eb3a0a42adb4252c7ff3fb4eaf0f	508	Pfam	PF01565	FAD binding domain	71	205	4e-16	T	19-04-2020	IPR006094	FAD linked oxidase, N-terminal
P8084_finalAssembly_1031	e8b7eb3a0a42adb4252c7ff3fb4eaf0f	508	Pfam	PF08031	Berberine and berberine like	472	504	1.7e-06	T	19-04-2020	IPR012951	Berberine/berberine-like
P8084_finalAssembly_39297	1e27bdbdab031c427f6d22245510b603	215	PANTHER	PTHR33630:SF9		5	213	2.5e-50	T	19-04-2020
P8084_finalAssembly_39297	1e27bdbdab031c427f6d22245510b603	215	Gene3D	G3DSA:3.40.50.1820		4	210	2.3e-46	T	19-04-2020	IPR029058	Alpha/Beta hydrolase fold
P8084_finalAssembly_39297	1e27bdbdab031c427f6d22245510b603	215	PANTHER	PTHR33630		5	213	2.5e-50	T	19-04-2020
P8084_finalAssembly_39297	1e27bdbdab031c427f6d22245510b603	215	SUPERFAMILY	SSF53474		22	202	6.86e-34	T	19-04-2020	IPR029058	Alpha/Beta hydrolase fold
P8084_finalAssembly_39297	1e27bdbdab031c427f6d22245510b603	215	Pfam	PF01083	Cutinase	26	199	4.8e-43	T	19-04-2020	IPR000675	Cutinase/acetylxylan esterase
P8084_finalAssembly_39297	1e27bdbdab031c427f6d22245510b603	215	SMART	SM01110		25	206	3e-60	T	19-04-2020	IPR000675	Cutinase/acetylxylan esterase
P8084_finalAssembly_33674	6f3108dbd4257deb25b6c3f001058ccf	223	PANTHER	PTHR24260		163	222	2.8e-34	T	19-04-2020
P8084_finalAssembly_33674	6f3108dbd4257deb25b6c3f001058ccf	223	PANTHER	PTHR24260:SF90		21	153	2.8e-34	T	19-04-2020
P8084_finalAssembly_33674	6f3108dbd4257deb25b6c3f001058ccf	223	Pfam	PF00089	Trypsin	162	216	1.6e-10	T	19-04-2020	IPR001254	Serine proteases, trypsin domain
P8084_finalAssembly_33674	6f3108dbd4257deb25b6c3f001058ccf	223	PANTHER	PTHR24260		21	153	2.8e-34	T	19-04-2020
P8084_finalAssembly_33674	6f3108dbd4257deb25b6c3f001058ccf	223	SMART	SM00020		26	216	2.3e-20	T	19-04-2020	IPR001254	Serine proteases, trypsin domain
P8084_finalAssembly_33674	6f3108dbd4257deb25b6c3f001058ccf	223	Gene3D	G3DSA:2.40.10.10		27	160	2.8e-16	T	19-04-2020
P8084_finalAssembly_33674	6f3108dbd4257deb25b6c3f001058ccf	223	PRINTS	PR00722	Chymotrypsin serine protease family (S1) signature	55	70	5.9e-05	T	19-04-2020	IPR001314	Peptidase S1A, chymotrypsin family
P8084_finalAssembly_33674	6f3108dbd4257deb25b6c3f001058ccf	223	PRINTS	PR00722	Chymotrypsin serine protease family (S1) signature	163	175	5.9e-05	T	19-04-2020	IPR001314	Peptidase S1A, chymotrypsin family
P8084_finalAssembly_33674	6f3108dbd4257deb25b6c3f001058ccf	223	Gene3D	G3DSA:2.40.10.10		39	125	2.8e-16	T	19-04-2020
P8084_finalAssembly_33674	6f3108dbd4257deb25b6c3f001058ccf	223	SUPERFAMILY	SSF50494		18	221	1.13e-36	T	19-04-2020	IPR009003	Peptidase S1, PA clan
P8084_finalAssembly_33674	6f3108dbd4257deb25b6c3f001058ccf	223	PANTHER	PTHR24260:SF90		163	222	2.8e-34	T	19-04-2020
P8084_finalAssembly_33674	6f3108dbd4257deb25b6c3f001058ccf	223	Gene3D	G3DSA:2.40.10.10		161	218	7.5e-14	T	19-04-2020
P8084_finalAssembly_11151	45b18f07d0f65fbfd85e13a3c0077126	244	SUPERFAMILY	SSF57180		65	99	1.05e-10	T	19-04-2020	IPR035971	Cellulose-binding domain superfamily
P8084_finalAssembly_11151	45b18f07d0f65fbfd85e13a3c0077126	244	SUPERFAMILY	SSF57180		188	217	7.85e-08	T	19-04-2020	IPR035971	Cellulose-binding domain superfamily
P8084_finalAssembly_11151	45b18f07d0f65fbfd85e13a3c0077126	244	PANTHER	PTHR33353		52	100	5.5e-12	T	19-04-2020
P8084_finalAssembly_11151	45b18f07d0f65fbfd85e13a3c0077126	244	Pfam	PF00734	Fungal cellulose binding domain	67	95	3.1e-10	T	19-04-2020	IPR000254	Cellulose-binding domain, fungal
P8084_finalAssembly_11151	45b18f07d0f65fbfd85e13a3c0077126	244	Pfam	PF00734	Fungal cellulose binding domain	190	216	3.9e-09	T	19-04-2020	IPR000254	Cellulose-binding domain, fungal
P8084_finalAssembly_11151	45b18f07d0f65fbfd85e13a3c0077126	244	PANTHER	PTHR33353:SF9		52	100	5.5e-12	T	19-04-2020
P8084_finalAssembly_11151	45b18f07d0f65fbfd85e13a3c0077126	244	SMART	SM00236		134	180	2.2e-05	T	19-04-2020	IPR000254	Cellulose-binding domain, fungal
P8084_finalAssembly_11151	45b18f07d0f65fbfd85e13a3c0077126	244	SMART	SM00236		189	218	0.014	T	19-04-2020	IPR000254	Cellulose-binding domain, fungal
P8084_finalAssembly_11151	45b18f07d0f65fbfd85e13a3c0077126	244	SMART	SM00236		66	99	6.2e-13	T	19-04-2020	IPR000254	Cellulose-binding domain, fungal
P8084_finalAssembly_3992	ba70b06be6d79d6fe9fb5ff74a5404d0	241	PANTHER	PTHR36234:SF4		1	239	4e-76	T	19-04-2020
P8084_finalAssembly_3992	ba70b06be6d79d6fe9fb5ff74a5404d0	241	PANTHER	PTHR36234		1	239	4e-76	T	19-04-2020
P8084_finalAssembly_3992	ba70b06be6d79d6fe9fb5ff74a5404d0	241	SUPERFAMILY	SSF50494		171	212	2.65e-07	T	19-04-2020	IPR009003	Peptidase S1, PA clan
P8084_finalAssembly_16485	710df19a9c09163b1a53ec3b17895a4c	600	SUPERFAMILY	SSF48208		373	599	7.4e-29	T	19-04-2020	IPR008928	Six-hairpin glycosidase superfamily
P8084_finalAssembly_16485	710df19a9c09163b1a53ec3b17895a4c	600	PANTHER	PTHR23403		77	598	3.9e-58	T	19-04-2020	IPR001661	Glycoside hydrolase, family 37
P8084_finalAssembly_16485	710df19a9c09163b1a53ec3b17895a4c	600	Pfam	PF17389	Bacterial alpha-L-rhamnosidase 6 hairpin glycosidase domain	367	583	1.4e-07	T	19-04-2020	IPR035396	Alpha-L-rhamnosidase, six-hairpin glycosidase domain
P8084_finalAssembly_16485	710df19a9c09163b1a53ec3b17895a4c	600	Gene3D	G3DSA:1.50.10.10		366	600	1.1e-38	T	19-04-2020	IPR012341	Six-hairpin glycosidase-like superfamily
P8084_finalAssembly_16485	710df19a9c09163b1a53ec3b17895a4c	600	PANTHER	PTHR23403:SF1		77	598	3.9e-58	T	19-04-2020
P8084_finalAssembly_13243	d14b672514930e48b0b2dfb8d9abcb7e	379	SUPERFAMILY	SSF51126		81	367	1.71e-59	T	19-04-2020	IPR011050	Pectin lyase fold/virulence factor
P8084_finalAssembly_13243	d14b672514930e48b0b2dfb8d9abcb7e	379	Pfam	PF00295	Glycosyl hydrolases family 28	82	365	4.6e-51	T	19-04-2020	IPR000743	Glycoside hydrolase, family 28
P8084_finalAssembly_13243	d14b672514930e48b0b2dfb8d9abcb7e	379	PANTHER	PTHR31884:SF1		1	377	9.9e-141	T	19-04-2020
P8084_finalAssembly_13243	d14b672514930e48b0b2dfb8d9abcb7e	379	Gene3D	G3DSA:2.160.20.10		67	374	3.1e-60	T	19-04-2020	IPR012334	Pectin lyase fold
P8084_finalAssembly_13243	d14b672514930e48b0b2dfb8d9abcb7e	379	PANTHER	PTHR31884		1	377	9.9e-141	T	19-04-2020
P8084_finalAssembly_25430	cf6bb103c21edeeeef0027cdb448884b	692	SUPERFAMILY	SSF55486		600	674	9.33e-06	T	19-04-2020
P8084_finalAssembly_25430	cf6bb103c21edeeeef0027cdb448884b	692	PANTHER	PTHR35606		398	692	1.3e-118	T	19-04-2020
P8084_finalAssembly_27015	3caf8aafcb043b7bfd5d0e7ce7dd5f4c	118	Gene3D	G3DSA:1.10.239.10		21	118	2.5e-33	T	19-04-2020	IPR036470	Elicitin superfamily
P8084_finalAssembly_27015	3caf8aafcb043b7bfd5d0e7ce7dd5f4c	118	SUPERFAMILY	SSF48647		22	117	1.28e-37	T	19-04-2020	IPR036470	Elicitin superfamily
P8084_finalAssembly_27015	3caf8aafcb043b7bfd5d0e7ce7dd5f4c	118	PRINTS	PR00948	Elicitin signature	86	103	5.6e-38	T	19-04-2020	IPR002200	Elicitin
P8084_finalAssembly_27015	3caf8aafcb043b7bfd5d0e7ce7dd5f4c	118	PRINTS	PR00948	Elicitin signature	63	85	5.6e-38	T	19-04-2020	IPR002200	Elicitin
P8084_finalAssembly_27015	3caf8aafcb043b7bfd5d0e7ce7dd5f4c	118	PRINTS	PR00948	Elicitin signature	22	37	5.6e-38	T	19-04-2020	IPR002200	Elicitin
P8084_finalAssembly_27015	3caf8aafcb043b7bfd5d0e7ce7dd5f4c	118	PRINTS	PR00948	Elicitin signature	38	62	5.6e-38	T	19-04-2020	IPR002200	Elicitin
P8084_finalAssembly_27015	3caf8aafcb043b7bfd5d0e7ce7dd5f4c	118	PRINTS	PR00948	Elicitin signature	103	118	5.6e-38	T	19-04-2020	IPR002200	Elicitin
P8084_finalAssembly_27015	3caf8aafcb043b7bfd5d0e7ce7dd5f4c	118	SMART	SM01187		21	116	3.8e-31	T	19-04-2020	IPR002200	Elicitin
P8084_finalAssembly_27015	3caf8aafcb043b7bfd5d0e7ce7dd5f4c	118	Pfam	PF00964	Elicitin	23	115	1.3e-22	T	19-04-2020	IPR002200	Elicitin
P8084_finalAssembly_32809	fd946b9135d84d7cea2bfeaf0164bac8	561	Pfam	PF03211	Pectate lyase	28	231	6.3e-74	T	19-04-2020	IPR004898	Pectate lyase PlyH/PlyE-like
P8084_finalAssembly_32809	fd946b9135d84d7cea2bfeaf0164bac8	561	Pfam	PF03211	Pectate lyase	332	530	1.4e-70	T	19-04-2020	IPR004898	Pectate lyase PlyH/PlyE-like
P8084_finalAssembly_32809	fd946b9135d84d7cea2bfeaf0164bac8	561	PANTHER	PTHR33407:SF7		305	561	2.5e-258	T	19-04-2020
P8084_finalAssembly_32809	fd946b9135d84d7cea2bfeaf0164bac8	561	PANTHER	PTHR33407:SF7		12	258	2.5e-258	T	19-04-2020
[truncated: 2,761 more rows]

## Sheet:  Apoplastic_GO categorization
Species	ID	GO_Category	GO_name	evalue	GO_ID	GO_IDName
P. betacei	P8084_finalAssembly_16791	MOLECULAR_FUNCTION	pectate lyase activity	2e-253	GO:0030570	GO:0030570 pectate lyase activity
P. betacei	P8084_finalAssembly_16791	CELLULAR_COMPONENT	extracellular region	2e-253	GO:0005576	GO:0005576 extracellular region
P. betacei	P8084_finalAssembly_20814	MOLECULAR_FUNCTION	flavin adenine dinucleotide binding	5.14e-27	GO:0050660	GO:0050660 flavin adenine dinucleotide binding
P. betacei	P8084_finalAssembly_13254	MOLECULAR_FUNCTION	polygalacturonase activity	1.8e-73	GO:0004650	GO:0004650 polygalacturonase activity
P. betacei	P8084_finalAssembly_13254	BIOLOGICAL_PROCESS	carbohydrate metabolic process	1.8e-73	GO:0005975	GO:0005975 carbohydrate metabolic process
P. betacei	P8084_finalAssembly_2375_slice_M52	BIOLOGICAL_PROCESS	pathogenesis	8.7e-18	GO:0009405	GO:0009405 pathogenesis
P. betacei	P8084_finalAssembly_2375_slice_M52	CELLULAR_COMPONENT	extracellular region	8.7e-18	GO:0005576	GO:0005576 extracellular region
P. betacei	P8084_finalAssembly_31449	MOLECULAR_FUNCTION	protein binding	1.2e-05	GO:0005515	GO:0005515 protein binding
P. betacei	P8084_finalAssembly_37834	BIOLOGICAL_PROCESS	oxidation-reduction process	1.2e-35	GO:0055114	GO:0055114 oxidation-reduction process
P. betacei	P8084_finalAssembly_37834	MOLECULAR_FUNCTION	copper ion binding	1.2e-35	GO:0005507	GO:0005507 copper ion binding
P. betacei	P8084_finalAssembly_37834	MOLECULAR_FUNCTION	oxidoreductase activity	1.2e-35	GO:0016491	GO:0016491 oxidoreductase activity
P. betacei	P8084_finalAssembly_33070	MOLECULAR_FUNCTION	protein binding	8.3e-05	GO:0005515	GO:0005515 protein binding
P. betacei	P8084_finalAssembly_20900	MOLECULAR_FUNCTION	polygalacturonase activity	1.5e-54	GO:0004650	GO:0004650 polygalacturonase activity
P. betacei	P8084_finalAssembly_20900	BIOLOGICAL_PROCESS	carbohydrate metabolic process	1.5e-54	GO:0005975	GO:0005975 carbohydrate metabolic process
P. betacei	P8084_finalAssembly_14040	MOLECULAR_FUNCTION	oxidoreductase activity	3.1e-06	GO:0016491	GO:0016491 oxidoreductase activity
P. betacei	P8084_finalAssembly_17691	MOLECULAR_FUNCTION	flavin adenine dinucleotide binding	3.97e-33	GO:0050660	GO:0050660 flavin adenine dinucleotide binding
[truncated: 735 more rows]

## Sheet: RXLR_blast
Supplementary Table 5. Annotation generated for RxLR effectors using Blastp, Interproscan and GO categorization for core and unique effectors.
[truncated: 175 more rows]

[truncated: 4 more sheets: RxLR_InterProScan,  RxLR_GO categorization, CRN_blast, CRN_InterProScan]
