# Supplementary material for: Effector Repertoire of Phytophthora betacei: In Search of Possible Virulence Factors Responsible for Its Host Specificity
Source: Front Genet. 2020 Jun 9;11:579. doi: 10.3389/fgene.2020.00579 (PMC7295944; doi:10.3389/fgene.2020.00579)
Supplement: TABLE S5 — Number of cytoplasmic effects obtained throughout the study and cytoplasmic effectors reported to the Pythophthora species evaluated. Here “trCDS” corresponds to the predicted effectors type RxLR and CRN of each species that were predicted using effectR package, and “published” corresponds to the predicted effectors type RxLR and CRN of each species that were predicted and published on NCBI. [file Table_5.xlsx]

## Sheet: Table_S5
Supplementary table 5. The number of cytoplasmic effector proteins obtained throughout the study and putative cytoplasmic effectors reported for each of the Pythophthora species evaluated.
Species	Size_genome (Mb)	Size_Proteome	RxLR_trCDS	RxLR __published	Crinkler_trCDS	Crinkler__published	References
P. ramorum (Pr102)	65	13555	170	350	13	8	Tyler et al., 2006
P. infestans (T30-4)	240	17662	553	563	92	196	Haas et al., 2009
P. cactorum (10300)	59.25	21678	226	199	14	77	Armitage et al., 2018
P. sojae (V3)	82.6	20861	376	350	54	40	Tyler et al., 2006
P. parasitica (INRA310)	82.39	27429	340	326	17	20	Fred et al., 2001
P. palmivora (LILI)	NA	36839	214	140	33	15	Evangelisti et al., 2017
P. betacei (P8084)	270	40543	791	NA	16	NA
