# Supplementary material for: Effector Repertoire of Phytophthora betacei: In Search of Possible Virulence Factors Responsible for Its Host Specificity
Source: Front Genet. 2020 Jun 9;11:579. doi: 10.3389/fgene.2020.00579 (PMC7295944; doi:10.3389/fgene.2020.00579)
Supplement: TABLE S6 — Apoplastic and cytoplasmic effectors candidates as possible virulence factors responsible for P. betacei host specificity. [file Table_6.xlsx]

## Sheet: table_s6
Supplementary table 6. Apoplastic and cytoplasmic effectors candidates as possible virulence factors responsible for P. betacei host specificity
Apoplastic_Effector_ID	RxLR_effector_ID
P8084_finalAssembly_20371	P8084_finalAssembly_206
P8084_finalAssembly_36438	P8084_finalAssembly_987
P8084_finalAssembly_10886	P8084_finalAssembly_1073
P8084_finalAssembly_19743	P8084_finalAssembly_1643
P8084_finalAssembly_12829	P8084_finalAssembly_1647
P8084_finalAssembly_27760	P8084_finalAssembly_1654
P8084_finalAssembly_19300	P8084_finalAssembly_1661
P8084_finalAssembly_19051	P8084_finalAssembly_1666
P8084_finalAssembly_36975	P8084_finalAssembly_1689
P8084_finalAssembly_3147	P8084_finalAssembly_1721
P8084_finalAssembly_24066	P8084_finalAssembly_1727
P8084_finalAssembly_34221	P8084_finalAssembly_1728
P8084_finalAssembly_15556	P8084_finalAssembly_1874
P8084_finalAssembly_25664	P8084_finalAssembly_1978
P8084_finalAssembly_28899	P8084_finalAssembly_2807
P8084_finalAssembly_19932	P8084_finalAssembly_2846
P8084_finalAssembly_12220	P8084_finalAssembly_2848
P8084_finalAssembly_40388	P8084_finalAssembly_2883
P8084_finalAssembly_34228	P8084_finalAssembly_2884
P8084_finalAssembly_17302	P8084_finalAssembly_2897
P8084_finalAssembly_33070	P8084_finalAssembly_2975
P8084_finalAssembly_14040	P8084_finalAssembly_2989
P8084_finalAssembly_23540	P8084_finalAssembly_3068
P8084_finalAssembly_11220	P8084_finalAssembly_3075
P8084_finalAssembly_35872	P8084_finalAssembly_3185
P8084_finalAssembly_10970	P8084_finalAssembly_3189
P8084_finalAssembly_18030	P8084_finalAssembly_3243
P8084_finalAssembly_8306	P8084_finalAssembly_3353
P8084_finalAssembly_30597	P8084_finalAssembly_4296
P8084_finalAssembly_25939	P8084_finalAssembly_4958
P8084_finalAssembly_8224	P8084_finalAssembly_5586
P8084_finalAssembly_27875	P8084_finalAssembly_5588
P8084_finalAssembly_35871	P8084_finalAssembly_5633
P8084_finalAssembly_27720	P8084_finalAssembly_5636
P8084_finalAssembly_9124	P8084_finalAssembly_5641
P8084_finalAssembly_37220	P8084_finalAssembly_5745
P8084_finalAssembly_36272	P8084_finalAssembly_5776
P8084_finalAssembly_5950	P8084_finalAssembly_7411
P8084_finalAssembly_35745	P8084_finalAssembly_8199
P8084_finalAssembly_5550	P8084_finalAssembly_8305
P8084_finalAssembly_6870	P8084_finalAssembly_8306
P8084_finalAssembly_9349	P8084_finalAssembly_8307
P8084_finalAssembly_34304	P8084_finalAssembly_8308
P8084_finalAssembly_21662	P8084_finalAssembly_8312
P8084_finalAssembly_33106	P8084_finalAssembly_8380
P8084_finalAssembly_5458	P8084_finalAssembly_9213
P8084_finalAssembly_26072	P8084_finalAssembly_9214
P8084_finalAssembly_36973	P8084_finalAssembly_9376
P8084_finalAssembly_5990	P8084_finalAssembly_9697
P8084_finalAssembly_33994	P8084_finalAssembly_10676
P8084_finalAssembly_24223	P8084_finalAssembly_10902
P8084_finalAssembly_26308	P8084_finalAssembly_10906
P8084_finalAssembly_36320	P8084_finalAssembly_10963
P8084_finalAssembly_37418	P8084_finalAssembly_10988
P8084_finalAssembly_10891	P8084_finalAssembly_11028
P8084_finalAssembly_14845	P8084_finalAssembly_11071
P8084_finalAssembly_2873	P8084_finalAssembly_11143
P8084_finalAssembly_378	P8084_finalAssembly_11145
P8084_finalAssembly_24214	P8084_finalAssembly_11147
P8084_finalAssembly_25110	P8084_finalAssembly_11154
P8084_finalAssembly_6138	P8084_finalAssembly_11170
P8084_finalAssembly_16265	P8084_finalAssembly_11181
P8084_finalAssembly_8956	P8084_finalAssembly_11182
P8084_finalAssembly_2375	P8084_finalAssembly_11232
P8084_finalAssembly_8393	P8084_finalAssembly_11886
P8084_finalAssembly_29022	P8084_finalAssembly_11894
P8084_finalAssembly_29483	P8084_finalAssembly_13370
P8084_finalAssembly_8428	P8084_finalAssembly_13488
P8084_finalAssembly_5637	P8084_finalAssembly_13489
P8084_finalAssembly_5749	P8084_finalAssembly_13502
P8084_finalAssembly_8427	P8084_finalAssembly_13507
P8084_finalAssembly_31795	P8084_finalAssembly_13613
P8084_finalAssembly_22516	P8084_finalAssembly_13629
P8084_finalAssembly_10489	P8084_finalAssembly_13636
P8084_finalAssembly_10204	P8084_finalAssembly_13714
P8084_finalAssembly_5593	P8084_finalAssembly_13766
P8084_finalAssembly_30691	P8084_finalAssembly_14008
P8084_finalAssembly_15993	P8084_finalAssembly_14076
P8084_finalAssembly_10872	P8084_finalAssembly_14931
P8084_finalAssembly_3148	P8084_finalAssembly_16313
P8084_finalAssembly_22604	P8084_finalAssembly_16832
P8084_finalAssembly_36273	P8084_finalAssembly_16833
P8084_finalAssembly_36441	P8084_finalAssembly_16924
P8084_finalAssembly_32129	P8084_finalAssembly_16947
P8084_finalAssembly_3153	P8084_finalAssembly_16967
P8084_finalAssembly_12211	P8084_finalAssembly_17940
P8084_finalAssembly_24220	P8084_finalAssembly_18148
P8084_finalAssembly_34229	P8084_finalAssembly_20396
P8084_finalAssembly_12215	P8084_finalAssembly_21150
P8084_finalAssembly_65	P8084_finalAssembly_21151
P8084_finalAssembly_27296	P8084_finalAssembly_22122
P8084_finalAssembly_26756	P8084_finalAssembly_22123
P8084_finalAssembly_15998	P8084_finalAssembly_22147
P8084_finalAssembly_10847	P8084_finalAssembly_22159
P8084_finalAssembly_33679	P8084_finalAssembly_22170
P8084_finalAssembly_12847	P8084_finalAssembly_22171
P8084_finalAssembly_17132	P8084_finalAssembly_24474
P8084_finalAssembly_22407	P8084_finalAssembly_24691
P8084_finalAssembly_12221	P8084_finalAssembly_25824
P8084_finalAssembly_22352	P8084_finalAssembly_26147
P8084_finalAssembly_19231	P8084_finalAssembly_26195
P8084_finalAssembly_7326	P8084_finalAssembly_26204
P8084_finalAssembly_19087	P8084_finalAssembly_26239
P8084_finalAssembly_39312	P8084_finalAssembly_26242
P8084_finalAssembly_22559	P8084_finalAssembly_26308
P8084_finalAssembly_14032	P8084_finalAssembly_26312
P8084_finalAssembly_3163	P8084_finalAssembly_26319
P8084_finalAssembly_33674	P8084_finalAssembly_26360
P8084_finalAssembly_37883	P8084_finalAssembly_26646
P8084_finalAssembly_3939	P8084_finalAssembly_26677
P8084_finalAssembly_23542	P8084_finalAssembly_26679
P8084_finalAssembly_30961	P8084_finalAssembly_26685
P8084_finalAssembly_10916	P8084_finalAssembly_26721
P8084_finalAssembly_9415	P8084_finalAssembly_26723
P8084_finalAssembly_37835	P8084_finalAssembly_26729
P8084_finalAssembly_36064	P8084_finalAssembly_29901
P8084_finalAssembly_24217	P8084_finalAssembly_29935
P8084_finalAssembly_1086	P8084_finalAssembly_30224
P8084_finalAssembly_16791	P8084_finalAssembly_30972
P8084_finalAssembly_34331	P8084_finalAssembly_32765
P8084_finalAssembly_38086	P8084_finalAssembly_32913
P8084_finalAssembly_8307	P8084_finalAssembly_33411
P8084_finalAssembly_16788	P8084_finalAssembly_33855
P8084_finalAssembly_25674	P8084_finalAssembly_34774
P8084_finalAssembly_35763	P8084_finalAssembly_36298
P8084_finalAssembly_21665	P8084_finalAssembly_36310
P8084_finalAssembly_3158	P8084_finalAssembly_36311
P8084_finalAssembly_8834	P8084_finalAssembly_36317
P8084_finalAssembly_32964	P8084_finalAssembly_36320
P8084_finalAssembly_4012	P8084_finalAssembly_36324
P8084_finalAssembly_8832	P8084_finalAssembly_36326
P8084_finalAssembly_13889	P8084_finalAssembly_36331
P8084_finalAssembly_34865	P8084_finalAssembly_36444
P8084_finalAssembly_33325	P8084_finalAssembly_36977
P8084_finalAssembly_37459	P8084_finalAssembly_36996
P8084_finalAssembly_38795	P8084_finalAssembly_37118
P8084_finalAssembly_10483	P8084_finalAssembly_37119
P8084_finalAssembly_8450	P8084_finalAssembly_37167
P8084_finalAssembly_14813	P8084_finalAssembly_37876
P8084_finalAssembly_24216	P8084_finalAssembly_37987
P8084_finalAssembly_10914	P8084_finalAssembly_39976
P8084_finalAssembly_34220	P8084_finalAssembly_39995
P8084_finalAssembly_36270	P8084_finalAssembly_40025
P8084_finalAssembly_27897	P8084_finalAssembly_40512']
P8084_finalAssembly_3769
P8084_finalAssembly_10458
P8084_finalAssembly_12541
P8084_finalAssembly_12219
P8084_finalAssembly_375
P8084_finalAssembly_36961
P8084_finalAssembly_8950
P8084_finalAssembly_26679
P8084_finalAssembly_8303
P8084_finalAssembly_35371
P8084_finalAssembly_36701
P8084_finalAssembly_37897
P8084_finalAssembly_1484
P8084_finalAssembly_18969
P8084_finalAssembly_16175
P8084_finalAssembly_8477
P8084_finalAssembly_13325
P8084_finalAssembly_11201
P8084_finalAssembly_34227
P8084_finalAssembly_14994
P8084_finalAssembly_3195
P8084_finalAssembly_31197
P8084_finalAssembly_18075
P8084_finalAssembly_34222
P8084_finalAssembly_13213
P8084_finalAssembly_11897
P8084_finalAssembly_25539
P8084_finalAssembly_19291
P8084_finalAssembly_17523
P8084_finalAssembly_2421
P8084_finalAssembly_9348
P8084_finalAssembly_13559
P8084_finalAssembly_5457
P8084_finalAssembly_10851
P8084_finalAssembly_20104
P8084_finalAssembly_26639
P8084_finalAssembly_19916
P8084_finalAssembly_32169
P8084_finalAssembly_35137
P8084_finalAssembly_3638
P8084_finalAssembly_37923
P8084_finalAssembly_26024
P8084_finalAssembly_11151
P8084_finalAssembly_8444
P8084_finalAssembly_29609
P8084_finalAssembly_29445
P8084_finalAssembly_20825
P8084_finalAssembly_25024
P8084_finalAssembly_14353
P8084_finalAssembly_6545
P8084_finalAssembly_8959
P8084_finalAssembly_7806
P8084_finalAssembly_12004
